# Supplementary material for: Exploring Metabolic Pathways and Gene Mining During Cotton Flower Bud Differentiation Stages Based on Transcriptomics and Metabolomics
Source: Int J Mol Sci. 2025 Mar 4;26(5):2277. doi: 10.3390/ijms26052277 (PMC11901054; doi:10.3390/ijms26052277)
Supplement: Supplementary file 1 [file ijms-26-02277-s001.zip › Table S1.xlsx]

## Sheet: 一叶期差异基因
Supplementary Table S1. DEGs at the 1-leaf stage.
	baseMean	log2FoldChange	lfcSE	stat	pvalue	padj	sig
GH_D10G2540	1181.67614736008	4.80270085082152	0.142726353732807	33.6497130712979	3.14820067744093e-248	1.82082482581151e-243	up
GH_D11G3536	2880.82913488271	3.70492998111042	0.119246820515712	31.0694236130368	6.23668691713834e-212	1.80355630613265e-207	up
GH_D01G0081	1072.24106778202	3.02260121091867	0.132587072207153	22.7971035230055	4.89875624104216e-115	9.44431215710518e-111	up
GH_A11G3636	911.411135957004	3.15252906008077	0.14202249924675	22.1973917991934	3.63965285552772e-109	5.26266505512891e-105	up
GH_D08G1879	807.993297521316	4.26439418325416	0.199502940854932	21.3750943468798	2.27862138023729e-101	2.63577249537568e-97	up
GH_A01G1959	1970.81589993208	1.98304724271991	0.0954161013658113	20.7831510021269	6.14875907521333e-96	5.92709631055189e-92	up
GH_A07G0382	984.000397060123	-2.65423	0.131225078866455	-20.2266	5.71290692256538e-91	4.72024853829163e-87	down
GH_D05G0061	1052.18904121036	3.18046323348873	0.160033865551905	19.8736887503176	6.87596381465275e-88	4.97106398935089e-84	up
GH_A13G0724	848.806116394281	2.8942305932254	0.147463556918749	19.6267515425529	9.13730718442626e-86	5.87193817361846e-82	up
GH_A06G0365	3727.71230486834	-1.76321	0.0917758211230949	-19.2121	2.92965532958336e-82	1.69442475297113e-78	down
GH_D02G1128	1145.54795820841	2.1989433368996	0.11692228751006	18.8068791992323	6.63293979636564e-79	3.48753944547636e-75	up
GH_A02G0833	1529.4891190924	2.0270897756495	0.109251507255189	18.554341505922	7.52235076159212e-77	3.62558500831836e-73	up
GH_A06G1013	2001.81745150249	-2.38924	0.135837798681281	-17.5889	2.99674136129281e-69	1.33325023163917e-65	down
GH_A11G1929	453.124	3.23967100392931	0.185437599088374	17.4704106387043	2.40755674777715e-68	9.94613283008478e-65	up
GH_D08G1141	537.947047690174	-2.81511	0.161786452482653	-17.4002	8.22459129582548e-68	3.17123791184439e-64	down
GH_D01G0402	406.838819110483	7.71901813371997	0.453908140984998	17.0056833899683	7.45309816139271e-65	2.69415523975294e-61	up
GH_D02G0316	1615.05713260503	1.9346290678464	0.114285010073228	16.9281086522789	2.79208359667274e-64	9.49916111651535e-61	up
GH_A08G2583	554.545672652227	2.68866568439172	0.160423377785069	16.7598122013982	4.8013837137243e-63	1.54276461028151e-59	up
GH_A05G0056	475.603319838613	2.94134137143134	0.176717313047736	16.6443305452296	3.32665552672409e-62	1.01265145104811e-58	up
GH_D02G0118	1504.87155110889	10.8705854240974	0.655078711860888	16.5943194722619	7.66071665273426e-62	2.21536434522096e-58	up
GH_A06G1884	1136.20760927019	2.2199593982871	0.136253626676508	16.2928463075533	1.10943440804013e-59	3.05554085037223e-56	up
GH_scaffold3056_objG0001	555.555876348946	-3.48709	0.214326380595035	-16.27	1.61220398855547e-59	4.23841100391284e-56	down
GH_D02G1023	537.440107991469	3.19231734668701	0.196377703116054	16.2560071537268	2.02512878664065e-59	5.0893521677281e-56	up
GH_A05G2252	752.054957708049	2.09313277398388	0.128780936576963	16.2534364916112	2.11187392197857e-59	5.0893521677281e-56	up
GH_A05G1025	1093.56660852824	2.02665741352655	0.129444056343759	15.6566278187733	2.99354536978611e-55	6.92550734209278e-52	up
GH_A05G2253	4015.45984171916	1.22519113911837	0.0783872312752576	15.6299835979166	4.54920144307953e-55	1.01196986101304e-51	up
GH_D02G0848	1245.06142094165	1.89886847589662	0.124875892088729	15.2060453313711	3.22442320559058e-52	6.9070727756201e-49	up
GH_A05G1683	244.329333978946	6.30075398163842	0.417310563973643	15.0984770709911	1.65716782510075e-51	3.42305769644115e-48	up
GH_A13G0727	740.181133704462	-9.7507	0.662064756057933	-14.7277	4.27978207157051e-49	8.53550881632495e-46	down
GH_D05G2276	1981.61964933869	1.65598348893432	0.115066124707973	14.3915813028122	5.84441893596971e-47	1.1267455266656e-43	up
GH_D03G1804	236.816609379627	4.56670668780605	0.318480447538354	14.3390488273416	1.24753541195535e-46	2.32753889100845e-43	up
GH_A06G0991	2548.14203289237	-1.52221	0.106417663533723	-14.3041	2.0630045103495e-46	3.72868724578387e-43	down
GH_D10G0387	1979.52936166717	-2.00447	0.140181816692282	-14.2991	2.21717820009812e-46	3.88590713815379e-43	down
GH_A11G3580	186.479577188713	-5.18913	0.363940865537141	-14.2582	3.98847887496434e-46	6.78475449092095e-43	down
GH_A11G0626	748.533621840963	-1.97188	0.140285711959905	-14.0562	7.06050869365339e-45	1.16673897518523e-41	down
GH_A07G0860	293.695506346548	3.05739828761128	0.220372116476797	13.8737982667294	9.131062364058e-44	1.46698126097228e-40	up
GH_A01G0105	1199.76077979465	-1.93996	0.14006389929062	-13.8505	1.26292031742414e-43	1.97414925402324e-40	down
GH_A09G0560	248.093946909569	7.5843019630952	0.550710261561176	13.7718551704392	3.76421173258143e-43	5.72922931519242e-40	up
GH_A13G0431	174.522315804478	4.66374753896057	0.342221399181396	13.6278664926168	2.73458426976169e-42	4.05538847205658e-39	up
GH_D08G0512	773.267686298164	1.94843176867054	0.143546093780839	13.5735617553295	5.74605407342392e-42	8.30836323611548e-39	up
GH_D01G1694	818.533776895425	1.98287040027057	0.146872776193258	13.5005986246319	1.55110663227298e-41	2.18808181197005e-38	up
GH_D02G0125	782.918807779501	-2.11627	0.156987731642237	-13.4805	2.03745983705457e-41	2.80572772846965e-38	down
GH_D02G0101	1949.57362383761	1.55367411244298	0.115456139232505	13.4568341083552	2.80687081358867e-41	3.77537179640763e-38	up
GH_D03G1805	444.702284919802	2.68896443153773	0.204057990765488	13.1774522597745	1.18319430399437e-39	1.55528202182097e-36	up
GH_A07G2091	173.469019327642	-6.37971	0.49718790552784	-12.8316	1.0910651237124e-37	1.40230963467009e-34	down
GH_A10G2507	839.504895411609	-1.81458	0.141723060859455	-12.8037	1.56312774613898e-37	1.9653612924661e-34	down
GH_D02G0926	1273.72095182036	1.72643784788182	0.13548260968794	12.7428741729906	3.41575126316276e-37	4.20333629377755e-34	up
GH_D06G2191	197.738855225679	4.26848581263213	0.335041705994009	12.7401626014537	3.53656977063467e-37	4.26134553800412e-34	up
GH_D03G1968	857.539764516495	2.51632342409824	0.197824395555441	12.7199854043939	4.57945729514758e-37	5.40534839958062e-34	up
GH_A13G0506	1364.75251408269	1.87402538264427	0.149523380006527	12.5333267784775	4.90606870133183e-36	5.67504590957858e-33	up
GH_D07G2454	209.050325393846	-3.79226	0.303186215896092	-12.508	6.74829408493826e-36	7.65296245079557e-33	down
GH_D05G2334	2060.96403986701	1.78163749611333	0.147514775430217	12.0776884275985	1.38560425286228e-33	1.54113833024607e-30	up
GH_D12G2287	186.690353247542	3.97627181376013	0.334332947452227	11.8931497600257	1.28468615397247e-32	1.40193194504351e-29	up
GH_D05G2990	3915.02556108652	-1.04548	0.0909558929565046	-11.4943	1.40858150634901e-30	1.50866904782792e-27	down
GH_D01G0373	286.196532000251	-2.88396	0.251839286827112	-11.4516	2.30845626071033e-30	2.42753063183097e-27	down
GH_A13G1414	253.438192957223	-8.5242	0.750334882956791	-11.3605	6.57425378764206e-30	6.78991279135454e-27	down
GH_A07G2012	609.559329653306	-1.88208	0.166478149580775	-11.3053	1.23554603443354e-29	1.25368905251812e-26	down
GH_A05G4218	131.397508132283	-6.56559	0.581529731143913	-11.2902	1.46684572230001e-29	1.46272338001147e-26	down
GH_A06G1015	158.058816082848	7.60788545960267	0.697146053774843	10.9129004150682	1.00013528267617e-27	9.64080405735698e-25	up
GH_A11G3394	601.066750614613	1.95039245138506	0.180192791523567	10.8239205069975	2.65185503370007e-27	2.51434982924772e-24	up
GH_A04G1771	328.807820818471	-2.70975	0.250447834200436	-10.8196	2.77924380908317e-27	2.59263103525715e-24	down
GH_D08G2327	2611.38052804678	-1.16196	0.108558617297885	-10.7035	9.79835407629245e-27	8.99535563032582e-24	down
GH_D12G2267	110.605615100481	-5.72065	0.535724789388374	-10.6783	1.28557775421922e-26	1.16178063391839e-23	down
GH_A13G1413	713.88753686488	-1.60355	0.151683008801263	-10.5717	4.02917806059839e-26	3.58516263832045e-23	down
GH_D03G1818	364.817553428249	2.05320960754181	0.194317546928436	10.5662594037273	4.27195537473784e-26	3.74359216679867e-23	up
GH_D01G2055	2490.99273007115	1.37644964016055	0.130681885531261	10.5328266007556	6.09754983832561e-26	5.26364164177968e-23	up
GH_D01G0404	1135.46864198696	1.14310104980136	0.108665838745365	10.5194149605744	7.03087857909776e-26	5.98007241734231e-23	up
GH_A12G2257	838.245467868785	1.29882945941933	0.12361711078046	10.5068744223121	8.03112278655448e-26	6.7318267913906e-23	up
GH_D07G2009	3995.09099691243	-1.02688	0.098388488804275	-10.437	1.67991599895804e-25	1.36846903706671e-22	down
GH_A13G0220	1741.48995264795	1.27892799701574	0.124034936620489	10.3110303585584	6.28241183744893e-25	4.97747744441827e-22	up
GH_A13G0235	500.454868908271	-7.8038	0.766723905076849	-10.1781	2.48322186122365e-24	1.94083922685935e-21	down
GH_D12G2394	602.325581535195	-1.57228	0.160468711182292	-9.79804	1.14788373132487e-22	8.62209758034239e-20	down
GH_A13G0236	182.41269567364	-8.46448	0.867961486443362	-9.75214	1.80620349204007e-22	1.33929988934771e-19	down
GH_D13G2315	253.847873868304	2.43067693682426	0.252138575033197	9.64024222197746	5.40602616384438e-22	3.9578270283325e-19	up
GH_A11G1460	86.6479407638994	5.59653329744339	0.582083188042754	9.61466232388819	6.93364777089168e-22	5.01276732656328e-19	up
GH_A05G1606	1045.85152301578	-1.20845	0.126290949151144	-9.56878	1.08173835573958e-21	7.72401250381603e-19	down
GH_D12G2239	498.060057157027	1.54654553746256	0.161894506526182	9.55279811926443	1.2623972363631e-21	8.79677939271479e-19	up
GH_D08G1083	124.266932562464	-7.4919	0.785766285019344	-9.53452	1.50585216975892e-21	1.03683299931365e-18	down
GH_scaffold25593_objG0001	1696.72963432154	-1.14177	0.123072685293249	-9.27717	1.74044931097686e-20	1.17049263719731e-17	down
GH_D03G0833	2151.26273360281	9.35068811344885	1.00988043826378	9.25920312856529	2.05963570272206e-20	1.36923161078547e-17	up
GH_D11G3548	353.416922477264	1.74749209542863	0.189835045140021	9.20531872363025	3.40658734527952e-20	2.23894082146513e-17	up
GH_D06G2192	507.701190925124	3.94406246243563	0.428743190173414	9.19912561372782	3.60874243662331e-20	2.34370876429411e-17	up
GH_A05G0918	1786.61572469188	1.17768229166346	0.128036902345151	9.19799112672031	3.64703889874077e-20	2.34370876429411e-17	up
GH_D11G3529	184.313823846581	11.0216593701882	1.20123610358498	9.17526482703527	4.50465838553339e-20	2.83191225047929e-17	up
GH_A10G0258	1388.3563226587	-1.23467	0.134904815156099	-9.15216	5.58066556223154e-20	3.47063391529877e-17	down
GH_D11G3633	116.930406225479	-3.24563	0.355816875982659	-9.12163	7.4002959638643e-20	4.55330763470234e-17	down
GH_A07G0006	912.596887506028	1.21471345286054	0.134131709648973	9.05612443201893	1.35167861390673e-19	8.22916168342352e-17	up
GH_scaffold15340_objG0001	100.596750117352	-7.18582	0.793875129074849	-9.05158	1.40916859206535e-19	8.4898004020087e-17	down
GH_A08G1862	216.690236480059	2.51524740908515	0.27870765755599	9.02467995010099	1.80221396431567e-19	1.07458401086727e-16	up
GH_A06G0750	1235.47493602162	-1.036	0.115164311181339	-8.99585	2.34419133934533e-19	1.38347953565016e-16	down
GH_D07G2521	77.4827533232996	4.70261718825586	0.526534192858607	8.93126648190666	4.21159254636379e-19	2.41174136736676e-16	up
GH_D03G0528	792.153547554775	1.54230702547883	0.172730720433198	8.92896771119122	4.30002345752136e-19	2.43823977169278e-16	up
GH_D01G1777	1675.75779391833	-1.03219	0.115932699052553	-8.90338	5.4170387650916e-19	3.02214159187096e-16	down
GH_A10G1926	323.841391818933	-1.65002	0.185332738162282	-8.90303	5.43428472352611e-19	3.02214159187096e-16	down
GH_A06G1084	985.845435380952	-1.09586	0.123224045390151	-8.89319	5.93768636312485e-19	3.27064729699097e-16	down
GH_A07G1216	922.399391608093	1.65470928575514	0.186096885165004	8.89165492634645	6.02054151766506e-19	3.28500056374711e-16	up
GH_D02G0390	2728.33326405798	1.00707092106939	0.113297447438407	8.88873442287281	6.18088663806437e-19	3.34097140640868e-16	up
GH_D05G1190	439.377631501613	-1.49383	0.168207880369612	-8.88087	6.63379022858177e-19	3.55257893935633e-16	down
GH_D11G0463	562.779917661617	1.92079465591465	0.218680096519106	8.78358244069475	1.58348729505683e-18	8.40221602607358e-16	up
GH_D02G0100	167.063634186564	2.39452642506128	0.273964060138674	8.74029397815621	2.32504611585425e-18	1.22248811093329e-15	up
GH_A06G1734	2041.56659870963	1.07607749900126	0.123249081971291	8.73091695118606	2.52616125224228e-18	1.31626656167511e-15	up
GH_A03G2101	577.567232812676	1.5412001848351	0.176923462982859	8.71111247118434	3.00906916129227e-18	1.55388868822912e-15	up
GH_D03G1794	858.818335025985	-1.30894	0.151475495292899	-8.64127	5.55894750338248e-18	2.84524643144365e-15	down
GH_D13G2369	785.08795623174	1.18199855757327	0.137084106216237	8.62243326523049	6.55461634471788e-18	3.32543285552148e-15	up
GH_D09G0688	130.287803307554	-10.4261	1.21062930161056	-8.61212	7.17246703164154e-18	3.60725196268741e-15	down
GH_A05G2002	320.770613548676	1.62703517683382	0.189192278110895	8.59990266558412	7.97837353212721e-18	3.97797577566932e-15	up
GH_A05G2916	138.853206469148	-10.5186	1.22401088129399	-8.59356	8.43173684133031e-18	4.16808857856428e-15	down
GH_A05G0598	1465.20791927086	-1.08563	0.126703452476071	-8.56824	1.05074204349304e-17	5.15014979402601e-15	down
GH_D05G2335	432.525149431061	1.97366167924188	0.232400811004606	8.49249049824861	2.02255348967088e-17	9.83011984723486e-15	up
GH_D06G2348	334.907537774553	-2.04799	0.24137333866738	-8.48474	2.1620740219139e-17	1.04206562671195e-14	down
GH_A01G0999	358.764364584682	1.59176704798008	0.188040764091427	8.46501052934542	2.56129551713773e-17	1.22427808946029e-14	up
GH_D07G1722	96.121567048159	7.62711817691441	0.903371355493523	8.4429488831286	3.09430440530592e-17	1.44326841846515e-14	up
GH_D11G2816	2681.97909699084	-1.19927	0.142501330982158	-8.41582	3.90151454235011e-17	1.80521517268723e-14	down
GH_D10G0391	1354.07866838393	-3.25043	0.38686453422031	-8.40198	4.38999729278945e-17	2.01511328113542e-14	down
GH_A08G0539	130.768395281815	-2.97404	0.354496556397973	-8.38946	4.88365048378998e-17	2.22406057504694e-14	down
GH_A10G2273	165.711969602547	-2.40948	0.287430441785718	-8.38283	5.16720743337143e-17	2.3348107525305e-14	down
GH_D13G2464	258.799113557026	-2.05155	0.245320043061898	-8.36275	6.12738176033288e-17	2.74720448738273e-14	down
GH_A03G0856	311.777914012383	1.7521859828164	0.209881922247858	8.34843689275523	6.91722879657433e-17	3.05398291532419e-14	up
GH_A11G3442	277.701276430826	1.82740391494839	0.219717028350049	8.31707914798942	9.01575493995773e-17	3.95033498835102e-14	up
GH_D02G0980	185.921	-9.97596	1.2048963197792	-8.27952	1.2367193422361e-16	5.37805538322627e-14	down
GH_A04G0936	94.406569572391	10.0564367553305	1.22600360424473	8.20262	2.3521163291845e-16	1.00028935390474e-13	up
GH_D11G3528	706.019103933092	1.17028120756032	0.142839453164948	8.19298297235077	2.54830237766013e-16	1.07581142056007e-13	up
GH_A13G2260	333.84995506852	1.62113565250559	0.198220008761674	8.1784662539024	2.87479485157749e-16	1.20485152051223e-13	up
GH_A04G0115	925.13667383563	-1.49431	0.183536312152135	-8.14174	3.89623899927652e-16	1.60961982143683e-13	down
GH_A03G1054	91.4885731477663	-9.91628	1.23633656021917	-8.0207	1.05147339383323e-15	4.22319907493978e-13	down
GH_A10G2300	347.105569992614	1.68379064158804	0.21062978416901	7.99407666029302	1.30548516575541e-15	5.20726520908937e-13	up
GH_D08G1880	234.325526308762	2.23510461714115	0.280086233099751	7.98005882832925	1.462635636347e-15	5.79414091091789e-13	up
GH_A05G1073	482.761008928116	1.49800919480748	0.1883813495191	7.95200373408302	1.83518721149397e-15	7.22052535722289e-13	up
GH_A13G0234	82.123955633145	-9.76047	1.2287705144282	-7.94328	1.96906498597461e-15	7.69491970228468e-13	down
GH_D08G2631	318.59661520898	-1.93427	0.24406362153602	-7.92525	2.2768825678945e-15	8.83812463619557e-13	down
GH_D02G1857	80.6633575439804	9.82947624991919	1.24117493065305	7.91949306029519	2.38480875719585e-15	9.19196241598751e-13	up
GH_D02G0258	388.866312898674	1.44316033175826	0.182246838979204	7.91871255403743	2.39982420390773e-15	9.19196241598751e-13	up
GH_A10G2374	326.964814504372	5.79580843355629	0.733969962328905	7.89651992728155	2.86798423326223e-15	1.0912868690736e-12	up
GH_D13G0636	246.540046565417	1.72146161321269	0.218644198600232	7.87334685408324	3.45277669317917e-15	1.30521729152552e-12	up
GH_A11G3581	154.209451114957	2.36124115571306	0.300384998691317	7.86071596784209	3.81943972792392e-15	1.43444763340218e-12	up
GH_A08G1312	385.571740456663	1.49176193099443	0.190064536330429	7.84871265200673	4.20329434500306e-15	1.56842538730285e-12	up
GH_A13G2397	325.99737490736	-1.42653	0.182276562484829	-7.8262	5.02818364516665e-15	1.85232520691404e-12	down
GH_A08G1860	241.371274648905	1.78963558539102	0.229210475960048	7.80782631289049	5.81826890740239e-15	2.11642275973228e-12	up
GH_D11G0529	997.879335483528	1.10677564398095	0.142507194031594	7.76645453937976	8.07135298483663e-15	2.89334228304769e-12	up
GH_D07G2394	56.1318709719223	4.58378868139962	0.590242594811613	7.76594017729714	8.10417984773978e-15	2.89334228304769e-12	up
GH_A03G0275	403.529664269308	1.57857260213187	0.204032064051996	7.73688493260347	1.01882188356504e-14	3.59302446827751e-12	up
GH_A06G0175	232.331803091146	2.33764270227426	0.302768303998014	7.72089637985882	1.15514434322429e-14	4.04909596236748e-12	up
GH_D07G1004	270.836740102342	2.23784958160823	0.290352961081617	7.7073420338881	1.28465166838629e-14	4.44912566134479e-12	up
GH_D08G1478	129.925056492799	-2.33868	0.304149371732019	-7.68924	1.48011681536118e-14	5.09556644345504e-12	down
GH_D08G1390	113.94949014747	-2.76734	0.359977440296682	-7.68752	1.50009508907578e-14	5.13378696253702e-12	down
GH_D06G1455	269.286	1.59049856975464	0.208156060546556	7.64089484389005	2.15717192779766e-14	7.24362658467336e-12	up
GH_A03G0092	6390.2696041335	-2.12729	0.278429231997798	-7.64033	2.16668810475732e-14	7.24362658467336e-12	down
GH_D01G1311	344.485891351083	1.48374440577983	0.194352437404711	7.63429790535707	2.27054346912513e-14	7.54720819676954e-12	up
GH_A04G0364	70.528609138493	-4.14429	0.544410841873036	-7.61243	2.689830245661e-14	8.8393018135395e-12	down
GH_A05G0226	122.300289170718	-2.84572	0.374346268844776	-7.60185	2.9193589941608e-14	9.53937661837731e-12	down
GH_A13G0237	65.4255806148959	-9.43153	1.25043698478726	-7.54258	4.60751480911755e-14	1.48047130008296e-11	down
GH_D08G2430	599.510696803168	-1.16542	0.155017330476591	-7.51798	5.56292829654659e-14	1.77758609882522e-11	down
GH_A12G0970	63.8659089770089	-4.47664	0.597584079186903	-7.49123	6.82293062018307e-14	2.15638162994278e-11	down
GH_A11G1423	152.951085160609	2.31267388037772	0.309018791486941	7.48392636334368	7.21343830458084e-14	2.26741103925023e-11	up
GH_D08G1145	55.7231535037592	-6.32434	0.846620374857235	-7.4701	8.01324594215879e-14	2.50067388408501e-11	down
GH_A05G4208	193.678895296951	2.08841301635026	0.279587174410907	7.46963096841109	8.04200325811871e-14	2.50067388408501e-11	up
GH_A11G3465	60.2395332002149	-9.31352	1.24938769541829	-7.45447	9.02316467458449e-14	2.77591901746778e-11	down
GH_A13G1407	262.807954972936	-1.80332	0.242906276988527	-7.42392	1.13699617720632e-13	3.42502332818136e-11	down
GH_D03G0713	740.830122237802	-1.03424	0.139451749369957	-7.41646	1.20290976201626e-13	3.6048026894163e-11	down
GH_D10G2538	121.676178833002	2.33899249017892	0.316131927547852	7.3987860331661	1.37435090925803e-13	4.07632479685932e-11	up
GH_D02G0212	491.268879367732	-1.1793	0.159496219251162	-7.39393	1.42547615348979e-13	4.20639103517291e-11	down
GH_D08G1233	2080.54438731328	1.10457860236485	0.149716818512821	7.37778569793918	1.60943745216626e-13	4.654251696047e-11	up
GH_A11G0337	461.749689280739	1.1885372263675	0.161229330534991	7.37171842383579	1.68442500883119e-13	4.82287570474106e-11	up
GH_D07G1407	164.641424271778	-2.20544	0.299543464802006	-7.36266	1.80281258414828e-13	5.13641731179231e-11	down
GH_A05G1709	656.788103332224	-1.11974	0.152974476715373	-7.31978	2.48385196331427e-13	7.0077339513272e-11	down
GH_A11G1435	272.684571279854	-2.30689	0.315416542109865	-7.3138	2.59692174208123e-13	7.29117295129865e-11	down
GH_A08G1864	52.1621448211795	9.20058716293309	1.25844699820111	7.31106449146041	2.65034282248848e-13	7.40521148909499e-11	up
GH_D11G3241	638.762830687485	-1.31517	0.180250371559881	-7.29634	2.95709924685064e-13	8.18324158565075e-11	down
GH_D10G2545	52.3554392111655	9.20588411436905	1.26230821923728	7.29289722911849	3.03359499778171e-13	8.35495399460479e-11	up
GH_D12G2407	974.906952812959	-1.07814	0.148629520033521	-7.25386	4.05066486604466e-13	1.10508633895012e-10	down
GH_A08G1993	489.195086846701	1.19096063601728	0.164676537789048	7.23212093238752	4.75508463555511e-13	1.2911729111108e-10	up
GH_D02G0836	310.82713325369	1.44362110070483	0.201727166578312	7.15630485071234	8.288072433232e-13	2.23998712766747e-10	up
GH_D10G2469	145.389683516418	10.6794069856337	1.49331230430631	7.1514893132784	8.58414046499717e-13	2.30921363755368e-10	up
GH_A12G0752	313.242019517971	-1.81492	0.253849919067059	-7.14958	8.70446395672835e-13	2.33074111974675e-10	down
GH_D03G1822	737.191970523006	-1.22222	0.171485448127515	-7.12722	1.02413639881726e-12	2.70470214147916e-10	down
GH_D10G2541	47.0057348310491	6.15942360266521	0.864561816315998	7.12432990495839	1.04588260636459e-12	2.74957783201404e-10	up
GH_D06G2047	314.479425678281	-1.37452	0.193371830971598	-7.10816	1.17601250242622e-12	3.06383041003719e-10	down
GH_A05G2394	50.6330414664762	-9.06236	1.28588594982882	-7.04756	1.82081101935839e-12	4.72243259760679e-10	down
GH_A04G0348	55.4101438531996	-6.73724	0.956291692988222	-7.04517	1.85232633096251e-12	4.78272312517316e-10	down
GH_D08G1453	223.056360094981	1.55634730854883	0.22116909032231	7.03691147022745	1.96547641895466e-12	5.05232265080357e-10	up
GH_A05G3865	152.417630279672	2.14314604003336	0.305505503617524	7.01508160951648	2.29814774118715e-12	5.8631642736965e-10	up
GH_D01G0444	657.772535814742	-1.082	0.154877890870688	-6.98614	2.82547872672222e-12	7.16742162795759e-10	down
GH_D13G2335	51.7807612850457	9.19003185356645	1.31971821397687	6.9636318997773	3.31610389165799e-12	8.33884786007927e-10	up
GH_A12G0631	2128.34475302855	3.67988	0.529402564418459	6.95100204152637	3.62700621999079e-12	9.04203270455204e-10	up
GH_D12G2637	221.838804389943	8.86986987559795	1.27801949519241	6.94032439173594	3.91200593188748e-12	9.71067326534663e-10	up
GH_A10G2658	244.311023857444	1.62872847649174	0.234870564474519	6.93457896750807	4.07432767449666e-12	1.00703799021309e-09	up
GH_D11G0462	521.19958467523	3.03314543234759	0.438242063501881	6.92116454570903	4.47945805413131e-12	1.10246134245444e-09	up
GH_D03G1806	218.801211622606	2.20233542891775	0.318589849641629	6.91276081581093	4.75310996023658e-12	1.16485432529747e-09	up
GH_A02G0718	152.251744466826	1.77884189440175	0.257758606541821	6.90119301259153	5.15676101180315e-12	1.25844551324751e-09	up
GH_A06G1014	39.9889608538173	8.81716263786876	1.27867093738282	6.89556818732088	5.36499317189964e-12	1.30376096673597e-09	up
GH_A13G1403	41.2576473509616	-8.76706	1.27393607954806	-6.88187	5.90730134315151e-12	1.42954220830065e-09	down
GH_A05G4205	83.4379961441524	-2.54808	0.370338202796401	-6.8804	5.96832343216018e-12	1.4382913431077e-09	down
GH_D06G0080	896.268732715457	-1.3363	0.195121619208592	-6.84854	7.46084984281036e-12	1.78311228247365e-09	down
GH_A10G2113	65.2341952374706	2.8594978729266	0.420820270817006	6.79505734686924	1.08269452568497e-11	2.53521470777497e-09	up
GH_A11G3615	39.6820801956547	-8.7112	1.28258733614036	-6.7919	1.10668117164003e-11	2.58093221468324e-09	down
GH_D03G0166	233.492240708719	1.68084633905898	0.248586409486549	6.76161799243465	1.36459116072024e-11	3.16036907855563e-09	up
GH_A05G3249	143.031282747253	2.00287630551798	0.296685185218269	6.75084704362463	1.46984491507349e-11	3.38690917741456e-09	up
GH_D09G1884	5606.19495472736	1.46109872883737	0.21705287010806	6.73153378764336	1.67883835891849e-11	3.85313389542733e-09	up
GH_D01G0371	56.5636608541822	-4.19994	0.625819595307796	-6.71111	1.93151431877756e-11	4.41553334605287e-09	down
GH_D03G1803	68.6388713318551	3.51147553136375	0.524425962207369	6.69584609538313	2.14427307762333e-11	4.88261110198821e-09	up
GH_D12G2251	122.08081723414	3.19415369609621	0.47832074809036	6.67784893055236	2.42474789644018e-11	5.49961349358474e-09	up
GH_D08G1497	209.738067752067	2.0956317243476	0.31526624474731	6.64718078533042	2.987599927023e-11	6.72349482409452e-09	up
GH_A08G2092	423.303477891907	1.46593278688838	0.220580893411669	6.64578316016028	3.01609016115607e-11	6.76130258336371e-09	up
GH_D13G0083	65.8069924855497	2.75332199572021	0.414635553366922	6.64034227977483	3.1295555222789e-11	6.96169625930941e-09	up
GH_A02G0303	58.6990881059037	-3.5434	0.53513435188189	-6.62152	3.55533190701792e-11	7.84846303458761e-09	down
GH_D02G1670	757.386713252479	-1.36833	0.20765061518614	-6.58956	4.41123000307556e-11	9.62763432784456e-09	down
GH_D07G2022	632.133811302501	1.09210946041857	0.166345454729707	6.56530989796585	5.19247589256761e-11	1.11699910831413e-08	up
GH_A10G0277	889.607000923084	-1.15436	0.175831144194568	-6.56514	5.19856567994218e-11	1.11699910831413e-08	down
GH_D08G1034	736.689537710666	-1.00411	0.153145511020392	-6.55656	5.50636655445768e-11	1.1751724074176e-08	down
GH_A08G1313	537.106310743793	1.06514944848895	0.162520128347296	6.55395401985399	5.60332264225787e-11	1.19146827816275e-08	up
GH_D10G2544	173.395008070599	5.75107790186983	0.87935575381878	6.54010379404992	6.14761527848302e-11	1.29766286445848e-08	up
GH_A05G1682	42.8385847530827	4.66316288741247	0.71322879793067	6.53810236061971	6.23042792216267e-11	1.31036094448772e-08	up
GH_A05G0318	32.2625217610556	8.50742991372975	1.30371813764089	6.52551319806301	6.77690900175225e-11	1.42013074613893e-08	up
GH_D03G0124	467.071771106162	-1.18386	0.181588588235715	-6.51947	7.05572729944709e-11	1.47322057696073e-08	down
GH_A04G0345	124.314839132943	-7.9092	1.21631065341384	-6.50261	7.89374718080081e-11	1.64226854566898e-08	down
GH_A03G2277	54.9403683188233	-3.44049	0.529770318475071	-6.4943	8.34217684169349e-11	1.72934222936569e-08	down
GH_D13G1177	144.516707365115	1.7576014864131	0.271434619323085	6.47522961807996	9.46678659377824e-11	1.95546620080126e-08	up
GH_A05G2744	226.835495842195	-1.65201	0.255278154474665	-6.47139	9.71023725718259e-11	1.99861563076039e-08	down
GH_D09G0275	32.5154665233424	-8.42375	1.30516620815394	-6.45416	1.08823102067032e-10	2.23191551569181e-08	down
GH_D11G3558	50.7480095611679	-8.09904	1.25733458547506	-6.44143	1.18349618326631e-10	2.41020664618216e-08	down
GH_D09G1217	159.492515582918	-1.94073	0.304954178828177	-6.364	1.96567742714024e-10	3.90683454823059e-08	down
GH_D01G1687	626.955564489522	1.02307309230402	0.160978914414292	6.35532359021293	2.07988317567816e-10	4.11966449423622e-08	up
GH_D12G0177	52.7350498700416	-3.43615	0.542656347594789	-6.33209	2.41856008859148e-10	4.72575202175221e-08	down
GH_D01G0166	192.036610516403	-2.14801	0.339554540977043	-6.32597	2.51646568180409e-10	4.90049917974759e-08	down
GH_A07G2180	277.229084722527	1.81649511542371	0.287705083493578	6.31374007496205	2.72371260258182e-10	5.28628744280285e-08	up
GH_D02G0222	132.410621516861	-2.31665	0.367032752560013	-6.31183	2.75750595257685e-10	5.33397564478888e-08	down
GH_D10G0164	64.1100723225947	-3.27442	0.520825560503249	-6.28699	3.23682391217487e-10	6.24027282028193e-08	down
GH_A01G1980	47.245241699423	-7.09513	1.13060325166025	-6.27553	3.48449340174499e-10	6.69543670686793e-08	down
GH_A04G0363	70.4496653487928	-3.66441	0.584807870452395	-6.266	3.70444514172249e-10	7.0247211036657e-08	down
GH_D13G1147	524.102276484838	-1.06038	0.169261129280542	-6.26475	3.73430645133122e-10	7.05820530149162e-08	down
GH_D11G3559	293.047860705046	-1.309	0.209221533422493	-6.25654	3.9360384651881e-10	7.39119015295727e-08	down
GH_D07G0995	313.522293804403	-1.24912	0.199892215377952	-6.24897	4.13173415182825e-10	7.73356337020358e-08	down
GH_D10G1269	349.092554131607	-1.38936	0.222657737712696	-6.23987	4.37920778162564e-10	8.17033033760909e-08	down
GH_A08G1873	30.1377749303769	-8.31412	1.3395546449382	-6.20663	5.41338905542575e-10	1.00350699614955e-07	down
GH_D10G1942	434.367762198526	1.13315359228274	0.18268925439057	6.20262858952929	5.55277802728334e-10	1.02605758071561e-07	up
GH_A02G1658	79.0143514657756	2.78030053377379	0.449709560897577	6.18243589979403	6.31199441852166e-10	1.1552747505824e-07	up
GH_A06G0349	97.6784577295371	2.12504522635612	0.344730992643227	6.1643579246018	7.07697045111613e-10	1.29120107249591e-07	up
GH_A10G2274	63.5377125424545	-2.74746	0.446824499896594	-6.14886	7.80433084380743e-10	1.41943107865815e-07	down
GH_D07G0190	318.457850740677	-1.18058	0.192397621272912	-6.13613	8.45550020044292e-10	1.52349148004055e-07	down
GH_A12G1056	25.7457190540797	8.18188633630616	1.33363853712715	6.13501043088567	8.51536067567592e-10	1.52951215962444e-07	up
GH_A10G2377	414.977987918536	8.75224264411768	1.42706928301095	6.13301873168446	8.62269906204241e-10	1.54399704536021e-07	up
GH_A03G0120	24.8853665427253	8.13285990891588	1.33404909669936	6.09637226173896	1.08502576209405e-09	1.93091184622257e-07	up
GH_A13G0202	51.4339992491994	-3.22304	0.528896237748825	-6.09389	1.10198022515156e-09	1.95506841356108e-07	down
GH_A04G0242	300.405648103636	-1.16037	0.191453808994973	-6.06082	1.35429034993668e-09	2.37357851422084e-07	down
GH_A11G3381	363.648977223817	-1.25718	0.20817929803697	-6.03893	1.55135232547259e-09	2.69446139484558e-07	down
GH_A02G1899	35.2159113740296	-5.0522	0.838885626339926	-6.02251	1.7173526289475e-09	2.97384802396517e-07	down
GH_A11G3616	24.588120703494	-8.02088	1.33830812621415	-5.9933	2.05630914035156e-09	3.53960570686051e-07	down
GH_A09G1308	70.4548999320397	-3.33466	0.556608954586836	-5.99104	2.08508595744983e-09	3.57849010448147e-07	down
GH_A07G0749	191.782909990264	1.4359900232348	0.240384226338672	5.97372816472437	2.31892079462337e-09	3.95632513270301e-07	up
GH_A01G1341	588.094730488468	1.20675434260601	0.202811705519732	5.95012176202327	2.67943082273556e-09	4.51808281325238e-07	up
GH_A05G1102	60.0240295194804	2.62825777707995	0.441960157160011	5.94682062285626	2.73400729856434e-09	4.596708724624e-07	up
GH_A10G1400	23.8861559419756	-7.97807	1.34291077984186	-5.94088	2.83496343599186e-09	4.75263131152061e-07	down
GH_A12G2561	621.58093731295	1.02510878424522	0.172614336219389	5.93872332215982	2.87250166271229e-09	4.80164389208933e-07	up
GH_A03G2076	133.523221267895	-1.69013	0.285890737784633	-5.91181	3.38376283964748e-09	5.63996228693635e-07	down
GH_A11G3603	144.051123530605	1.6179687894171	0.274819052478934	5.88739672458163	3.9232617288122e-09	6.46466349314277e-07	up
GH_A04G0243	181.260264611669	-1.42211	0.241674663430712	-5.88441	3.99470274802761e-09	6.56368246697935e-07	down
GH_A04G0160	86.196752650761	2.4197830135405	0.41241562577007	5.86734076581661	4.42839950767188e-09	7.13441064972754e-07	up
GH_A13G1438	295.171395638469	1.24641190134794	0.212609059551549	5.8624590315058	4.56062156795376e-09	7.32701860071504e-07	up
GH_A11G3617	39.5904760006478	-6.83869	1.17139220946104	-5.83808	5.2804729432755e-09	8.43664954752004e-07	down
GH_D05G3276	166.32352404043	1.47625725834116	0.252888719001825	5.83757656003036	5.2965558787317e-09	8.43903312281558e-07	up
GH_A11G3737	50.5170852575277	-3.62996	0.622629405835352	-5.83005	5.54109092297889e-09	8.78027604691316e-07	down
GH_A05G4250	315.632627850525	-1.07908	0.185512847750886	-5.81676	5.9998453012606e-09	9.48123094778714e-07	down
GH_A08G0580	196.810239885167	1.44896955294669	0.249354300437762	5.81088655941727	6.21428638252011e-09	9.75061575356816e-07	up
GH_D10G0390	84.820026146123	-2.09031	0.359734623946151	-5.81071	6.22089183924936e-09	9.75061575356816e-07	down
GH_D01G0066	500.152029246134	1.02955965510504	0.177877430595015	5.78802859733848	7.12172889218321e-09	1.10428802664129e-06	up
GH_D05G2249	344.268283643144	1.05062984919806	0.181785247071133	5.77951107763411	7.49180215609771e-09	1.15547563013926e-06	up
GH_D08G1877	189.660574132465	1.66500511010356	0.288495828718529	5.7713316601469	7.864750387162e-09	1.209770128038e-06	up
GH_D07G0352	155.629343559461	-5.39748	0.935473580415351	-5.76979	7.93721508248003e-09	1.21767827248116e-06	down
GH_A03G0091	22.1038629318839	-7.86692	1.37151490807548	-5.73594	9.69751738345937e-09	1.4759876655451e-06	down
GH_A04G1481	47.6495198789037	-3.68607	0.645541688407843	-5.71004	1.12951239305369e-08	1.70123979888141e-06	down
GH_A05G4255	248.507488965055	1.22874843454578	0.216323013804674	5.68015586014007	1.34572056950621e-08	2.01117417515583e-06	up
GH_D12G1800	133.096075188922	5.71977187377393	1.01564980507467	5.63163783933717	1.78506224135905e-08	2.64724730393548e-06	up
GH_D07G0865	170.670651060232	-1.63722	0.292325248410841	-5.60067	2.13518879618678e-08	3.14231334364008e-06	down
GH_D11G2166	35.2905421878308	-3.8886	0.695157462777977	-5.59384	2.22105247671151e-08	3.25212688849528e-06	down
GH_A12G0487	34.1209228458329	-5.60718	1.00285164740316	-5.59124	2.25458795236095e-08	3.29289402527021e-06	down
GH_A09G1932	230.154949655779	-1.21357	0.21710506978094	-5.58979	2.27339447415888e-08	3.31199788921731e-06	down
GH_A07G1417	236.247849227702	1.24498371017091	0.223347087339465	5.57421063780726	2.48654730565638e-08	3.5953609129312e-06	up
GH_D10G1472	281.899520363133	1.12460106125974	0.202184226919891	5.56225912570976	2.6630446658113e-08	3.81243847367644e-06	up
GH_D07G0010	157.23772821925	1.50667733811403	0.272100222105323	5.53721465736559	3.07319806537834e-08	4.33523308554358e-06	up
GH_A10G2120	161.263018746414	-1.59297	0.288852342207738	-5.51484	3.49093952226148e-08	4.90061818322905e-06	down
GH_A05G1190	535.790188185607	-1.08837	0.197672801439015	-5.50594	3.67209596127809e-08	5.1424458622867e-06	down
GH_A11G3659	73.1030589438395	2.27921	0.414256527291632	5.50192397867388	3.75668943483812e-08	5.24820403001769e-06	up
GH_A05G1989	20.3809493956448	-7.74969	1.41142906794425	-5.49067	4.00417015906513e-08	5.58046239734577e-06	down
GH_D01G0370	199.847945549361	-1.67332	0.305696761675305	-5.47379	4.40499217914688e-08	6.08046617339661e-06	down
GH_A07G1147	303.15174974296	-1.14857	0.21005557219815	-5.46791	4.55361767483169e-08	6.25576212492258e-06	down
GH_A11G1609	37.3944395455623	3.24460988706788	0.594776980262996	5.45517058449908	4.89258537208979e-08	6.70550853472885e-06	up
GH_D02G0236	123.686108785859	-1.62999	0.299588228190937	-5.44076	5.30538163468959e-08	7.20298961515356e-06	down
GH_D05G3766	191.851824740408	-1.38283	0.255345726743824	-5.41554	6.11054378658561e-08	8.18091483761e-06	down
GH_A11G3576	28.8288697798696	5.09621753817389	0.941284334415304	5.41411064844662	6.15940709794218e-08	8.22728933772938e-06	up
GH_A07G2178	153.858898284653	1.48215	0.274023811966385	5.4088218690309	6.34406894620399e-08	8.45442201939171e-06	up
GH_A12G0567	560.928402972553	-1.11171	0.206048232622212	-5.3954	6.8372167964629e-08	9.06981898754644e-06	down
GH_A13G0695	28.3328410912899	-6.34921	1.18016935028863	-5.37992	7.45209577510561e-08	9.8403393457713e-06	down
GH_A11G1610	122.279552526794	1.67890751142017	0.312353016909003	5.3750321608364	7.65690139531212e-08	1.00648228636515e-05	up
GH_A11G1164	236.942342091654	1.18411161057309	0.220497742790187	5.37017565617363	7.8659986275996e-08	1.02235002836961e-05	up
GH_D11G0032	389.717406944317	-1.24082	0.231580277180543	-5.35804	8.41315751937092e-08	1.08614239162468e-05	down
GH_A08G2235	81.5495862630202	2.2514181381139	0.420539093305039	5.35364767260967	8.61986248810963e-08	1.10788219272177e-05	up
GH_A03G2442	51.8585976272532	-9.09704	1.70072603921009	-5.34891	8.84839223441204e-08	1.13222226031347e-05	down
GH_D11G0805	112.303349159142	-2.08149	0.389909886519016	-5.3384	9.37726584133917e-08	1.18417669097278e-05	down
GH_D02G0097	65.1954929925316	2.46758785442569	0.462386380337302	5.33663611074711	9.46867991023539e-08	1.19052182601801e-05	up
GH_A05G0444	125.803283069024	-1.65222	0.311544371562269	-5.30333	1.13708547358818e-07	1.405412971686e-05	down
GH_D10G2061	288.711888285432	-1.29143	0.24467755208925	-5.27807	1.30550886771571e-07	1.59633649856392e-05	down
GH_A02G0304	50.318355396319	-2.66184	0.505159198916423	-5.26932	1.36932040299847e-07	1.66381059134922e-05	down
GH_D05G0629	105.855206063219	2.74188493942301	0.520708242527567	5.26568376585252	1.39668527998654e-07	1.68995996942639e-05	up
GH_A12G1563	111.325610277254	1.55545687913744	0.296176576890007	5.25178896815699	1.50628985532729e-07	1.81877424556502e-05	up
GH_D07G2222	86.086736258633	-2.0246	0.385920391907762	-5.24616	1.55298232960125e-07	1.87124664577391e-05	down
GH_D07G0465	291.942975428837	1.00792811571274	0.192742865440959	5.22939260764229	1.70067857781441e-07	2.03648337277541e-05	up
GH_A07G0878	266.656097763999	1.13151580486448	0.217950867505226	5.19161	2.08483860096857e-07	2.48108662889339e-05	up
GH_A11G1143	163.243136145055	1.70493351049698	0.329393046996092	5.17598512186328	2.26711524266126e-07	2.68145489345192e-05	up
GH_D11G3530	452.411858059463	-6.83009	1.32259710778841	-5.16415	2.41537060617659e-07	2.85097530100889e-05	down
GH_D10G2543	220.140500988709	5.79529664029081	1.12379469259237	5.1568998131876	2.5107205117886e-07	2.95748558534251e-05	up
GH_D12G2264	748.662545665379	-1.09793	0.213155896938243	-5.15084	2.59324538964306e-07	3.04230291279484e-05	down
GH_D03G1843	185.446936479006	-1.88566	0.366996026205399	-5.1381	2.77525712648453e-07	3.24924183045518e-05	down
GH_D05G3781	248.895924488557	-1.39759	0.273578908243234	-5.10853	3.24673864541272e-07	3.77071532198264e-05	down
GH_D04G0324	1339.07840700958	-1.61745	0.317543074733185	-5.09364	3.51246243119411e-07	4.05489600065816e-05	down
GH_A02G2057	133.545023779689	1.51748353883174	0.298122774993566	5.09012952420189	3.57819016449926e-07	4.11434959332294e-05	up
GH_D11G3644	150.435725658896	-1.64916	0.325275596888114	-5.07003	3.97742698141334e-07	4.53732631802768e-05	down
GH_A05G4153	37.4374437713786	-3.75829	0.744155985894418	-5.0504	4.40880829339162e-07	4.95129218509368e-05	down
GH_A05G0942	14.5925968243152	7.3627688063936	1.46439448431262	5.02785887632571	4.95986665199015e-07	5.48496763960142e-05	up
GH_A09G2424	190.687099069807	-1.80654	0.359374924509882	-5.02689	4.98495057064439e-07	5.50218675867099e-05	down
GH_D06G2278	152.284792906219	-1.40771	0.280687134677709	-5.01523	5.29703868428329e-07	5.80236413603963e-05	down
GH_D02G0162	428.24728045802	1.34570502240448	0.268883396751716	5.00479032421287	5.59228686806e-07	6.1026621809054e-05	up
GH_D02G2272	245.333404541912	1.13042718582109	0.226817746020554	4.98385688798201	6.23291873557634e-07	6.71309722364113e-05	up
GH_scaffold2075_objG0001	56.5769539075139	-2.19835	0.441799475224707	-4.9759	6.49454108044242e-07	6.98187309422953e-05	down
GH_A07G1020	44.1874814267322	2.88654633111176	0.58287656565414	4.95224289532434	7.33629512292007e-07	7.85757964859867e-05	up
GH_A11G3382	321.59882497383	-1.06148	0.214565564486702	-4.94713	7.53140681613537e-07	8.00724220633863e-05	down
GH_A04G0217	28.7714432466152	-4.52082	0.913897637566378	-4.94674	7.54654171055299e-07	8.00861161308721e-05	down
GH_A12G1973	346.619118969916	-1.1626	0.236471777074248	-4.91644	8.81302682695721e-07	9.20027659665742e-05	down
GH_A10G0386	242.672312846522	-1.35707	0.276683997432038	-4.90475	9.35444161040589e-07	9.71333643484821e-05	down
GH_A03G0384	58.0077506245552	2.30736823506941	0.473754089009791	4.8703922321644	1.11376934516601e-06	0.000114417544611664	up
GH_A09G0904	215.24389036276	-1.13791	0.23410363101736	-4.8607	1.16968698961959e-06	0.000119314261761249	down
GH_A02G1549	15.8836944390789	-7.39129	1.52566620101296	-4.84463	1.26848789283783e-06	0.000128486049488725	down
GH_A01G0089	90.8222205791946	-2.21058	0.457374516985177	-4.83318	1.34366334467518e-06	0.000134685367185405	down
GH_D08G1114	12.6977611005719	7.16215247811536	1.48335243638999	4.82835521917217	1.37665367059369e-06	0.000137753491948317	up
GH_A11G3574	12.3568877575361	7.12287576375235	1.47767633222685	4.82032202073524	1.433266764299e-06	0.000142677882696663	up
GH_D05G0466	533.681730468251	-3.81663	0.793365578506387	-4.81069	1.50412996365723e-06	0.000148565248194278	down
GH_D11G2110	122.206939726898	1.64618836722407	0.342204682504848	4.81053723512609	1.5052515767043e-06	0.000148565248194278	up
GH_A05G3856	16.3096707660448	7.52326712683038	1.56499704658655	4.8072085140605	1.53052335836716e-06	0.000150545713397758	up
GH_D05G2678	33.6473519463171	-2.84162	0.591647614760614	-4.80289	1.56391625640766e-06	0.000153569141802801	down
GH_A05G3572	66.1471	-2.00165	0.417960161333368	-4.78909	1.67538439432983e-06	0.000164235944431957	down
GH_A11G3156	12.5216971635814	7.14204196230163	1.49186080920369	4.78733801319833	1.69008051603074e-06	0.000165396255170338	up
GH_D11G3552	265.473239784394	-7.58995	1.59619823221261	-4.75502	1.98427575500976e-06	0.000192235438597151	down
GH_A05G0686	59.6215989505643	-2.34845	0.494166803205835	-4.75235	2.01067208237806e-06	0.000194466958576087	down
GH_A06G0205	214.981105164658	-1.119	0.235540873652486	-4.75076	2.02657468681974e-06	0.000195677796596984	down
GH_A07G1291	12.3517164275881	7.12231040344075	1.50271669746516	4.73962285469706	2.14116380762116e-06	0.000204476542221237	up
GH_D12G2843	116.11384049408	-1.65596	0.349550458814378	-4.7374	2.16477399201732e-06	0.000206266941311871	down
GH_A03G0441	468.032730060187	-1.022	0.216553625480223	-4.71941	2.36533084350371e-06	0.000222888779822302	down
GH_D02G1877	232.643478106483	-1.28704	0.272912448056439	-4.71594	2.40601734020934e-06	0.000225962419930039	down
GH_A09G2464	6077.51808559229	-2.52315	0.536001510399151	-4.70736	2.50944087554307e-06	0.00023409440632062	down
GH_A08G0537	12.3554558949695	7.12271854147287	1.51330094042865	4.70674295586926	2.51705958951624e-06	0.000234241310306076	up
GH_D11G1475	26.2982930137123	-3.31421	0.704288013282487	-4.70576	2.52927351245461e-06	0.000234808334092837	down
GH_A07G1011	69.5234059966036	1.88915727515072	0.402539529028046	4.69309754426401	2.6909909869631e-06	0.000247438546443537	up
GH_A09G0292	142.686775824421	1.64628519663019	0.351209170948354	4.68747781324959	2.76592675969366e-06	0.00025352283042853	up
GH_A02G1657	45.294010980207	2.62517720512933	0.560560113411367	4.68313235694464	2.82523952750082e-06	0.000258141198344494	up
GH_D05G0274	65.9545309747186	-2.32293	0.498411727211882	-4.66067	3.15185581442371e-06	0.000285279944818191	down
GH_A13G0022	61.5146702190693	2.19441168130439	0.471781059803963	4.65133484209015	3.29793339566957e-06	0.000296644749308462	up
GH_D07G0744	289.822494758516	1.11268735950785	0.239754853285532	4.64093779233203	3.46831534490523e-06	0.000310516406005653	up
GH_A09G0832	142.482627141412	1.48659652757738	0.320344264174384	4.64062164936448	3.47362613354181e-06	0.000310516406005653	up
GH_A04G1496	146.73710068078	1.21767911217746	0.262827553947877	4.63299640348569	3.60410802629201e-06	0.000319220208141885	up
GH_A13G0910	3013.39797371835	-1.38373	0.298875209390556	-4.62979	3.66042739600989e-06	0.000323712751227865	down
GH_D04G0306	11.321348158895	6.99665394736855	1.52248108165063	4.59556051743054	4.31587505126205e-06	0.000378207977787641	up
GH_D09G0870	11.4418560760183	-6.91638	1.50845209163182	-4.58509	4.53798157641124e-06	0.000395275964510387	down
GH_A10G2648	97.8947458913612	1.76411894759044	0.386461210417256	4.56480210701029	4.99965736910262e-06	0.000430946621843202	up
GH_D11G3698	606.452913688236	-2.42402	0.531890170636112	-4.55736	5.17997022725369e-06	0.000445824312550107	down
GH_A08G2174	11.8082836575102	-6.96041	1.53174614302707	-4.5441	5.51704202157999e-06	0.000472922804636832	down
GH_D02G0214	40.5357565001267	2.86917359618312	0.633553219725834	4.52870178360822	5.93471893430474e-06	0.000504774027946152	up
GH_D04G1249	77.6309693511252	-1.65587	0.366139751325431	-4.52249	6.11150154121174e-06	0.000518630884573996	down
GH_D04G1979	11.9868797383021	-6.98207	1.5477133539471	-4.51121	6.44576309879512e-06	0.000543445481552497	down
GH_A11G0632	35.3027599738041	2.75604388396868	0.611067729767442	4.51021016118388	6.476343237834e-06	0.000545228913896077	up
GH_A13G1642	10.9760730566679	6.95198689521544	1.54191010013696	4.50868497106151	6.52306833702779e-06	0.000548364394489355	up
GH_A02G1885	31.0153781687219	-2.70746	0.600893206560088	-4.50572	6.61480000637468e-06	0.000554464040534337	down
GH_A04G0220	198.955073178964	1.05037745609825	0.233406336083203	4.50020969320996	6.78864604726714e-06	0.000564942333001136	up
GH_D13G1634	283.514209182123	1.10810273756571	0.246969184778488	4.4868056658955	7.22989641691866e-06	0.000598219626702896	up
GH_A02G1850	10.4645928146297	6.88311707278279	1.53676611227378	4.47896203450153	7.50068713504797e-06	0.000618854838558872	up
GH_A01G0974	1237.99263592732	-3.21958	0.720943074330017	-4.46579	7.97743490174987e-06	0.000649846341426066	down
GH_D08G1289	246.606675031416	1.01317440474368	0.226925368882636	4.46479126477785	8.01468501583217e-06	0.000651962499663411	up
GH_A07G1421	286.246063349819	-1.29894	0.291016752646794	-4.46344	8.06546076730851e-06	0.000655171424717447	down
GH_D09G2108	10.2972064989468	6.85981437817513	1.53915097158313	4.4568820764342	8.31603180609631e-06	0.000672691372824045	up
GH_A05G3832	18.3182805941499	4.78516529687947	1.07467178613473	4.45267602501249	8.48066652648327e-06	0.000682192364245081	up
GH_D10G2792	114.52510090676	1.89594754634193	0.427488880559374	4.43508037884181	9.20379420566495e-06	0.000732214367913403	up
GH_D05G2037	321.122111183514	1.15141002584659	0.260262634319797	4.42403124388494	9.68760007104151e-06	0.000766486628329449	up
GH_D10G1840	272.038507860662	1.08476439455629	0.246194962164889	4.40611938204395	1.05238976961438e-05	0.000828123361975334	up
GH_A05G0017	47.1456909466823	2.24787147156095	0.511628830236328	4.39355903873248	1.11509888029428e-05	0.000871540188372708	up
GH_A07G1052	41.4098076926442	-2.55952	0.582912011090854	-4.39092	1.12872390051915e-05	0.00088099870761574	down
GH_D08G1730	37.7900936612314	-2.66308	0.608471986182337	-4.37667	1.205036089897e-05	0.000935512380286882	down
GH_A08G2402	26.6035900599836	-3.01993	0.690185275204464	-4.37553	1.21136355096861e-05	0.000939163990581387	down
GH_A05G0293	239.896366080807	1.03217468641431	0.236055135635399	4.37260000141903	1.22775548569418e-05	0.000949327460241904	up
GH_D12G0104	1204.74715940527	-1.34977	0.309622922896708	-4.35939	1.3042602812548e-05	0.00100045758470735	down
GH_A05G2732	24.5111303813179	4.13061789457791	0.948774903209128	4.35363317537864	1.3389968977161e-05	0.00102303254389968	up
GH_D04G1832	149.831809083817	1.37983647765755	0.317226388604307	4.34969008640289	1.36330064815929e-05	0.00103885664805783	up
GH_A05G4048	148.340764082345	-1.37224	0.315823258552705	-4.34496	1.39304163426062e-05	0.00105710324437002	down
GH_D09G1978	157.669333074816	1.18335955859408	0.273422707282473	4.32794909521375	1.50504242020043e-05	0.00113490402160537	up
GH_D02G1062	19.1594238043806	4.51831541086505	1.04959079343346	4.30483521686063	1.67110075811003e-05	0.00124230661371221	up
GH_D01G1719	9.58151195652125	-6.66123	1.5553920888348	-4.28267	1.84665765058859e-05	0.00135539515910016	down
GH_D01G2042	22.2445786136384	4.47967407581237	1.04776218812061	4.27546835207678	1.90735895779509e-05	0.00139640405116449	up
GH_A13G0007	145.763826347386	1.12249635005254	0.263506745260104	4.25983915115545	2.04574069019135e-05	0.00148359628562461	up
GH_D11G3643	117.768260976056	1.40270130779126	0.329557224655291	4.25632091439797	2.07818354110037e-05	0.00150432917980753	up
GH_D05G2657	124.963488490887	-1.41051	0.332239295621675	-4.24548	2.18129623275106e-05	0.00156822497685828	down
GH_A05G1527	143.719800713672	-1.92029	0.453886759241377	-4.23078	2.32885502166364e-05	0.00166378098701091	down
GH_D03G0645	18.5155531644085	-4.36301	1.03523093677869	-4.21453	2.50299450146003e-05	0.00177626617154532	down
GH_D02G0933	9.43227379930798	6.73330267305211	1.60245957200464	4.20185494266723	2.64736757366005e-05	0.00187083751604486	up
GH_A13G1396	8.92623308458527	6.65366199719439	1.58405277852495	4.20040423362042	2.66438849235109e-05	0.00187841975178984	up
GH_A08G0503	167.386289652003	-1.2264	0.291985033200693	-4.20023	2.66642913052105e-05	0.00187841975178984	down
GH_D05G3117	38.6022040446429	2.30826475851422	0.551315080020178	4.18683406670054	2.82872469737278e-05	0.00196877196536642	up
GH_A08G2077	3822.19317369722	-1.45769	0.348509895889192	-4.18263	2.88151297959277e-05	0.00200069707323778	down
GH_D05G2359	57.1585308535904	1.82716036206878	0.439171517077333	4.16047100282926	3.17591940154392e-05	0.00218413377440066	up
GH_D05G0700	80.5231794721749	1.66512251941562	0.400606650267582	4.15650244024511	3.23156721896962e-05	0.00220926895086934	up
GH_A05G2912	91.4018934915282	1.54931924351941	0.372991996916502	4.15376001717872	3.27056182407082e-05	0.00223328788924184	up
GH_A05G2233	181.575983583373	-1.01008	0.24321917775943	-4.15295	3.28218207339425e-05	0.00223594304568791	down
GH_A07G1554	8.86104221022105	-6.5476	1.58014669227672	-4.14366	3.41801330624895e-05	0.00232552238290245	down
GH_A10G2195	97.6592963391064	-1.37991	0.333036573544378	-4.14342	3.42171887865896e-05	0.00232552238290245	down
GH_D11G2825	152.913930488949	-1.11746	0.270270629334053	-4.13458	3.5560445376648e-05	0.00240550816286455	down
GH_A13G1847	1002.82867861096	-2.40244	0.581377152416528	-4.13232	3.5911882432746e-05	0.00242053659205045	down
GH_A13G0205	37.5575368115102	2.50204413876808	0.607515228889541	4.11848793213215	3.81366537257768e-05	0.00254407109750606	up
GH_D04G2127	131.305267726653	1.20770578509639	0.293408634567386	4.11612216824187	3.85300130302937e-05	0.00256075425352735	up
GH_A07G1023	110.513596392408	1.25592834995628	0.306128720325631	4.10261522871928	4.08506291740689e-05	0.0026879156308767	up
GH_A05G4264	97.3990636148606	1.40702754570704	0.343692674032991	4.09385375951302	4.24261959594844e-05	0.00278209058470374	up
GH_D01G2040	76.2623524876834	-1.65781	0.40609246971322	-4.08234	4.45841476002795e-05	0.00291039880898123	down
GH_D01G0007	31.2966620542299	-3.01934	0.740613310849104	-4.07682	4.56566512239327e-05	0.00296701543465011	down
GH_D10G0335	31.7164872663661	-2.67508	0.657527652382799	-4.06839	4.73397954259186e-05	0.00306263059065867	down
GH_D12G0706	25.1375700010384	-2.92783	0.720093855023512	-4.06591	4.78463972024591e-05	0.00308505248048899	down
GH_D04G0922	143.723861798163	-1.53399	0.378008236781403	-4.05809	4.94755727821934e-05	0.00317241541352962	down
GH_D11G1474	27.0014193718953	-3.14243	0.774799786862805	-4.0558	4.99635299022785e-05	0.00320015579065125	down
GH_A03G2317	13.8647034092488	5.41618500032549	1.33591775920112	4.0542802601594	5.0288896548708e-05	0.00321337010569755	up
GH_D13G1114	153.734571501899	-1.15915	0.285922534497562	-4.05406	5.03365201473448e-05	0.00321337010569755	down
GH_D13G0823	5542.63859849326	-1.24813	0.308239382369639	-4.04922	5.13875920108576e-05	0.00327685133311132	down
GH_D13G0136	207.901633596593	-1.04753	0.258921058021179	-4.04574	5.21571007823564e-05	0.00331495630543862	down
GH_A02G0109	152.543984805895	1.02540951479234	0.253481978787192	4.04529552632701	5.22571599526811e-05	0.00331766998922417	up
GH_D05G0281	21.5146798206988	-3.87419	0.959339041347127	-4.03839	5.38185059238393e-05	0.00340558088306027	down
GH_D09G0279	27.8150674139774	2.58319982149892	0.641871955767232	4.02447839991889	5.7101734564981e-05	0.00358977502395088	up
GH_D01G1690	47.3273008551711	-2.3209	0.579099330936096	-4.00777	6.12951044553638e-05	0.00382017775472508	down
GH_A05G2337	156.531110417626	1.12453962312684	0.28105283137178	4.00116809938588	6.30305590136668e-05	0.00391568038847846	up
GH_A03G0660	77.8541386309982	-1.4427	0.360902423358424	-3.99747	6.40217611926344e-05	0.00396873162068424	down
GH_D02G0217	8.23376826230324	6.5372298088342	1.63845233302958	3.98988098527502	6.61064570581903e-05	0.00405767873616729	up
GH_A08G0954	271.476656698482	-1.10228	0.276269836258045	-3.98987	6.61100047515035e-05	0.00405767873616729	down
GH_A12G1617	8.40226349625653	6.56648502003349	1.64904212757021	3.98199955613562	6.83379074810203e-05	0.0041780756395135	up
GH_A08G2234	36.9685710922763	2.20648425342482	0.554764706413227	3.9773335035868	6.96923879699079e-05	0.00423216815220893	up
GH_A11G1962	195.912092005811	1.17717624796385	0.29686279031607	3.96538834223887	7.32765483550187e-05	0.00440550491393889	up
GH_D11G1646	172.274111716104	-1.08814	0.274512831385778	-3.96389	7.3736833279523e-05	0.00442398052529852	down
GH_D04G0295	77.0434441216404	-1.65988	0.420811077040127	-3.94447	7.99763041257124e-05	0.00476864897084416	down
GH_A04G0141	2194.40458061167	-1.80566	0.459854303019182	-3.92659	8.61578963567963e-05	0.00506414049958133	down
GH_A05G3720	78.1773553094538	1.47779898663475	0.377929715940969	3.91024818716708	9.22013360415183e-05	0.00533798665929259	up
GH_A10G2546	425.98185343931	1.07269262416687	0.275969062715649	3.88700317930978	0.000101489425355801	0.00577740540777902	up
GH_A06G0014	64.6731385874289	-1.61016	0.414538810879731	-3.88421	0.000102663237933045	0.00583274429502313	down
GH_A11G3399	72.9803703171813	1.64253676949282	0.42345732775696	3.87887199447766	0.000104941955036882	0.00593315779926508	up
GH_D11G3547	102.06258255707	-1.5429	0.39777030242765	-3.87887	0.000104943555658976	0.00593315779926508	down
GH_D06G1887	92.2608644924028	-1.39516	0.360137865279207	-3.87396	0.000107082011216424	0.00602461311549057	down
GH_A13G0438	39.8756504317383	2.00845006660876	0.519769769232824	3.86411481678363	0.000111492772496223	0.00623637087317608	up
GH_D09G0860	96.6456974145173	-1.39643	0.361689946537146	-3.86086	0.00011299054771781	0.00630186529253134	down
GH_A10G1910	8.51032076701615	-6.49114	1.68145538390916	-3.86043	0.000113186729847768	0.0063067253316044	down
GH_A05G0660	105.829827835564	-1.23366	0.31961488978346	-3.85985	0.000113457543942896	0.00631573048029384	down
GH_A03G0089	329.948153822179	1.1887979222125	0.308195669883706	3.85728301329177	0.000114654383169526	0.00637444344168033	up
GH_A05G0931	65.0748901510443	-1.5404	0.399371249092664	-3.85706	0.000114759509731732	0.00637444344168033	down
GH_A13G0830	226.819729173799	-1.07262	0.278362834667158	-3.85331	0.000116531338129239	0.00643727125442292	down
GH_D10G0802	133.009893156038	-1.26288	0.327799181627322	-3.8526	0.000116872354004922	0.0064438001321093	down
GH_A13G1937	145.769839249189	-1.04658	0.271767187550745	-3.851	0.000117635334639844	0.00647352507094638	down
GH_A05G1705	54.6744337518202	-1.965	0.512486481015111	-3.83424	0.000125952027779319	0.00685940436033191	down
GH_D06G0791	111.103159746476	1.54024307152737	0.402652394482637	3.82524254824415	0.000130643398827174	0.00704195923389309	up
GH_D09G2552	7.54996355065607	6.41211696947963	1.67641639311643	3.82489517270802	0.000130827741159838	0.00704532966988972	up
GH_D12G0331	89.7892488204509	-1.32859	0.347606599131906	-3.82209	0.000132323009887367	0.00710600364239151	down
GH_A13G1453	163.900098702118	-1.10524	0.289623442039696	-3.81614	0.00013555675377553	0.00727290906133147	down
GH_A11G0861	213.332966291022	1.03623142939656	0.271605056800297	3.81521405236012	0.000136064936001473	0.0072934084369946	up
GH_A10G1088	7.47044349324506	-6.3026	1.65274662316595	-3.81341	0.000137064211631357	0.00733337910094613	down
GH_A07G1675	59.5370833292021	-1.66909	0.438119749767754	-3.80967	0.000139154726674669	0.00741209615640147	down
GH_A05G1636	33.4479309814778	2.97219285168747	0.780943354436403	3.80590069023952	0.000141289070854906	0.00749700549636258	up
GH_A13G0001	139.936460119977	1.12636210401686	0.296073060913209	3.80433836345228	0.000142183718107753	0.00753756159871504	up
GH_A05G2203	7.46104549662262	-6.30089	1.65713554994689	-3.80228	0.000143370847003753	0.00757965235663258	down
GH_A09G0559	8.05861619636185	6.50623749970788	1.71142802221329	3.80164249694461	0.000143740031125749	0.00758526596594443	up
GH_D05G2991	198.573329416535	1.0573144488025	0.278325130315903	3.79884650589201	0.000145371084085423	0.00765479654887971	up
GH_A07G2190	32.5784156850163	2.92705511690728	0.771045801973544	3.79621432269689	0.000146922491907669	0.0077022999321015	up
GH_A07G1593	8.40075902019677	-6.47048	1.71383625864585	-3.77544	0.000159728421070942	0.00823370114926921	down
GH_A08G0021	2410.47635742219	1.83605356243545	0.488043982876739	3.76206577041062	0.000168515716689892	0.00859474735995879	up
GH_D02G0377	20.1722701207271	3.21354631727009	0.855452546312591	3.75654538772724	0.000172275038485445	0.00872613257853348	up
GH_D02G0146	7.30137384082436	-6.26966	1.66936136518942	-3.75572	0.000172840402073065	0.00874590580463678	down
GH_D05G0428	1907.00295291164	-1.09412	0.291450511845785	-3.75404	0.000174005839696684	0.00879718160011984	down
GH_D07G1744	7.03383086273193	6.30997702388383	1.69059007767266	3.73241101271007	0.000189655707116203	0.00948055095711372	up
GH_A09G2560	7.54561543093825	6.41133180483874	1.72140962458935	3.72446610804107	0.000195729004044535	0.00973377335075131	up
GH_D05G0019	131.32950566799	1.38817858333214	0.373520566808774	3.71647161277419	0.00020202432760945	0.0100124087711635	up
GH_D08G2611	127.988669675847	1.55937559848731	0.419841884728442	3.71419730905583	0.000203849702809992	0.0100942253950527	up
GH_A01G0684	157.511649138227	1.25331814924984	0.338359062512829	3.70410693286018	0.000212136764264878	0.0103977576565998	up
GH_D02G1318	152.074505409121	1.05859141620498	0.286084125788624	3.70028016509776	0.000215361573068837	0.0105468817117547	up
GH_D09G0815	80.4761118525948	1.84741052468066	0.500149460737614	3.6937169180511	0.000220999818998726	0.0107411483457389	up
GH_D05G0204	113.293343733824	-1.57249	0.426707361473472	-3.68518	0.000228544948706959	0.0110521356173615	down
GH_D09G1255	194.057430325805	-1.34021	0.364934373758115	-3.67246	0.000240231286341668	0.01153050365821	down
GH_D05G0643	80.1437851405425	-1.54849	0.421815294514281	-3.67101	0.000241593632256068	0.0115862777021511	down
GH_D09G2252	167.897312773222	-1.16972	0.319462371447764	-3.66151	0.00025072987655226	0.011955040288667	down
GH_D11G0671	120.87870853339	1.16608833522222	0.318722019118736	3.65863751254602	0.000253559678159672	0.0120601407119416	up
GH_A06G0761	102.931260056145	-1.34887	0.368965227620101	-3.65582	0.000256356802288983	0.0121755127317907	down
GH_D04G0256	80.0019345514469	1.41589957708117	0.388827049368201	3.64146367744178	0.00027109237792309	0.0128097792989687	up
GH_D05G2989	164.449360238199	1.34171644468827	0.368745496371854	3.63859750936521	0.000274126835638357	0.0129214945336721	up
GH_D03G1915	147.463078064279	1.06274925234421	0.292200129184167	3.63705948834258	0.000275768258687356	0.0129777125937352	up
GH_D01G0720	101.515684607879	-1.2168	0.334742153611892	-3.63504	0.000277934714536233	0.0130605011054812	down
GH_D01G0466	6.80005358501494	-6.1652	1.6968565443813	-3.63331	0.000279811556705672	0.0131146361468282	down
GH_D03G1817	84.0033467131919	1.30111555427819	0.358431161760395	3.63002911880739	0.000283389248236853	0.013225335731634	up
GH_D12G2250	78.0762450820649	-1.44985	0.399565450309887	-3.62857	0.000284990303663921	0.0132538112652911	down
GH_D12G1438	141.627473535762	-1.04886	0.289589982970906	-3.62189	0.000292454691290351	0.0135534470994872	down
GH_A13G2136	14.7813984277916	-4.0199	1.11366479919195	-3.60961	0.000306652397654407	0.0141209034419888	down
GH_D02G2174	60.5689545057547	1.56862189600018	0.43476074846304	3.60801176634633	0.000308552499939006	0.0141970970079334	up
GH_A09G2281	60.9265420802367	-1.58	0.438900405292295	-3.59989	0.00031834588661758	0.0146012458717692	down
GH_A10G2272	29.2908054152491	-2.1715	0.604300490299561	-3.59341	0.000326377235016463	0.014922276791816	down
GH_D02G0712	150.503851071656	-1.10672	0.308075599511197	-3.59235	0.000327705563098629	0.0149513265299888	down
GH_A01G1774	78.2216908995478	1.43651657337171	0.401429416511173	3.57850350344648	0.000345567237078386	0.0155901499929037	up
GH_A10G0099	517.940908929362	-2.80313	0.783863687136293	-3.57604	0.000348839703832645	0.0156888351093069	down
GH_A04G0349	225.208742795523	1.23141300472726	0.345091220582081	3.56836955356378	0.000359209617261842	0.0160553374293455	up
GH_A02G1859	119.545078852006	-1.12365	0.315766146244622	-3.55849	0.000372993625576337	0.0165562796028078	down
GH_A04G1687	96.1934222176882	1.55257950361071	0.436443619144295	3.55734265666375	0.000374625353463512	0.0166159559572616	up
GH_D07G0643	143.408124129562	-1.5827	0.445078898930522	-3.556	0.000376544687422143	0.016675509254544	down
GH_D07G1962	179.970089492748	-4.94235	1.3911789142418	-3.55263	0.000381394450203743	0.0168644578107293	down
GH_A07G0458	41.9873102176064	1.82666032497494	0.514669940403479	3.54918790000232	0.000386421235212627	0.0170087100311969	up
GH_D11G1980	57.0476534227583	-1.80521	0.508849382075527	-3.54763	0.000388712561428286	0.017083562625629	down
GH_A04G0335	133.951508905533	-1.06824	0.301309537061531	-3.54534	0.000392110964749441	0.0171937239334446	down
GH_A07G0947	6.63388113992898	-6.12966	1.73022798520752	-3.54269	0.000396067840083165	0.0173278182049093	down
GH_A06G0552	27.3507084365873	-2.4271	0.687736213407501	-3.52912	0.000416948786739222	0.0179160973095367	down
GH_D05G2671	113.702231352196	-1.30217	0.369070731809788	-3.52823	0.000418340733221529	0.0179625634649841	down
GH_A10G2135	6.69481849805054	6.2386533556798	1.76975788337083	3.52514511408596	0.000423250866015594	0.0181155677366145	up
GH_D05G1922	126.143320758304	-1.0455	0.296588897388954	-3.52508	0.000423354070939821	0.0181155677366145	down
GH_A12G0371	141.359091916876	-1.2813	0.363706781906788	-3.5229	0.000426848773189525	0.0182331259194701	down
GH_D12G2967	24.0190416791601	2.68209239055574	0.761868555465495	3.52041355600639	0.00043087441494466	0.0183915007654275	up
GH_D04G1782	113.984214163038	-1.03353	0.293616678368216	-3.52001	0.000431533717023775	0.0184060586957994	down
GH_D05G0202	63.3487682724073	-2.30802	0.656514835682971	-3.51557	0.000438810783427884	0.0186613965302342	down
GH_D05G2578	6.84994077546186	-6.17531	1.7577369766454	-3.51322	0.000442713332917122	0.0187997144169806	down
GH_A03G2045	1209.62662371061	-2.10323	0.599232370654122	-3.50987	0.000448323828595092	0.0189822146957938	down
GH_A08G2189	6.28640805433954	-6.0523	1.7299960343685	-3.49844	0.000467980228172004	0.019713454083601	down
GH_D05G2650	137.548681115995	-1.01667	0.290648896588863	-3.49792	0.000468896167804326	0.0197346780578523	down
GH_D06G0860	108.566977934034	-1.11321	0.318281773668429	-3.49758	0.000469507702813161	0.0197346780578523	down
GH_A04G0171	50.4328994857326	-1.59753	0.457739383940801	-3.49003	0.000482962679806493	0.0202120929898467	down
GH_A02G1437	6.5149067072762	6.19946199771135	1.77801455142007	3.48673299257306	0.0004889592628069	0.0204187269913088	up
GH_D06G0636	69.0405415091029	-1.41041	0.404873583308803	-3.48359	0.000494738935496427	0.0206451773537567	down
GH_D10G0341	105.001810408731	-1.11862	0.321460038865775	-3.4798	0.000501785719933303	0.0208489803762805	down
GH_D09G1789	80.1240208070962	-1.31351	0.37854001807546	-3.46994	0.000520582090703636	0.0214910109778916	down
GH_A10G2630	38.5879014334727	-1.88103	0.542769024835639	-3.46561	0.000529031003667408	0.0216850220829992	down
GH_D08G0733	98.1223627813587	1.60236254675201	0.462433309287812	3.46506731796589	0.000530098769925126	0.0217080080420271	up
GH_D02G2624	6.31779026000471	-6.06135	1.74933718286984	-3.46494	0.000530342434140504	0.0217080080420271	down
GH_A02G0944	152.35284080611	1.01321761093004	0.293313781790725	3.45438119117414	0.00055155717684807	0.0224019750262372	up
GH_D05G1878	113.788179663999	-1.04917	0.304591663380334	-3.4445	0.000572106479596815	0.02298730714313	down
GH_A04G0417	6.04839835472951	-5.99782	1.74132587561148	-3.4444	0.000572327788199719	0.02298730714313	down
GH_A03G2096	13.000803299932	-3.82431	1.11174464748566	-3.43992	0.000581896502070313	0.0233068891899174	down
GH_A05G0685	176.452602038118	-1.02497	0.298068725014886	-3.4387	0.000584519389594026	0.0233957425162281	down
GH_A01G1949	13.8592480422538	3.47646654623583	1.01572476257512	3.42264624662898	0.000620147273999507	0.0244164016257878	up
GH_D05G1386	6.00197709199878	6.08114065407361	1.77952630906265	3.41728055556358	0.000632500621793983	0.0247677308481371	up
GH_A09G0122	6.12982625349917	-6.01584	1.76464959302799	-3.40909	0.000651808836771603	0.0252564017166003	down
GH_A03G0377	41.3655477960422	-2.08418	0.613253174745806	-3.39856	0.000677414948250437	0.0260676303140123	down
GH_A09G2236	6.00832959781872	6.08256864786926	1.79778768628651	3.38336317145065	0.00071603877244698	0.0273176348825963	up
GH_D02G2448	35.4272	-1.96963	0.5828110052736	-3.37954	0.000726084671289328	0.0276098350646686	down
GH_D02G0161	19.6180690155893	2.93187360379656	0.868283021018004	3.37663357779257	0.000733787323019499	0.0278844003951897	up
GH_D12G1803	183.241378397889	1.13388532544443	0.335906524884937	3.3755977971337	0.000736555091037632	0.027935204384005	up
GH_A13G2300	49.8576998313497	1.72831556115405	0.512003839631216	3.37559101587775	0.000736573243522444	0.027935204384005	up
GH_D13G0145	103.232242331841	1.07646051970807	0.32002140267777	3.36371414755642	0.000769011490640322	0.0289754511948953	up
GH_A10G1920	171.037944492526	1.02101230660973	0.304479678480885	3.3533019730702	0.000798535325851595	0.0297774904199089	up
GH_A06G2203	182.993852862664	1.17423593775396	0.350206396011367	3.35298255865048	0.000799457442584002	0.0297926675945431	up
GH_D10G2026	14.8781	3.37560947755569	1.01014138658649	3.34171980514796	0.00083261063537307	0.0308481599594201	up
GH_A08G0065	5.4919462231999	5.95294513106135	1.78386789425199	3.33709976520292	0.000846575541108973	0.0311670207327305	up
GH_D02G2159	11.4387881472165	-4.4085	1.32283823577788	-3.3326	0.000860371920584188	0.0315544266143485	down
GH_D05G2686	29.8730976430317	2.58403730627691	0.776067038263144	3.32965733483547	0.000869529224989433	0.0317894827975435	up
GH_D12G2395	126.053400300153	1.14761202890604	0.345014881708869	3.3262681981191	0.000880171942897848	0.0321176685560775	up
GH_A11G2475	93.2725368812365	1.06792606992196	0.321195036456667	3.32485234424236	0.000884653730582092	0.0322405279241818	up
GH_A13G1124	97.1851237457689	-1.2088	0.364005686016515	-3.32083	0.00089749710760514	0.0326407447090246	down
GH_D01G0678	5.66675783417235	5.99809804169642	1.80689986961821	3.31955198102028	0.000901620173061169	0.0327267866659775	up
GH_A10G0868	5.65358006169037	-5.89907	1.77712458943123	-3.31944	0.000901966550409264	0.0327267866659775	down
GH_D13G2448	5.49169553650521	5.95288361360281	1.79348921921126	3.31916331017633	0.000902876100062806	0.0327267866659775	up
GH_A07G2339	5.66210538828636	5.99698999051225	1.80709896543008	3.31857308605397	0.000904786414905649	0.0327267866659775	up
GH_A05G0419	111.802127951322	-1.04112	0.313769409908197	-3.3181	0.000906325668646299	0.032761973560935	down
GH_A04G0072	14.1926704707329	-3.95517	1.19228601269466	-3.3173	0.000908909129969915	0.0328348390693754	down
GH_D01G0319	108.831853781218	-1.03537	0.312354540568556	-3.31473	0.000917315187845591	0.0330559243111685	down
GH_A05G0201	133.823555485125	-1.43871	0.434402712674113	-3.31194	0.000926525985640197	0.0333462871384394	down
GH_A06G0804	114.886276744279	1.36484810631001	0.412249577135349	3.31073258047735	0.000930520879367262	0.0334484376009722	up
GH_D05G1532	32.9168100797611	1.84020514162002	0.556123285863883	3.30898775216981	0.000936339331027398	0.0336158025379464	up
GH_A12G2615	55.5245238333239	1.58836604006064	0.481129986285454	3.30132414386299	0.000962296380334541	0.034292258625637	up
GH_A02G0732	205.128	1.15613453065942	0.350505786324291	3.29847487764369	0.000972115783815612	0.0345104529652465	up
GH_A03G2275	12.3341823219201	-4.08781	1.24010715539425	-3.29633	0.000979560178838021	0.0347149644996658	down
GH_A07G1556	1673.02562491015	-4.49722	1.36466607628034	-3.29547	0.000982567452860116	0.0347789190765425	down
GH_A02G1369	82.6026382437195	-1.60498	0.487322757536857	-3.29347	0.000989580282282738	0.0349416085386976	down
GH_D02G1716	5.49024616326594	5.9525278600028	1.80798856159644	3.29234818540376	0.000993545225760861	0.0350174742366429	up
GH_D05G0628	90.4587061408999	1.29890358116351	0.395269291185267	3.28612318267522	0.00101576578535892	0.0355622552831742	up
GH_A05G0426	1910.73102644898	-1.30332	0.397006947221375	-3.28287	0.00102756153766413	0.0359317271184281	down
GH_D13G2329	380.486582364279	-3.5079	1.06884283254585	-3.28196	0.00103087871919817	0.0360041862815608	down
GH_D02G2013	37.4701084091865	2.04952078096569	0.626147960722753	3.27322120254127	0.0010632922899045	0.037002187828644	up
GH_D11G0004	76.343462297095	-1.30668	0.399258995556325	-3.27277	0.00106500007625071	0.037017072962808	down
GH_D03G0091	98.4632753242063	1.02960918314944	0.31498276149649	3.26877946671665	0.00108012452084238	0.0374752021067551	up
GH_D13G2395	5.49484496967844	5.95365620374437	1.82180492637532	3.26799873990341	0.00108310847859899	0.0375562020843704	up
GH_A13G0652	129.416600137292	-1.26256	0.386545817227676	-3.26627	0.00108974037690732	0.0377183208732429	down
GH_A08G0271	54.1488343116676	2.07013555541116	0.633879928276262	3.26581654200752	0.00109148938152403	0.0377336947753769	up
GH_A08G1223	712.455843055683	2.17795720906689	0.668362871261402	3.25864482112304	0.00111945723380321	0.0385622680354238	up
GH_D05G0205	70.3859022061498	-1.82934	0.561489723781753	-3.25801	0.00112196692849372	0.0386047344165837	down
GH_D13G1495	41.5804557759318	1.75324723321306	0.538346246504608	3.25672788581066	0.0011270442085558	0.038754373299787	up
GH_A11G0822	116.350824530629	1.03600027642621	0.318161640328469	3.25620736477423	0.00112911255270976	0.0388024258532826	up
GH_D01G0463	483.271102471991	-1.44264	0.443121095776563	-3.25564	0.00113135576594672	0.0388103341844962	down
GH_D02G0115	110.744542725258	1.06751304169047	0.327968821450248	3.25492233368411	0.00113423379096071	0.0388859986768197	up
GH_A05G2735	87.682209040632	1.10657228716216	0.341159981907458	3.24355828891539	0.00118046654260276	0.0401615549555977	up
GH_D04G0445	15.9384796441356	-2.75335	0.849065897670704	-3.2428	0.00118362915420264	0.0402454787722624	down
GH_D03G1445	75.0270303875395	1.53423609462987	0.473581578323393	3.23964479374701	0.00119678685672541	0.0405735999017745	up
GH_A13G1200	16.6782243398421	2.80620246166866	0.867070262010634	3.23641875937644	0.00121039674734941	0.0407958721890722	up
GH_A12G0672	250.367019945847	-1.0732	0.332420991631704	-3.22845	0.00124464645535219	0.04161076129376	down
GH_D13G0482	97.2769170957307	-1.09116	0.338127072701054	-3.22708	0.00125060669201592	0.0417376452660848	down
GH_D10G0542	45.6426320880417	2.50249402632017	0.7761110088709	3.22440217664331	0.00126235977139037	0.0420813268575822	up
GH_D07G1441	23.5548363606853	2.21671660028365	0.68835641247253	3.22030355222718	0.00128054924242323	0.0425483234233648	up
GH_A11G3631	5.36854623400256	-5.82376	1.80848114398711	-3.22025	0.00128078273562042	0.0425483234233648	down
GH_A05G0646	105.703398593377	-1.17589	0.365199450314787	-3.21987	0.00128248452159227	0.0425703113285046	down
GH_A05G2274	67.7352399799491	-1.599	0.496773082099552	-3.21877	0.001287398341531	0.0426945286004176	down
GH_D03G0105	8.88536496448547	4.76165301699646	1.48035359882076	3.2165646240125	0.00129735311523482	0.0428551818805846	up
GH_D13G2207	5.34357053084191	-5.81744	1.80965026453393	-3.21468	0.00130591494004698	0.0429884463496245	down
GH_A13G2223	5.31745644906831	5.90641377267383	1.83732851719161	3.21467484851423	0.00130592354783772	0.0429884463496245	up
GH_A13G1873	147.463267894625	1.03640719700665	0.323370201451715	3.20501763104292	0.0013505420757023	0.0442807834650759	up
GH_A12G1402	70.3196004107649	1.50091808572915	0.468385431985293	3.20445082881289	0.00135320402446322	0.0443429241716029	up
GH_D08G1115	123.00704327145	1.06732016583742	0.33322977887031	3.20295553853492	0.00136024979912705	0.0445233546305101	up
GH_D03G1833	36.5247387905044	-2.06595	0.645305915073941	-3.20151	0.00136710554731782	0.0446971642398082	down
GH_D02G2639	39.7241790400329	2.20248262477199	0.688579194243937	3.1985901450164	0.00138101349795062	0.04502690859798	up
GH_D12G0988	1141.54069886822	-1.78552	0.558252666867572	-3.19841	0.00138186217752329	0.04502690859798	down
GH_D01G0439	5.51904668576712	-5.86646	1.83486714085894	-3.19721	0.00138762891760793	0.0451318856199943	down
GH_A05G0200	704.703749543868	-1.91387	0.599159007784309	-3.19426	0.00140189808374762	0.0454873352446919	down
GH_D11G3434	122.065485339016	1.03219193311722	0.323367654601229	3.19200735889957	0.00141287733002493	0.0456772421110406	up
GH_A13G0829	91.8006697918639	-1.12717	0.353464233442845	-3.18893	0.00142799998566074	0.0459987372710755	down
GH_D02G1743	965.906645695032	-4.32046	1.35818460509858	-3.18105	0.00146740531723886	0.0469628958210273	down
GH_D09G1748	31.3900790703194	1.79259100617532	0.564374506293815	3.17624376399824	0.0014919552668918	0.047516639191201	up
GH_A10G0093	5.17437244667245	-5.77117	1.81791416602619	-3.17461	0.00150037073598711	0.0477252794639912	down
GH_D04G1694	231.971925316796	1.08719490454021	0.342478211193002	3.17449364370666	0.00150098178233657	0.0477252794639912	up
GH_D10G1588	16.2830181455364	-3.08564	0.972784566266535	-3.17196	0.00151411787241379	0.0480373205632453	down

## Sheet: 三叶期差异基因
Supplementary Table S1. DEGs at the 3-leaf stage.
		baseMean	log2FoldChange	lfcSE	stat	pvalue	padj	sig
GH_A11G1929		479.688	12.3145	1.18802	10.3656	3.56E-25	2.93E-22	up
GH_D11G3529		226.755	11.2334	1.19878	9.37066	7.21E-21	5.05E-18	up
GH_A04G0936		88.9906	9.88398	1.2231	8.08106	6.42E-16	2.57E-13	up
GH_A06G1015		162.386	9.78812	1.20393	8.13015	4.29E-16	1.79E-13	up
GH_D02G0118		1493.51	9.56525	1.79244	5.33645	9.48E-08	1.11E-05	up
GH_D02G1857		65.1045	9.43259	1.26079	7.48151	7.35E-14	2.38E-11	up
GH_D13G2335		58.5154	9.27847	1.26282	7.3474	2.02E-13	6.04E-11	up
GH_D10G2545		55.5153	9.20329	1.2461	7.38569	1.52E-13	4.73E-11	up
GH_A05G1683		362.385	9.0502	0.745633	12.1376	6.68E-34	8.06E-31	up
GH_D03G0833		1616.29	8.56229	0.306558	27.9304	1.14E-171	1.62E-167	up
GH_A03G0120		28.6236	8.24686	1.31443	6.27411	3.52E-10	6.84E-08	up
GH_A05G0318		26.974	8.16188	1.31239	6.21909	5.00E-10	9.50E-08	up
GH_A11G3669		22.8867	7.92435	1.34767	5.88002	4.10E-09	6.57E-07	up
GH_A12G1056		22.2665	7.88464	1.35747	5.80832	6.31E-09	9.68E-07	up
GH_A13G1642		20	7.73129	1.36174	5.67752	1.37E-08	1.95E-06	up
GH_A07G1291		19.9148	7.72546	1.38549	5.57596	2.46E-08	3.33E-06	up
GH_A10G2377		449.667	7.66108	0.434526	17.6309	1.43E-69	5.79E-66	up
GH_scaffold6166_objG0001		16.4498	7.44953	1.40085	5.31789	1.05E-07	1.22E-05	up
GH_D02G0754		13.7828	7.19394	1.45307	4.95086	7.39E-07	7.10E-05	up
GH_A08G0020		12.7006	7.07568	1.45912	4.84929	1.24E-06	0.00011079	up
GH_D01G0402		361.82	6.94855	0.402824	17.2496	1.13E-66	4.27E-63	up
GH_D04G0306		11.3914	6.91755	1.4984	4.61662	3.90E-06	0.000300893	up
GH_A09G0560		261.611	6.87548	0.46171	14.8913	3.75E-50	7.61E-47	up
GH_A13G1396		11.0508	6.87384	1.49419	4.60038	4.22E-06	0.000320115	up
GH_D03G1841		10.9374	6.85852	1.50229	4.56538	4.99E-06	0.000369578	up
GH_A03G1245		10.6308	6.8175	1.55097	4.39565	1.10E-05	0.000725787	up
GH_A11G3574		10.6144	6.81414	1.5673	4.3477	1.38E-05	0.00087963	up
GH_A05G3856		10.542	6.80603	1.50266	4.52932	5.92E-06	0.000428003	up
GH_D02G0377		10.2157	6.76216	1.56542	4.31971	1.56E-05	0.000981268	up
GH_A11G2827		9.36932	6.63359	1.63555	4.05587	4.99E-05	0.00262111	up
GH_D07G1722		110.775	6.51076	0.636137	10.2348	1.38E-24	1.11E-21	up
GH_D08G1114		8.48344	6.49202	1.57941	4.11041	3.95E-05	0.00215628	up
GH_A02G0744		8.05715	6.41888	1.61466	3.97537	7.03E-05	0.00348766	up
GH_D11G3524		71.5302	6.36618	0.738562	8.6197	6.71E-18	3.63E-15	up
GH_A03G0866		7.61115	6.33623	1.60879	3.93852	8.20E-05	0.00398216	up
GH_A08G1864		111.114	6.33362	0.600794	10.5421	5.53E-26	4.83E-23	up
GH_A13G0110		7.41103	6.29835	1.69599	3.71367	0.000204274	0.00835024	up
GH_D13G1652		7.17306	6.25005	1.65182	3.78373	0.000154492	0.00668687	up
GH_A09G0291		7.03521	6.22172	1.65998	3.74806	0.000178204	0.00753752	up
GH_A06G1014		62.8765	6.17126	0.760867	8.11082	5.03E-16	2.07E-13	up
GH_D12G1999	Gh_D12G1789	6.75413	6.16662	1.74106	3.54188	0.000397279	0.0138048	up
GH_D05G2945	Gh_D05G2765	6.38537	6.08437	1.68919	3.60194	0.000315854	0.0116303	up
GH_D03G0105		6.30229	6.06422	1.6853	3.59831	0.000320296	0.0117557	up
GH_A09G1585		6.25598	6.05434	1.71417	3.53193	0.000412539	0.0142219	up
GH_D11G0522		6.25348	6.05381	1.70792	3.54456	0.000393273	0.0136824	up
GH_D02G2292	Gh_D02G2075	5.94783	5.98125	1.7592	3.39999	0.00067389	0.0206826	up
GH_A05G0267		5.83481	5.9527	1.72687	3.4471	0.000566645	0.0182286	up
GH_A13G2605		42.9317	5.94528	0.915055	6.49719	8.18E-11	1.73E-08	up
GH_D02G0320		5.66257	5.90968	1.73571	3.40477	0.0006622	0.0203882	up
GH_D10G1437		81.2095	5.87661	0.654331	8.9811	2.68E-19	1.72E-16	up
GH_D08G1879		1116.87	5.8736	0.189686	30.9649	1.60E-210	3.03E-206	up
GH_A05G0128		5.39727	5.8394	1.78384	3.2735	0.00106223	0.0291787	up
GH_D12G0251		5.34291	5.82577	1.79922	3.23793	0.00120399	0.0319295	up
GH_D04G0074		5.24127	5.79997	1.79671	3.22811	0.0012461	0.0326801	up
GH_A07G1478		5.20159	5.78675	1.81214	3.19333	0.00140643	0.0355863	up
GH_A07G1292		5.01535	5.73456	1.79034	3.20306	0.00135977	0.0346838	up
GH_D10G2448	Gh_D10G2195	4.96404	5.72081	1.80647	3.16684	0.00154105	0.0377804	up
GH_A08G0065		4.94213	5.71484	1.83734	3.11038	0.00186846	0.0438566	up
GH_D02G0285	Gh_D02G0293	9.76045	5.70682	1.51445	3.76826	0.000164392	0.00703923	up
GH_A07G2042		4.85905	5.68882	1.84439	3.08439	0.00203971	0.0468498	up
GH_A11G3576		25.249	5.62133	1.04491	5.37973	7.46E-08	9.01E-06	up
GH_D06G2192		272.825	5.56595	0.341714	16.2883	1.19E-59	3.39E-56	up
GH_D11G0494		15.387	5.43663	1.3709	3.96574	7.32E-05	0.00361255	up
GH_A11G1460		126.621	5.42015	0.991159	5.4685	4.54E-08	5.71E-06	up
GH_A12G0631	Gh_A12G0583	785.104	5.37363	0.423541	12.6874	6.95E-37	8.97E-34	up
GH_D07G2521	Gh_D07G2501	86.1925	5.37088	0.542486	9.90051	4.14E-23	3.22E-20	up
GH_D12G2637		159.714	5.06721	1.12967	4.48556	7.27E-06	0.000509135	up
GH_A10G2374		420.585	5.04207	0.794961	6.34254	2.26E-10	4.49E-08	up
GH_A13G0431		132.384	4.97981	0.439423	11.3326	9.05E-30	9.34E-27	up
GH_D10G2540		1328.91	4.92826	0.142376	34.6145	1.53E-262	8.69E-258	up
GH_D06G2191		118.305	4.86903	0.432973	11.2456	2.43E-29	2.38E-26	up
GH_A11G0397		14.3948	4.8009	1.17435	4.08814	4.35E-05	0.00232927	up
GH_D12G2287		162.127	4.79367	0.364639	13.1464	1.79E-39	2.67E-36	up
GH_D10G2543		241.589	4.77093	1.30499	3.6559	0.000256279	0.00985857	up
GH_A09G1816		9.76276	4.76225	1.40872	3.38055	0.000723397	0.0218798	up
GH_A11G1658		9.46509	4.75768	1.45497	3.26995	0.00107567	0.0293798	up
GH_D02G0100		122.157	4.6811	0.406593	11.513	1.14E-30	1.22E-27	up
GH_D11G1639		8.99014	4.65203	1.44305	3.22374	0.00126527	0.0329998	up
GH_D01G0485		65.0387	4.63749	0.591244	7.84361	4.38E-15	1.60E-12	up
GH_A08G0021		2296.09	4.59585	0.287926	15.9619	2.35E-57	6.37E-54	up
GH_A05G1682		72.2127	4.51001	0.539931	8.35294	6.66E-17	3.12E-14	up
GH_D10G2544		211.239	4.45263	0.316695	14.0597	6.72E-45	1.23E-41	up
GH_D03G1804		240.224	4.44954	0.299623	14.8505	6.91E-50	1.35E-46	up
GH_D12G2738		11.3454	4.38842	1.31525	3.33656	0.000848229	0.0247547	up
GH_A13G0850		11.0681	4.32823	1.33817	3.23444	0.00121883	0.0322028	up
GH_D11G3290		10.1829	4.29242	1.30642	3.28565	0.00101748	0.0283195	up
GH_A09G0559		14.0008	4.2433	1.25529	3.38033	0.00072398	0.0218798	up
GH_D02G0769		29.7191	4.17179	0.757178	5.50966	3.60E-08	4.63E-06	up
GH_D11G3536		3057.02	4.15519	0.12351	33.6425	4.02E-248	1.14E-243	up
GH_A05G1360		12.3032	4.15108	1.23524	3.36056	0.000777859	0.0231357	up
GH_A09G2465		14.4455	3.95152	1.09991	3.59259	0.000327403	0.011947	up
GH_A04G0255		10.4534	3.89937	1.22207	3.1908	0.00141879	0.0357873	up
GH_D02G1434		10.8775	3.8831	1.22746	3.16353	0.00155868	0.0380155	up
GH_A02G2057		128.557	3.81582	0.362714	10.5202	6.97E-26	5.91E-23	up
GH_A11G3394		411.854	3.8071	0.214058	17.7854	9.17E-71	4.00E-67	up
GH_A11G3399		42.8209	3.79002	0.561704	6.74736	1.51E-11	3.45E-09	up
GH_D13G0875		21.3512	3.64988	0.985928	3.70198	0.000213923	0.00859721	up
GH_A06G1721		11.5164	3.62239	1.17302	3.0881	0.00201443	0.0464005	up
GH_D05G3643		18.4305	3.58596	1.09395	3.278	0.00104545	0.0287873	up
GH_D10G2469		194.184	3.54452	0.378328	9.36892	7.33E-21	5.07E-18	up
GH_D01G0905		29.1899	3.51955	0.689775	5.10246	3.35E-07	3.47E-05	up
GH_A11G1609		12.3454	3.48801	1.06687	3.26938	0.00107783	0.0294222	up
GH_D03G1803		61.8846	3.47271	0.453981	7.64945	2.02E-14	7.03E-12	up
GH_D12G1800		70.2705	3.42534	0.422122	8.11458	4.87E-16	2.02E-13	up
GH_A08G1862		353.566	3.42294	0.21924	15.6127	5.96E-55	1.47E-51	up
GH_D09G0468		33.9289	3.36683	0.743444	4.52869	5.93E-06	0.000428728	up
GH_D06G1717		20.2978	3.32263	0.904323	3.67417	0.000238625	0.00931303	up
GH_D13G2024		50.6722	3.29819	0.689868	4.7809	1.75E-06	0.000151969	up
GH_D05G0629		117.697	3.29179	0.420184	7.83415	4.72E-15	1.72E-12	up
GH_scaffold15554_objG0001		14.3111	3.23875	0.984508	3.28971	0.00100289	0.0280509	up
GH_A02G0109		77.9857	3.20643	0.512068	6.26173	3.81E-10	7.38E-08	up
GH_A08G1860		322.588	3.18436	0.233122	13.6596	1.77E-42	3.04E-39	up
GH_D06G0921		14.0298	3.17372	0.988151	3.21177	0.00131919	0.0339848	up
GH_A10G2538		205.912	3.0847	0.8447	3.65183	0.000260383	0.00997591	up
GH_A10G2113		253.384	3.07948	0.227302	13.548	8.15E-42	1.36E-38	up
GH_D07G2394		33.4143	3.03204	0.620933	4.88305	1.04E-06	9.49E-05	up
GH_A05G1421		66.7328	3.00475	0.485355	6.19083	5.98E-10	1.12E-07	up
GH_D10G2541		65.2914	2.96789	0.43794	6.77692	1.23E-11	2.89E-09	up
GH_A11G3636		721.653	2.96509	0.137887	21.5037	1.44E-102	1.63E-98	up
GH_D01G0375		64.2854	2.89471	0.535319	5.40745	6.39E-08	7.82E-06	up
GH_D04G1832		119.031	2.87249	0.337696	8.50615	1.80E-17	9.11E-15	up
GH_D07G2134		31.033	2.87172	0.633714	4.53157	5.85E-06	0.000424555	up
GH_A11G1729		44.6706	2.75576	0.555497	4.96089	7.02E-07	6.82E-05	up
GH_D13G1713		36.1197	2.73891	0.606702	4.51443	6.35E-06	0.000454135	up
GH_D09G0279		27.9033	2.72171	0.740072	3.67763	0.000235414	0.00924978	up
GH_D10G2538		121.471	2.71355	0.327801	8.27803	1.25E-16	5.51E-14	up
GH_A02G0217		29.0723	2.70802	0.756637	3.57903	0.000344877	0.0124092	up
GH_A13G0724		907.62	2.70534	0.127742	21.1781	1.52E-99	1.44E-95	up
GH_D03G1119		49.8193	2.69491	0.515841	5.22429	1.75E-07	1.93E-05	up
GH_A08G2583		505.873	2.67907	0.179862	14.8951	3.54E-50	7.45E-47	up
GH_D02G2014		123.349	2.61643	0.304242	8.59984	7.98E-18	4.20E-15	up
GH_scaffold418_objG0001		81.8351	2.61428	0.443875	5.88967	3.87E-09	6.27E-07	up
GH_A07G0458		29.1949	2.61424	0.74538	3.50726	0.000452741	0.0153013	up
GH_A08G2605		32.7404	2.60354	0.608363	4.27959	1.87E-05	0.00115402	up
GH_A05G4208		89.0528	2.60207	0.414081	6.28396	3.30E-10	6.44E-08	up
GH_D11G2715		33.4526	2.5991	0.74474	3.48994	0.000483136	0.015986	up
GH_A07G0875		49.5857	2.58489	0.593383	4.35619	1.32E-05	0.000852	up
GH_D05G3884		25.2632	2.58182	0.69547	3.71234	0.000205353	0.00838227	up
GH_D08G1880		439.057	2.57635	0.214561	12.0075	3.24E-33	3.68E-30	up
GH_A06G2130		309.71	2.57208	0.598324	4.2988	1.72E-05	0.00106444	up
GH_A05G3865		169.787	2.56375	0.265711	9.64861	4.98E-22	3.67E-19	up
GH_D04G0301		20.9186	2.55744	0.719662	3.55367	0.000379901	0.0133554	up
GH_D10G2312		71.9854	2.55654	0.458472	5.57622	2.46E-08	3.33E-06	up
GH_D03G1805		532.895	2.55392	0.2228	11.4628	2.03E-30	2.13E-27	up
GH_D11G0462		483.48	2.51729	0.167145	15.0605	2.94E-51	6.43E-48	up
GH_D02G0162		338.377	2.51125	0.815162	3.08068	0.00206531	0.0472848	up
GH_D02G0115		54.3231	2.50535	0.575719	4.3517	1.35E-05	0.000865699	up
GH_A05G4264		105.799	2.47867	0.414679	5.97733	2.27E-09	3.79E-07	up
GH_A10G2648		161.593	2.47531	0.297815	8.31158	9.44E-17	4.29E-14	up
GH_A03G1125		43.517	2.46963	0.494061	4.99864	5.77E-07	5.72E-05	up
GH_A04G0355		165.511	2.45071	0.332358	7.3737	1.66E-13	5.12E-11	up
GH_D02G2013		77.5667	2.39173	0.394508	6.06257	1.34E-09	2.34E-07	up
GH_D10G0697		24.5454	2.38886	0.681064	3.50755	0.000452261	0.0152942	up
GH_D01G0081		1016.42	2.37549	0.154172	15.408	1.45E-53	3.42E-50	up
GH_D12G2251		104.147	2.3531	0.381183	6.17314	6.69E-10	1.25E-07	up
GH_A04G0276		37.0775	2.34634	0.578481	4.05604	4.99E-05	0.00262111	up
GH_A06G1884		1036.31	2.34285	0.1312	17.8571	2.55E-71	1.20E-67	up
GH_D07G0626		35.8025	2.33717	0.546259	4.2785	1.88E-05	0.00115749	up
GH_A07G1999		68.4385	2.32615	0.513379	4.53106	5.87E-06	0.000425028	up
GH_D08G1877		234.62	2.32143	0.264023	8.79253	1.46E-18	8.74E-16	up
GH_A09G0199		38.9724	2.3148	0.662565	3.49369	0.000476393	0.0158356	up
GH_D05G1459		41.8815	2.29619	0.59742	3.8435	0.000121291	0.00549184	up
GH_A04G0396		37.5894	2.28655	0.694269	3.29346	0.00098962	0.0277617	up
GH_A11G1610		124.198	2.28455	0.329202	6.93965	3.93E-12	9.83E-10	up
GH_D12G2364		26.5352	2.28167	0.655351	3.4816	0.000498425	0.0164535	up
GH_D08G1497		181.808	2.27967	0.287387	7.93243	2.15E-15	8.19E-13	up
GH_A05G2589		25.3003	2.26426	0.659194	3.43489	0.000592791	0.0188984	up
GH_D10G1355		33.4135	2.24287	0.561376	3.99532	6.46E-05	0.00323777	up
GH_A07G0860		348.295	2.19658	0.204934	10.7185	8.34E-27	7.63E-24	up
GH_D13G2315		259.104	2.18534	0.225817	9.67747	3.76E-22	2.81E-19	up
GH_A06G0349		105.317	2.18063	0.323124	6.74859	1.49E-11	3.43E-09	up
GH_A08G1223		771.871	2.17453	0.488542	4.45106	8.54E-06	0.000586666	up
GH_D13G0279		22.4843	2.16928	0.665101	3.26158	0.00110792	0.0299984	up
GH_A08G2235		123.783	2.15797	0.387271	5.57226	2.51E-08	3.39E-06	up
GH_D05G0061		136.816	2.14839	0.302687	7.09771	1.27E-12	3.38E-10	up
GH_D08G0500		56.7353	2.1472	0.604388	3.55267	0.000381336	0.0133819	up
GH_A04G0317		591.085	2.14483	0.507692	4.22467	2.39E-05	0.00141237	up
GH_D07G0623		169.854	2.14248	0.366893	5.83951	5.24E-09	8.17E-07	up
GH_D11G2110		120.356	2.14085	0.394674	5.42436	5.82E-08	7.19E-06	up
GH_D07G0659		31.0554	2.12865	0.58681	3.6275	0.000286177	0.0107324	up
GH_D04G0892		42.3542	2.12739	0.670839	3.17125	0.00151786	0.0373733	up
GH_A11G3659		51.8513	2.1257	0.464395	4.57735	4.71E-06	0.00035227	up
GH_A05G2251		196.873	2.11999	0.256616	8.26133	1.44E-16	6.24E-14	up
GH_D02G0097		70.011	2.1122	0.461423	4.57757	4.70E-06	0.00035227	up
GH_A06G0161		47.2967	2.06473	0.536144	3.85107	0.000117603	0.00533762	up
GH_D06G1267		3180.38	2.06216	0.266446	7.7395	9.98E-15	3.56E-12	up
GH_D02G1128		1096.88	2.06131	0.109427	18.8373	3.74E-79	2.36E-75	up
GH_A05G3831		47.5394	2.05559	0.473255	4.3435	1.40E-05	0.000894613	up
GH_D13G0083		67.4746	2.04875	0.418959	4.8901	1.01E-06	9.21E-05	up
GH_D03G1806		248.492	2.02423	0.584703	3.46198	0.000536212	0.0174774	up
GH_scaffold268_objG0001		35.4758	2.02169	0.573386	3.52588	0.000422079	0.0144718	up
GH_D03G0528		219.576	2.01482	0.246725	8.16625	3.18E-16	1.35E-13	up
GH_A02G1850		24.7134	2.00784	0.628915	3.19255	0.00141022	0.0356387	up
GH_D11G0463		576.696	2.00503	0.145872	13.7451	5.45E-43	9.67E-40	up
GH_D07G0876		111.676	1.99715	0.382912	5.21568	1.83E-07	2.01E-05	up
GH_D04G0549		115.873	1.97693	0.400018	4.9421	7.73E-07	7.37E-05	up
GH_D13G2369		873.192	1.96069	0.173086	11.3278	9.55E-30	9.69E-27	up
GH_A13G0506		1386.04	1.96049	0.104195	18.8155	5.63E-79	3.20E-75	up
GH_D13G1177		197.573	1.94896	0.242979	8.02113	1.05E-15	4.10E-13	up
GH_scaffold42177_objG0001		32.9057	1.94868	0.586695	3.32146	0.00089549	0.0256923	up
GH_D05G3581		28.0421	1.94699	0.633291	3.07439	0.00210932	0.0480405	up
GH_A06G0504		35.8241	1.94549	0.54267	3.58504	0.000337025	0.0122196	up
GH_D10G0184		895.619	1.94493	0.188545	10.3155	6.00E-25	4.86E-22	up
GH_D03G1968		669.612	1.93788	0.160495	12.0744	1.44E-33	1.67E-30	up
GH_A08G0268		121.801	1.93462	0.343831	5.62666	1.84E-08	2.57E-06	up
GH_A11G0947		47.2476	1.92364	0.597906	3.2173	0.00129404	0.0335277	up
GH_D06G1266		556.427	1.91573	0.180817	10.5949	3.15E-26	2.84E-23	up
GH_D11G3548		203.58	1.9155	0.255366	7.50099	6.33E-14	2.09E-11	up
GH_D05G3992		46.0969	1.91452	0.516629	3.7058	0.000210729	0.00851554	up
GH_A10G2145		70.3079	1.91048	0.570919	3.34633	0.000818883	0.0241159	up
GH_D03G0166		110.726	1.90563	0.324649	5.86983	4.36E-09	6.94E-07	up
GH_D02G0154		151.775	1.89768	0.315244	6.01973	1.75E-09	2.99E-07	up
GH_D02G0207		1359.98	1.88822	0.50114	3.76785	0.00016466	0.00704539	up
GH_D11G3434		117.611	1.87337	0.379592	4.93521	8.01E-07	7.59E-05	up
GH_A07G1011		51.5293	1.87234	0.445217	4.20545	2.61E-05	0.00151348	up
GH_D01G0316		46.0411	1.8657	0.525866	3.54786	0.000388372	0.0135451	up
GH_A05G2363		44.3428	1.86495	0.531617	3.50807	0.00045137	0.0152731	up
GH_D02G0316		1014.02	1.86237	0.123117	15.1268	1.08E-51	2.45E-48	up
GH_A02G1065		36.379	1.85935	0.55642	3.34163	0.000832876	0.0244392	up
GH_A11G3442		288.543	1.85784	0.207724	8.9438	3.76E-19	2.37E-16	up
GH_D13G0122		50.6877	1.85503	0.476969	3.88921	0.000100572	0.00469693	up
GH_A12G1637		36.8683	1.85441	0.574051	3.2304	0.00123619	0.03248	up
GH_D09G0656		54.5217	1.84458	0.505138	3.65163	0.000260578	0.00997666	up
GH_D10G0137		94.3405	1.84369	0.395017	4.66736	3.05E-06	0.000243986	up
GH_D12G1472		29.103	1.83717	0.576876	3.18469	0.00144911	0.0362826	up
GH_A05G1025		980.596	1.82858	0.140692	12.997	1.27E-38	1.81E-35	up
GH_D07G1004		170.881	1.82372	0.332539	5.48423	4.15E-08	5.26E-06	up
GH_A11G2921		78.9421	1.81459	0.558436	3.24942	0.0011564	0.0309726	up
GH_D06G0015		1075.64	1.81318	0.490563	3.69611	0.000218926	0.00873535	up
GH_A02G0756		54.4341	1.80432	0.551142	3.27379	0.00106114	0.0291629	up
GH_D12G1141		83.6944	1.78731	0.576348	3.10109	0.00192811	0.0449593	up
GH_D11G3477		57.4474	1.78372	0.423096	4.21589	2.49E-05	0.00145935	up
GH_D08G1076		48.6046	1.77659	0.461322	3.85109	0.000117594	0.00533762	up
GH_A13G0726		103.822	1.77105	0.40082	4.41855	9.94E-06	0.000665926	up
GH_D02G0113		43.032	1.76567	0.567337	3.1122	0.00185698	0.0436595	up
GH_A10G2556		93.0443	1.76346	0.397174	4.44002	9.00E-06	0.000611096	up
GH_A10G2376		181.132	1.76088	0.317038	5.55417	2.79E-08	3.72E-06	up
GH_D07G0098		101.071	1.75597	0.478385	3.67061	0.000241972	0.00940378	up
GH_D03G1445		68.6996	1.75341	0.400731	4.37552	1.21E-05	0.000785187	up
GH_D13G2297		226.527	1.74133	0.31872	5.46351	4.67E-08	5.85E-06	up
GH_D07G1995		116.844	1.72728	0.320005	5.39767	6.75E-08	8.23E-06	up
GH_A08G1847		316.258	1.72225	0.301744	5.70765	1.15E-08	1.67E-06	up
GH_D10G0258		326.107	1.71488	0.228927	7.49095	6.84E-14	2.24E-11	up
GH_D02G1526		55.3715	1.70992	0.42439	4.02911	5.60E-05	0.00288468	up
GH_A11G3581		149.856	1.70446	0.302581	5.63308	1.77E-08	2.49E-06	up
GH_A01G1774		78.954	1.69714	0.376017	4.51346	6.38E-06	0.000455496	up
GH_D02G0926		836.471	1.68864	0.146023	11.5642	6.26E-31	6.84E-28	up
GH_D10G2743		131.136	1.66574	0.355086	4.69109	2.72E-06	0.000222015	up
GH_D01G0323		59.9784	1.66156	0.421413	3.94283	8.05E-05	0.00391788	up
GH_A11G3165		86.6324	1.65451	0.400161	4.13461	3.56E-05	0.00196577	up
GH_A01G0999		341.112	1.65295	0.189165	8.73817	2.37E-18	1.35E-15	up
GH_D03G1291		63.2497	1.64492	0.483022	3.40548	0.00066049	0.0203882	up
GH_A13G1438		245.41	1.64377	0.241241	6.81381	9.50E-12	2.27E-09	up
GH_A05G0098		74.2352	1.64167	0.37812	4.34165	1.41E-05	0.000899169	up
GH_D11G1660		88.1519	1.62208	0.463964	3.49613	0.000472063	0.0157388	up
GH_D05G1174		32.6454	1.61862	0.52589	3.07786	0.0020849	0.0475607	up
GH_D06G1713		178.648	1.61101	0.288028	5.59325	2.23E-08	3.05E-06	up
GH_D05G4052		45.1782	1.60584	0.477678	3.36177	0.000774458	0.0230587	up
GH_D07G1180		76.5605	1.58647	0.423715	3.74418	0.00018098	0.00762306	up
GH_D12G0590		50.3041	1.58455	0.505776	3.13292	0.00173078	0.0413485	up
GH_A07G2180		139.59	1.57993	0.399116	3.95856	7.54E-05	0.00370354	up
GH_D08G2611		117.838	1.57601	0.356775	4.41739	9.99E-06	0.000666541	up
GH_A06G0062		42.7158	1.57386	0.483445	3.2555	0.00113192	0.0305028	up
GH_D11G3180		80.6942	1.56715	0.387145	4.04796	5.17E-05	0.00269012	up
GH_D06G1540		68.3129	1.55316	0.395661	3.92548	8.66E-05	0.00415883	up
GH_D02G1023		75.5138	1.55048	0.447208	3.46702	0.000526268	0.0172026	up
GH_D12G2563		72.7316	1.54012	0.38256	4.02583	5.68E-05	0.00290935	up
GH_D11G2755		995.446	1.53756	0.122626	12.5387	4.59E-36	5.66E-33	up
GH_A08G2092		442.081	1.5264	0.206835	7.37978	1.59E-13	4.92E-11	up
GH_A07G0749		464.118	1.52451	0.218689	6.97117	3.14E-12	7.97E-10	up
GH_D01G1694		820.418	1.52261	0.15928	9.5593	1.19E-21	8.52E-19	up
GH_A08G1842		183.721	1.51845	0.289417	5.24657	1.55E-07	1.75E-05	up
GH_D12G1092		80.5352	1.51613	0.409043	3.70654	0.000210109	0.00851519	up
GH_A10G2300		330.103	1.50601	0.214756	7.01264	2.34E-12	6.01E-10	up
GH_A08G2234		73.2845	1.50131	0.37829	3.96867	7.23E-05	0.00358087	up
GH_A08G2221		62.7051	1.49838	0.456908	3.2794	0.0010403	0.0287012	up
GH_D06G1715		425.672	1.49481	0.249783	5.98444	2.17E-09	3.65E-07	up
GH_A03G0856		447.843	1.49466	0.170138	8.78496	1.56E-18	9.16E-16	up
GH_D04G2127		82.1068	1.48598	0.403162	3.68581	0.000227973	0.00901686	up
GH_A10G2658		131.472	1.48017	0.306501	4.82924	1.37E-06	0.000121401	up
GH_A11G0337		416.095	1.47564	0.19294	7.64817	2.04E-14	7.06E-12	up
GH_D02G0101		2049.95	1.47085	0.093313	15.7625	5.63E-56	1.45E-52	up
GH_D01G0404		703.802	1.46912	0.153517	9.56976	1.07E-21	7.80E-19	up
GH_D02G2641		406.433	1.46351	0.194708	7.51647	5.63E-14	1.88E-11	up
GH_D13G1867		224.872	1.46188	0.224626	6.50808	7.61E-11	1.61E-08	up
GH_A05G0200		174.197	1.46151	0.319929	4.56823	4.92E-06	0.000366015	up
GH_D01G1253		92.3189	1.46004	0.385497	3.78742	0.000152222	0.00661285	up
GH_A13G2070		72.2321	1.45279	0.412445	3.52238	0.000427697	0.0146027	up
GH_D08G1378		146.217	1.44684	0.351735	4.11344	3.90E-05	0.00213431	up
GH_A11G3400		106.577	1.44395	0.323364	4.46541	7.99E-06	0.00055404	up
GH_A09G0660		83.5988	1.43793	0.386125	3.72401	0.000196081	0.00809918	up
GH_A09G0086		197.113	1.43449	0.287762	4.985	6.20E-07	6.11E-05	up
GH_D12G2395		108.144	1.43186	0.339576	4.21662	2.48E-05	0.00145766	up
GH_D01G0441		215.528	1.42815	0.323822	4.4103	1.03E-05	0.000685988	up
GH_A11G0909		509.677	1.42598	0.42692	3.34017	0.000837284	0.0245264	up
GH_A13G2295		85.5513	1.40403	0.418747	3.35292	0.000799624	0.0236715	up
GH_D09G1023		119.498	1.40319	0.282501	4.96703	6.80E-07	6.63E-05	up
GH_A01G1204		107.157	1.39911	0.367355	3.80862	0.000139746	0.00617482	up
GH_D08G1339		246.584	1.39742	0.212271	6.58318	4.60E-11	1.01E-08	up
GH_A08G0955		96.6912	1.39736	0.380144	3.67587	0.00023704	0.00928841	up
GH_D13G2016		248.043	1.38823	0.204992	6.77209	1.27E-11	2.98E-09	up
GH_A05G4234		175.129	1.38652	0.270643	5.12306	3.01E-07	3.16E-05	up
GH_A13G2079		184.938	1.38461	0.239228	5.78784	7.13E-09	1.08E-06	up
GH_D03G0236		203.96	1.38301	0.282608	4.89375	9.89E-07	9.09E-05	up
GH_A12G1790		186.866	1.37804	0.324722	4.24374	2.20E-05	0.00132358	up
GH_A05G4255		225.214	1.36729	0.236745	5.77538	7.68E-09	1.15E-06	up
GH_D12G2239		820.938	1.36431	0.185289	7.36312	1.80E-13	5.48E-11	up
GH_D02G2364		105.399	1.35869	0.393023	3.45701	0.000546202	0.0177216	up
GH_D02G1040		144.944	1.3583	0.301654	4.50284	6.71E-06	0.000474112	up
GH_A04G0160		72.2238	1.35741	0.410294	3.30838	0.000938381	0.0266802	up
GH_D05G2989		172.712	1.34958	0.244765	5.5138	3.51E-08	4.54E-06	up
GH_A05G0912		106.664	1.3455	0.358855	3.74944	0.000177233	0.00750417	up
GH_A02G1202		70.1693	1.34241	0.432998	3.10027	0.00193346	0.0449983	up
GH_D08G1115		133.621	1.34138	0.280732	4.77813	1.77E-06	0.000153607	up
GH_D08G0733		166.74	1.33949	0.253383	5.28644	1.25E-07	1.42E-05	up
GH_D03G1915		141.027	1.33498	0.287469	4.64391	3.42E-06	0.000270358	up
GH_A01G0071		261.748	1.33269	0.264061	5.04691	4.49E-07	4.56E-05	up
GH_D04G0300		72.5955	1.32856	0.412099	3.22389	0.00126463	0.0329984	up
GH_D11G0671		128.692	1.32352	0.325205	4.06981	4.71E-05	0.00248984	up
GH_A05G2273		139.472	1.31944	0.294329	4.48286	7.36E-06	0.00051499	up
GH_A06G0175		84.9407	1.3182	0.362275	3.63866	0.000274056	0.0103599	up
GH_D02G0836		343.707	1.31711	0.233962	5.6296	1.81E-08	2.53E-06	up
GH_A10G1122		112.725	1.30995	0.310984	4.21229	2.53E-05	0.00148125	up
GH_A05G2113		72.8511	1.30946	0.396471	3.30279	0.000957279	0.0270684	up
GH_D06G1455		292.145	1.30528	0.224713	5.80868	6.30E-09	9.68E-07	up
GH_D07G2022		442.255	1.30246	0.168244	7.74149	9.83E-15	3.53E-12	up
GH_A07G0091		156.821	1.30081	0.311184	4.18021	2.91E-05	0.00166027	up
GH_A07G1234		432.15	1.30028	0.185122	7.02391	2.16E-12	5.59E-10	up
GH_D02G0353		76.0493	1.29585	0.376842	3.43871	0.000584491	0.0186968	up
GH_A11G1423		73.6553	1.29283	0.363293	3.55865	0.000372769	0.0131932	up
GH_D10G0185		1198.12	1.29113	0.309451	4.17232	3.02E-05	0.00170516	up
GH_A12G1563		108.868	1.28892	0.303383	4.24851	2.15E-05	0.0012985	up
GH_D10G1942		281.22	1.28886	0.21418	6.01768	1.77E-09	3.00E-07	up
GH_A11G0146		224.506	1.28071	0.30094	4.25568	2.08E-05	0.00126561	up
GH_D12G1107		111.858	1.27623	0.341624	3.73578	0.000187137	0.00780187	up
GH_A11G3603		101.699	1.2678	0.343759	3.68805	0.000225979	0.00896009	up
GH_A01G0948		113.605	1.25778	0.34301	3.66689	0.000245516	0.00950249	up
GH_D10G2132		99.1362	1.2576	0.342452	3.67233	0.000240349	0.00935991	up
GH_D10G0994		450.486	1.25691	0.175626	7.15677	8.26E-13	2.27E-10	up
GH_D12G1645		67.0167	1.25493	0.402752	3.11589	0.00183388	0.0432776	up
GH_A01G0067		70.9722	1.25246	0.394663	3.17348	0.00150625	0.0372109	up
GH_D02G1799		394.226	1.24087	0.201024	6.17275	6.71E-10	1.25E-07	up
GH_A05G1073		571.921	1.24024	0.158023	7.84844	4.21E-15	1.56E-12	up
GH_D12G1548		87.8476	1.23839	0.37242	3.32524	0.000883425	0.0254424	up
GH_A05G1077		97.9394	1.23748	0.363034	3.40871	0.000652703	0.02021	up
GH_D12G2798		311.454	1.23712	0.239573	5.16387	2.42E-07	2.61E-05	up
GH_D13G0636		251.495	1.23701	0.21479	5.75918	8.45E-09	1.25E-06	up
GH_A13G2260		425.608	1.23251	0.184657	6.67462	2.48E-11	5.56E-09	up
GH_A05G0276		77.7973	1.23059	0.396906	3.10046	0.00193221	0.0449983	up
GH_A06G2148		285.393	1.22743	0.244056	5.02931	4.92E-07	4.94E-05	up
GH_A11G1527		138.331	1.22679	0.3833	3.20062	0.00137134	0.034885	up
GH_A07G1417		247.54	1.2264	0.227813	5.38338	7.31E-08	8.89E-06	up
GH_A03G2040		73.6404	1.2245	0.379664	3.22521	0.0012588	0.0328915	up
GH_D04G1898		78.7444	1.22359	0.351572	3.48033	0.000500803	0.0165224	up
GH_D01G0113		203.217	1.21815	0.245862	4.95459	7.25E-07	6.99E-05	up
GH_A01G1059		262.864	1.21549	0.298633	4.07019	4.70E-05	0.00248803	up
GH_D12G2848		119.051	1.21498	0.389704	3.11771	0.00182262	0.0431193	up
GH_A01G0110		241.621	1.21309	0.213295	5.68739	1.29E-08	1.86E-06	up
GH_A10G2410		108.926	1.21267	0.344602	3.51904	0.000433109	0.0147697	up
GH_D03G0097		175.238	1.20923	0.272113	4.44385	8.84E-06	0.000603038	up
GH_A11G2238		275.849	1.2089	0.218084	5.54326	2.97E-08	3.92E-06	up
GH_D07G2021		276.348	1.20838	0.215365	5.61085	2.01E-08	2.79E-06	up
GH_D07G0744		667.724	1.20604	0.159704	7.55171	4.30E-14	1.47E-11	up
GH_A05G4356		113.734	1.19994	0.355526	3.37513	0.00073782	0.0222333	up
GH_A10G0858		173.926	1.19843	0.288332	4.15643	3.23E-05	0.0018083	up
GH_A08G2342		1892.79	1.19722	0.142376	8.40883	4.14E-17	1.99E-14	up
GH_A03G0631		251.073	1.17925	0.26865	4.38953	1.14E-05	0.00074307	up
GH_A12G2257		749.175	1.17524	0.146413	8.0269	1.00E-15	3.94E-13	up
GH_A08G1993		475.02	1.17485	0.155878	7.53698	4.81E-14	1.64E-11	up
GH_A03G2330		84.8167	1.17262	0.341945	3.42925	0.000605248	0.0191344	up
GH_D11G0236		273.719	1.1714	0.297493	3.93758	8.23E-05	0.00399429	up
GH_D11G3528		843.796	1.16965	0.140251	8.33969	7.45E-17	3.44E-14	up
GH_A01G2028		593.278	1.16668	0.154878	7.53291	4.96E-14	1.68E-11	up
GH_A11G0453		114.96	1.16465	0.362004	3.21723	0.00129437	0.0335277	up
GH_A10G0246		1311.98	1.16115	0.159476	7.28104	3.31E-13	9.50E-11	up
GH_D06G1847		850.05	1.16111	0.160381	7.23971	4.50E-13	1.27E-10	up
GH_A06G0541		190.778	1.1579	0.260791	4.43996	9.00E-06	0.000611096	up
GH_D08G2734		159.461	1.15463	0.28323	4.07665	4.57E-05	0.00242903	up
GH_D09G2230		213.19	1.15293	0.322994	3.56952	0.000357637	0.0127232	up
GH_A05G3760		101.912	1.14959	0.312839	3.6747	0.000238133	0.00931194	up
GH_A11G3064		723.026	1.14917	0.174615	6.58115	4.67E-11	1.01E-08	up
GH_D02G0258		332.37	1.14821	0.19591	5.86091	4.60E-09	7.28E-07	up
GH_A12G1096		150.969	1.14168	0.325678	3.50556	0.000455653	0.0153497	up
GH_A03G0399		385.188	1.14034	0.1731	6.58778	4.46E-11	9.79E-09	up
GH_D05G2000		242.464	1.13551	0.271437	4.18332	2.87E-05	0.00164434	up
GH_A13G0128		865.728	1.13405	0.157155	7.21611	5.35E-13	1.50E-10	up
GH_D10G1637		750.682	1.13197	0.190197	5.95154	2.66E-09	4.40E-07	up
GH_A11G1143		86.1135	1.12873	0.340651	3.31345	0.000921528	0.0263064	up
GH_D06G2360		560.26	1.12812	0.187281	6.02367	1.71E-09	2.92E-07	up
GH_A07G2346		113.118	1.12796	0.345881	3.26111	0.00110978	0.0300343	up
GH_D11G3624		120.62	1.12392	0.324243	3.4663	0.000527683	0.0172291	up
GH_D13G0202		90.2032	1.12099	0.361067	3.10467	0.00190494	0.044474	up
GH_A11G0287		220.927	1.11814	0.323063	3.46106	0.000538055	0.017517	up
GH_D08G0848		112.56	1.11633	0.328607	3.39718	0.000680851	0.0208849	up
GH_D11G0898		219.575	1.11505	0.229574	4.85703	1.19E-06	0.000106883	up
GH_A08G2444		97.3722	1.11415	0.322889	3.45057	0.000559396	0.0180466	up
GH_D08G0748		187.949	1.11375	0.313422	3.55352	0.000380112	0.0133554	up
GH_A04G0938		99.4601	1.11181	0.32354	3.43641	0.000589488	0.0188219	up
GH_D02G1744		4514.8	1.11022	0.0867164	12.8029	1.58E-37	2.09E-34	up
GH_A13G2662		187.483	1.11001	0.330479	3.35879	0.000782851	0.0232477	up
GH_A01G2378		134.544	1.10757	0.334688	3.30928	0.000935373	0.026608	up
GH_D01G1246		204.866	1.10115	0.276662	3.98012	6.89E-05	0.00342163	up
GH_D02G1605		392.999	1.10079	0.198788	5.53754	3.07E-08	4.04E-06	up
GH_A06G2203		164.865	1.0972	0.275216	3.98671	6.70E-05	0.00334174	up
GH_A03G0714		165.968	1.09199	0.2892	3.77588	0.000159443	0.00686355	up
GH_D06G1737		383.135	1.08897	0.174157	6.2528	4.03E-10	7.76E-08	up
GH_scaffold4559_objG0001		454.393	1.08823	0.23708	4.59015	4.43E-06	0.000333986	up
GH_D04G1332		567.174	1.0882	0.186517	5.8343	5.40E-09	8.38E-07	up
GH_D13G1657		107.989	1.08815	0.330634	3.29109	0.000997998	0.0279553	up
GH_D08G0512		1076.52	1.08387	0.121476	8.92247	4.56E-19	2.85E-16	up
GH_D07G0461		439.582	1.08121	0.192392	5.61983	1.91E-08	2.65E-06	up
GH_D13G0493		265.311	1.08049	0.233497	4.62742	3.70E-06	0.000286793	up
GH_D11G2064		943.167	1.07851	0.123364	8.74248	2.28E-18	1.31E-15	up
GH_D08G2436		168.633	1.07166	0.333449	3.21388	0.00130954	0.0338282	up
GH_D08G0489		1135.92	1.07153	0.122892	8.7193	2.80E-18	1.57E-15	up
GH_D02G2640		238.371	1.06984	0.208233	5.13772	2.78E-07	2.95E-05	up
GH_A05G2808		115.333	1.06655	0.289163	3.68839	0.000225675	0.00895431	up
GH_A12G2706		81.4028	1.06194	0.345567	3.07304	0.00211892	0.0481432	up
GH_A07G1216		1352.94	1.05534	0.132257	7.9795	1.47E-15	5.71E-13	up
GH_D04G0476		439.77	1.05405	0.181858	5.79597	6.79E-09	1.04E-06	up
GH_A03G0081		1888.62	1.05341	0.12235	8.6098	7.32E-18	3.88E-15	up
GH_D07G0761		180.738	1.05275	0.248377	4.2385	2.25E-05	0.00134772	up
GH_D12G2777		168.944	1.05127	0.339612	3.0955	0.0019648	0.045553	up
GH_D07G0938		190.677	1.05067	0.287928	3.64907	0.000263196	0.0100701	up
GH_D11G2820		772.916	1.04771	0.196196	5.34011	9.29E-08	1.10E-05	up
GH_D03G1818		281.019	1.04384	0.250425	4.16826	3.07E-05	0.00172894	up
GH_A11G3012		83.4181	1.03955	0.328424	3.16528	0.00154935	0.0379019	up
GH_D10G0169		600.828	1.03832	0.226394	4.58634	4.51E-06	0.000339227	up
GH_A07G2404		227.015	1.03507	0.244139	4.23968	2.24E-05	0.00134209	up
GH_D06G0527		103.373	1.03397	0.332577	3.10898	0.00187736	0.0440037	up
GH_A04G1496		110.36	1.03376	0.320303	3.22746	0.00124893	0.0327241	up
GH_A11G1963		103.637	1.03359	0.314981	3.28143	0.00103284	0.0285591	up
GH_D11G3091		221.048	1.03175	0.262679	3.92781	8.57E-05	0.00413184	up
GH_A12G2771		244.646	1.03059	0.236641	4.35511	1.33E-05	0.000854274	up
GH_D03G1481		231.38	1.02924	0.234795	4.38358	1.17E-05	0.000761905	up
GH_D10G1338		140.533	1.02808	0.278916	3.68599	0.000227818	0.00901686	up
GH_A07G0710		93.4445	1.02589	0.323905	3.16726	0.00153881	0.0377417	up
GH_D02G1349		105.831	1.02531	0.318195	3.22228	0.00127176	0.0331387	up
GH_D07G0398		1104.47	1.02457	0.167339	6.12274	9.20E-10	1.67E-07	up
GH_D02G1778		1271.78	1.01669	0.112304	9.05309	1.39E-19	9.07E-17	up
GH_A03G0275		363.21	1.01602	0.212434	4.78275	1.73E-06	0.000150809	up
GH_D02G0748		225.637	1.01483	0.253005	4.01112	6.04E-05	0.0030691	up
GH_A03G0089		433.117	1.0134	0.179198	5.6552	1.56E-08	2.20E-06	up
GH_A04G0230		160.079	1.0092	0.269967	3.73822	0.000185326	0.00776578	up
GH_A13G0042		157.371	1.00889	0.248514	4.05969	4.91E-05	0.0025857	up
GH_A11G1103		476.233	1.00816	0.248997	4.04888	5.15E-05	0.00268573	up
GH_A07G0400		421.864	1.0056	0.16945	5.93453	2.95E-09	4.84E-07	up
GH_D01G0066		442.324	1.0002	0.187318	5.33962	9.31E-08	1.10E-05	up
GH_D09G1022		262.158	-1.00174	0.256742	-3.90175	9.55E-05	0.00449989	down
GH_D06G0078		1125.49	-1.00394	0.134429	-7.4682	8.13E-14	2.61E-11	down
GH_A07G1421		985.239	-1.00785	0.121206	-8.31515	9.16E-17	4.20E-14	down
GH_D11G3241		419.657	-1.0118	0.177681	-5.69448	1.24E-08	1.79E-06	down
GH_D03G0294		147.253	-1.01239	0.265064	-3.8194	0.000133779	0.00594818	down
GH_A13G1937		494.57	-1.03225	0.18426	-5.60215	2.12E-08	2.92E-06	down
GH_A13G1446		448.811	-1.04098	0.167287	-6.22274	4.89E-10	9.31E-08	down
GH_A07G2330		144.799	-1.04342	0.280016	-3.7263	0.000194308	0.00804125	down
GH_A12G1546		307.422	-1.04694	0.236971	-4.418	9.96E-06	0.000665926	down
GH_A12G0394		196.549	-1.0477	0.225886	-4.6382	3.51E-06	0.000275252	down
GH_A02G1934		376.592	-1.05168	0.225969	-4.65407	3.25E-06	0.000258444	down
GH_D06G0049		512.636	-1.05181	0.184969	-5.68645	1.30E-08	1.86E-06	down
GH_A12G0567		833.218	-1.05466	0.138744	-7.60148	2.93E-14	1.01E-11	down
GH_D03G0713		914.804	-1.06213	0.124898	-8.50398	1.83E-17	9.21E-15	down
GH_D02G0125		462.187	-1.06276	0.222737	-4.77139	1.83E-06	0.000157161	down
GH_D12G0310		352.658	-1.07253	0.175552	-6.10947	1.00E-09	1.81E-07	down
GH_A09G0755		173.154	-1.07399	0.306377	-3.50545	0.00045583	0.0153497	down
GH_A10G2507		546.53	-1.08556	0.153721	-7.06193	1.64E-12	4.30E-10	down
GH_D13G0794		148.55	-1.08855	0.307984	-3.53444	0.000408642	0.0141133	down
GH_A09G1925		523.99	-1.08892	0.152421	-7.14411	9.06E-13	2.46E-10	down
GH_A07G0629		108.321	-1.0918	0.288988	-3.77802	0.000158081	0.00682044	down
GH_D02G2124		4411.61	-1.09773	0.082642	-13.2829	2.91E-40	4.46E-37	down
GH_D01G1995		220.686	-1.1011	0.253889	-4.33693	1.44E-05	0.000914563	down
GH_D03G1794		878.116	-1.10139	0.140361	-7.84686	4.27E-15	1.57E-12	down
GH_A11G3382		332.161	-1.1015	0.201263	-5.47297	4.43E-08	5.58E-06	down
GH_D07G1684		557.331	-1.103	0.160457	-6.8741	6.24E-12	1.52E-09	down
GH_A05G0444		168.449	-1.10561	0.25608	-4.31742	1.58E-05	0.000988805	down
GH_A05G3335		107.002	-1.1057	0.331386	-3.33658	0.000848164	0.0247547	down
GH_A04G1381		258.866	-1.10929	0.294603	-3.76536	0.000166306	0.00710511	down
GH_D09G2434		166.57	-1.11682	0.347579	-3.21315	0.00131289	0.0338838	down
GH_scaffold25593_objG0001		1656.69	-1.12095	0.111846	-10.0223	1.22E-23	9.59E-21	down
GH_D01G2367		183.274	-1.12463	0.280079	-4.01541	5.93E-05	0.00301922	down
GH_A07G2146		2348.99	-1.12815	0.133905	-8.42501	3.61E-17	1.77E-14	down
GH_A05G4247		6203	-1.12977	0.0866327	-13.0409	7.16E-39	1.04E-35	down
GH_A12G2903		113.273	-1.12978	0.350808	-3.22052	0.00127958	0.0332967	down
GH_A07G0595		108.386	-1.13004	0.323359	-3.4947	0.000474599	0.0157956	down
GH_A02G2033		190.852	-1.1335	0.249085	-4.55066	5.35E-06	0.000391797	down
GH_D01G0351		90.322	-1.13379	0.357355	-3.17272	0.00151017	0.0372322	down
GH_A01G0778		79.1078	-1.13647	0.355158	-3.19989	0.0013748	0.0349418	down
GH_A12G2590		215.541	-1.13777	0.254408	-4.47224	7.74E-06	0.000537944	down
GH_D11G1903		184.9	-1.14787	0.250808	-4.57668	4.72E-06	0.000352928	down
GH_D09G1105		157.01	-1.15378	0.281279	-4.10191	4.10E-05	0.00221786	down
GH_D06G0080		963.959	-1.15557	0.133952	-8.62675	6.31E-18	3.45E-15	down
GH_A04G0335		155.382	-1.15688	0.26266	-4.40445	1.06E-05	0.000700655	down
GH_A13G1453		207.965	-1.15703	0.217857	-5.31096	1.09E-07	1.26E-05	down
GH_D09G0698		292.444	-1.16028	0.234324	-4.9516	7.36E-07	7.08E-05	down
GH_D05G3552		116.873	-1.16885	0.320492	-3.64705	0.00026527	0.0101154	down
GH_A05G4139		235.094	-1.17448	0.307683	-3.81717	0.000134991	0.0059974	down
GH_A05G4250		373.824	-1.17556	0.184949	-6.35613	2.07E-10	4.12E-08	down
GH_D07G0865		197.225	-1.18001	0.243336	-4.84929	1.24E-06	0.00011079	down
GH_A05G2744		180.738	-1.18224	0.245297	-4.81964	1.44E-06	0.000126404	down
GH_A10G1926		364.631	-1.18287	0.179737	-6.5811	4.67E-11	1.01E-08	down
GH_D05G3781		341.004	-1.19568	0.198461	-6.02474	1.69E-09	2.91E-07	down
GH_D10G2738		216.466	-1.2052	0.308239	-3.90995	9.23E-05	0.00438107	down
GH_D08G2244		813.447	-1.20538	0.131132	-9.19211	3.85E-20	2.60E-17	down
GH_A07G0269		7273.92	-1.22038	0.282674	-4.31729	1.58E-05	0.000988805	down
GH_A01G0164		1593.08	-1.22349	0.151052	-8.09979	5.51E-16	2.23E-13	down
GH_A09G2115		118.613	-1.22587	0.365734	-3.3518	0.000802891	0.0237434	down
GH_D07G0600		96.5204	-1.22606	0.368484	-3.32731	0.000876896	0.0253123	down
GH_D07G0656		80.2577	-1.22611	0.342813	-3.57662	0.000348066	0.0124946	down
GH_A12G2562		669.204	-1.22767	0.168916	-7.26792	3.65E-13	1.04E-10	down
GH_D06G2348		269.953	-1.2316	0.261115	-4.71669	2.40E-06	0.000198121	down
GH_A10G1626		676.842	-1.23258	0.210562	-5.85375	4.81E-09	7.56E-07	down
GH_A04G0098		323.485	-1.23388	0.188169	-6.55728	5.48E-11	1.18E-08	down
GH_D04G0295		73.1842	-1.2348	0.392325	-3.14739	0.00164737	0.0397144	down
GH_D03G1843		182.369	-1.24376	0.250834	-4.95851	7.10E-07	6.87E-05	down
GH_A13G1169		112.989	-1.24386	0.337797	-3.68228	0.000231156	0.00913301	down
GH_A13G1201		167.919	-1.24898	0.29762	-4.19655	2.71E-05	0.001567	down
GH_A10G2412		176.358	-1.25502	0.36711	-3.41863	0.000629361	0.0196776	down
GH_D01G0099		283.053	-1.25562	0.244715	-5.13095	2.88E-07	3.04E-05	down
GH_A10G2120		198.123	-1.2566	0.221744	-5.6669	1.45E-08	2.07E-06	down
GH_D08G2327		3812.11	-1.26001	0.0866265	-14.5453	6.26E-48	1.18E-44	down
GH_D02G0141		119.286	-1.26807	0.299556	-4.23316	2.30E-05	0.00136714	down
GH_D09G2562		79.3789	-1.26962	0.389137	-3.26267	0.0011037	0.0298982	down
GH_A09G1932		282.203	-1.27157	0.230811	-5.50914	3.61E-08	4.63E-06	down
GH_D08G2118		134.561	-1.28267	0.305907	-4.19299	2.75E-05	0.00158693	down
GH_D03G0767		75.1161	-1.28826	0.36037	-3.57481	0.000350481	0.0125627	down
GH_D09G0167		69.2657	-1.30943	0.395368	-3.31193	0.000926547	0.0264098	down
GH_D04G0541		122.879	-1.31009	0.277224	-4.72575	2.29E-06	0.000191157	down
GH_D12G1860		2435.14	-1.31616	0.0972701	-13.531	1.03E-41	1.66E-38	down
GH_A11G1954		62.9261	-1.31647	0.430193	-3.06018	0.00221208	0.0496834	down
GH_A12G0153		92.0166	-1.31747	0.320619	-4.10916	3.97E-05	0.00216592	down
GH_A08G0548		1768.27	-1.32798	0.121413	-10.9376	7.61E-28	7.09E-25	down
GH_D13G0514		66.2062	-1.33344	0.399209	-3.34022	0.000837128	0.0245264	down
GH_D05G2197		81.1872	-1.33609	0.381029	-3.50654	0.000453975	0.0153157	down
GH_D09G0860		441.503	-1.33779	0.194329	-6.88412	5.81E-12	1.43E-09	down
GH_D05G1226		82.5664	-1.34707	0.339567	-3.96703	7.28E-05	0.00359934	down
GH_D04G0922		119.279	-1.35764	0.294835	-4.60474	4.13E-06	0.000315174	down
GH_D07G0792		6363.65	-1.36668	0.288746	-4.73315	2.21E-06	0.000185398	down
GH_D11G2818		56.2568	-1.36923	0.44284	-3.09194	0.00198853	0.0459719	down
GH_D11G0535		122.447	-1.37274	0.300684	-4.5654	4.99E-06	0.000369578	down
GH_A08G0503		148.074	-1.37672	0.293192	-4.69561	2.66E-06	0.000217475	down
GH_A11G0457		184.407	-1.3804	0.302508	-4.56318	5.04E-06	0.000372565	down
GH_D06G0003		152.399	-1.38154	0.420055	-3.28894	0.00100564	0.0280862	down
GH_D10G2207		261.253	-1.39194	0.260808	-5.33702	9.45E-08	1.11E-05	down
GH_D04G0324		1664.07	-1.40152	0.385909	-3.63173	0.000281528	0.010579	down
GH_D03G0124		562.784	-1.40208	0.167272	-8.38203	5.20E-17	2.48E-14	down
GH_A10G2532		204.591	-1.40416	0.263135	-5.33628	9.49E-08	1.11E-05	down
GH_A07G0833		200.976	-1.40587	0.286014	-4.91538	8.86E-07	8.25E-05	down
GH_D12G2394		671.086	-1.41062	0.165616	-8.51745	1.63E-17	8.34E-15	down
GH_D04G0154		143.895	-1.41881	0.33068	-4.2906	1.78E-05	0.00110212	down
GH_A04G0141		1930.48	-1.42525	0.421633	-3.3803	0.000724073	0.0218798	down
GH_A05G0660		142.755	-1.42822	0.297406	-4.80226	1.57E-06	0.000137681	down
GH_D03G0321		64.4845	-1.43	0.382667	-3.73692	0.000186286	0.00778875	down
GH_D05G2671		178.14	-1.43196	0.292511	-4.89539	9.81E-07	9.04E-05	down
GH_A08G1838		81.866	-1.43624	0.366773	-3.91588	9.01E-05	0.00429412	down
GH_D11G3631		48.7676	-1.44815	0.457485	-3.16545	0.00154841	0.0378953	down
GH_A03G0092		6959.96	-1.45463	0.381854	-3.80939	0.000139308	0.00616506	down
GH_D11G3559		330.707	-1.45486	0.210945	-6.89685	5.32E-12	1.31E-09	down
GH_A06G0761		86.2897	-1.46524	0.396115	-3.69902	0.000216434	0.00867069	down
GH_A07G2012		323.581	-1.46794	0.230924	-6.35681	2.06E-10	4.12E-08	down
GH_D12G0614		117.096	-1.47457	0.44959	-3.27981	0.00103876	0.0286831	down
GH_D10G0875		41.3241	-1.50044	0.482337	-3.11078	0.00186593	0.0438155	down
GH_A11G0109		93.5183	-1.50148	0.382502	-3.92543	8.66E-05	0.00415883	down
GH_D07G2268		59.0113	-1.50689	0.46376	-3.24928	0.00115699	0.0309726	down
GH_D07G2008		48.636	-1.50775	0.462048	-3.26319	0.00110165	0.029857	down
GH_D03G1755		410.695	-1.50976	0.212544	-7.10329	1.22E-12	3.26E-10	down
GH_A02G1369		90.7358	-1.51128	0.461715	-3.27319	0.00106343	0.0291862	down
GH_A13G0735		52.4482	-1.51814	0.48566	-3.12593	0.00177247	0.0421612	down
GH_A02G1859		270.244	-1.51931	0.202954	-7.48597	7.10E-14	2.32E-11	down
GH_A13G1730		81.1689	-1.53853	0.359871	-4.27522	1.91E-05	0.00117319	down
GH_D02G1877		186.788	-1.53945	0.266812	-5.76979	7.94E-09	1.18E-06	down
GH_A13G1413		954.25	-1.54539	0.119585	-12.9229	3.34E-38	4.63E-35	down
GH_A03G2076		229.818	-1.5574	0.244248	-6.37633	1.81E-10	3.67E-08	down
GH_D10G2066		257.456	-1.56278	0.253574	-6.16299	7.14E-10	1.32E-07	down
GH_A13G1407		353.948	-1.5703	0.191694	-8.19171	2.58E-16	1.10E-13	down
GH_D04G0240		86.9706	-1.5731	0.348051	-4.51974	6.19E-06	0.000445554	down
GH_A05G1967		39.7626	-1.57552	0.480383	-3.27971	0.00103914	0.0286831	down
GH_D09G1217		215.996	-1.5763	0.255714	-6.1643	7.08E-10	1.31E-07	down
GH_A08G0269		100.653	-1.58228	0.481067	-3.2891	0.00100507	0.0280842	down
GH_A06G0991		1718.74	-1.59504	0.307564	-5.18602	2.15E-07	2.34E-05	down
GH_D11G3547		57.6085	-1.61009	0.434482	-3.70576	0.000210754	0.00851554	down
GH_A01G0108		55.2049	-1.61156	0.489832	-3.29002	0.00100179	0.0280338	down
GH_A09G2154		41.9309	-1.62682	0.510092	-3.18926	0.00142637	0.035883	down
GH_A07G1203		284.29	-1.64253	0.225584	-7.28125	3.31E-13	9.50E-11	down
GH_A04G0171		182.765	-1.64435	0.281414	-5.84316	5.12E-09	8.03E-07	down
GH_D02G0279		44.6172	-1.65435	0.528699	-3.12911	0.00175339	0.0418126	down
GH_D07G0995		391.125	-1.65441	0.197773	-8.36517	6.00E-17	2.84E-14	down
GH_D10G0341		85.8947	-1.65565	0.413552	-4.0035	6.24E-05	0.00315563	down
GH_D06G2079		5046.62	-1.66329	0.368028	-4.51948	6.20E-06	0.000445554	down
GH_D02G0372		41.2971	-1.68679	0.547652	-3.08005	0.00206969	0.0473659	down
GH_D04G1729		179.646	-1.70306	0.308898	-5.51333	3.52E-08	4.54E-06	down
GH_A12G0264		65.429	-1.72154	0.498881	-3.4508	0.000558937	0.0180466	down
GH_A13G0575		54.4716	-1.72611	0.43078	-4.00693	6.15E-05	0.00311564	down
GH_A13G0741		53.5771	-1.73106	0.477206	-3.6275	0.000286178	0.0107324	down
GH_A09G1308		112.069	-1.73451	0.347651	-4.98924	6.06E-07	6.00E-05	down
GH_D04G1730		224.01	-1.736	0.298212	-5.82136	5.84E-09	9.03E-07	down
GH_A08G2077		4657.8	-1.74889	0.264483	-6.61248	3.78E-11	8.38E-09	down
GH_A04G0243		169.431	-1.75127	0.240079	-7.29458	3.00E-13	8.72E-11	down
GH_D04G1844		34.7714	-1.76827	0.518029	-3.41346	0.000641433	0.0199629	down
GH_D13G2464		233.592	-1.76984	0.245551	-7.20765	5.69E-13	1.58E-10	down
GH_D11G0478		102.06	-1.82616	0.426271	-4.28404	1.84E-05	0.0011339	down
GH_A06G1930		55.5199	-1.82942	0.481568	-3.79888	0.000145353	0.00635824	down
GH_D13G0511		102.703	-1.83456	0.380007	-4.82771	1.38E-06	0.000122149	down
GH_A11G0081		43.3618	-1.84969	0.529158	-3.49554	0.000473097	0.0157548	down
GH_A06G2041		38.7338	-1.85059	0.545158	-3.3946	0.000687297	0.0210372	down
GH_D10G2471		316.77	-1.86842	0.279217	-6.69166	2.21E-11	4.99E-09	down
GH_A11G1296		54.4881	-1.87098	0.48041	-3.89455	9.84E-05	0.00460516	down
GH_A05G4223		235.69	-1.88022	0.275385	-6.82762	8.63E-12	2.07E-09	down
GH_D04G1853		4519.18	-1.89264	0.423902	-4.46481	8.01E-06	0.000554918	down
GH_A06G0365		4127.19	-1.91	0.100733	-18.961	3.58E-80	2.54E-76	down
GH_D10G0387		2297.48	-1.93201	0.390334	-4.94964	7.44E-07	7.12E-05	down
GH_A01G2457		39.648	-1.93235	0.51709	-3.73697	0.000186249	0.00778875	down
GH_A03G2045		1257.43	-1.93333	0.165147	-11.7068	1.18E-31	1.31E-28	down
GH_D10G0255		36.8577	-1.93407	0.591301	-3.27088	0.00107212	0.0293653	down
GH_A07G0382		725.987	-1.96515	0.186693	-10.5261	6.55E-26	5.63E-23	down
GH_A11G0626		747.714	-1.97678	0.154142	-12.8243	1.20E-37	1.62E-34	down
GH_D10G1390		1408.92	-1.9786	0.279769	-7.07225	1.52E-12	4.01E-10	down
GH_A10G1501		45.8164	-1.98084	0.560765	-3.53238	0.000411837	0.0142064	down
GH_A01G0974		195.957	-1.98227	0.294438	-6.73239	1.67E-11	3.79E-09	down
GH_D01G0373		166.998	-1.99595	0.403183	-4.95047	7.40E-07	7.10E-05	down
GH_D01G0007		49.6838	-1.99964	0.577778	-3.46091	0.000538352	0.017517	down
GH_D02G0236		103.989	-2.00512	0.424568	-4.72274	2.33E-06	0.000193156	down
GH_A02G0304		41.837	-2.01847	0.541283	-3.72904	0.000192207	0.00797175	down
GH_A11G1435		213.139	-2.0407	0.640224	-3.18748	0.00143518	0.0359938	down
GH_A04G1562		34.5293	-2.04415	0.577384	-3.54037	0.000399572	0.013876	down
GH_D07G1723		27.67	-2.05653	0.63324	-3.24763	0.00116372	0.0311234	down
GH_A10G2272		45.0297	-2.08209	0.593714	-3.50689	0.000453382	0.0153047	down
GH_scaffold2075_objG0001		65.1523	-2.09532	0.430892	-4.86275	1.16E-06	0.000104167	down
GH_D10G2663		86.1186	-2.09695	0.393344	-5.33109	9.76E-08	1.14E-05	down
GH_A10G2273		172.798	-2.10254	0.252091	-8.34039	7.40E-17	3.44E-14	down
GH_A08G0290		24.5776	-2.10636	0.68238	-3.08678	0.00202339	0.0465691	down
GH_A12G2944		165.686	-2.11448	0.396132	-5.33781	9.41E-08	1.11E-05	down
GH_D02G0222		87.6241	-2.1304	0.425127	-5.0112	5.41E-07	5.38E-05	down
GH_D01G0370		71.8594	-2.13957	0.425628	-5.02685	4.99E-07	4.99E-05	down
GH_A01G0105		1180.9	-2.14781	0.127533	-16.8412	1.22E-63	3.84E-60	down
GH_D10G0335		45.6055	-2.15384	0.585536	-3.67841	0.000234689	0.00922812	down
GH_D10G2466		623.931	-2.18101	0.575016	-3.79296	0.000148865	0.00648686	down
GH_D11G3644		109.588	-2.21348	0.327815	-6.75223	1.46E-11	3.37E-09	down
GH_A05G0686		59.7855	-2.23493	0.542862	-4.11694	3.84E-05	0.00210621	down
GH_A05G1338		25.1547	-2.24228	0.654295	-3.42702	0.000610237	0.0192394	down
GH_D07G0643		207.863	-2.26351	0.332977	-6.79779	1.06E-11	2.52E-09	down
GH_D01G0166		240.021	-2.28033	0.31046	-7.34502	2.06E-13	6.12E-11	down
GH_A12G2923		53.07	-2.29387	0.437692	-5.24083	1.60E-07	1.79E-05	down
GH_A03G0580		88.138	-2.32405	0.545361	-4.26149	2.03E-05	0.00123844	down
GH_D03G1833		28.704	-2.34127	0.752373	-3.11185	0.00185917	0.0436929	down
GH_A09G2424		199.077	-2.34901	0.256231	-9.16753	4.84E-20	3.23E-17	down
GH_A10G2274		82.7947	-2.35111	0.455191	-5.16511	2.40E-07	2.60E-05	down
GH_D08G1390		109.006	-2.35252	0.313542	-7.50307	6.23E-14	2.07E-11	down
GH_A13G1847		1274.17	-2.35621	0.479005	-4.91897	8.70E-07	8.11E-05	down
GH_A05G2274		65.5107	-2.36578	0.408096	-5.79711	6.75E-09	1.03E-06	down
GH_D08G1478		123.002	-2.37658	0.352081	-6.75011	1.48E-11	3.41E-09	down
GH_D10G0391		2246.94	-2.39183	0.643412	-3.71742	0.000201266	0.0082505	down
GH_A11G1522		19.3993	-2.40069	0.744116	-3.22623	0.00125433	0.032833	down
GH_D12G0706		28.5337	-2.40768	0.662532	-3.63406	0.000278998	0.0104909	down
GH_D10G2470		325.512	-2.41363	0.544812	-4.43021	9.41E-06	0.000635594	down
GH_A05G0226		139.139	-2.4314	0.309389	-7.85872	3.88E-15	1.45E-12	down
GH_D02G0215		41.4157	-2.45102	0.566348	-4.32776	1.51E-05	0.000951363	down
GH_A02G1917		25.8631	-2.47368	0.776051	-3.18752	0.00143499	0.0359938	down
GH_D09G2319		71.7893	-2.47585	0.502075	-4.93123	8.17E-07	7.72E-05	down
GH_D12G0647		447.699	-2.50305	0.199359	-12.5555	3.71E-36	4.68E-33	down
GH_scaffold3056_objG0001		531.377	-2.52566	0.736978	-3.42705	0.000610183	0.0192394	down
GH_A13G0292		54.7956	-2.52672	0.466952	-5.4111	6.26E-08	7.68E-06	down
GH_A07G2322		37.8481	-2.53654	0.631363	-4.01757	5.88E-05	0.00299972	down
GH_D06G2047		726.639	-2.5397	0.138777	-18.3005	8.19E-75	4.23E-71	down
GH_D10G0390		146.207	-2.56693	0.728327	-3.52442	0.000424414	0.0145255	down
GH_A06G2169		22.2514	-2.59923	0.820848	-3.16652	0.00154277	0.0378062	down
GH_A03G0091		21.9471	-2.60683	0.818229	-3.18594	0.00144282	0.0361526	down
GH_A11G3375		55.6544	-2.61221	0.482276	-5.41643	6.08E-08	7.49E-06	down
GH_A06G1013		586.683	-2.63745	0.158943	-16.5937	7.74E-62	2.31E-58	down
GH_D07G2222		196.208	-2.6437	0.283365	-9.32964	1.06E-20	7.27E-18	down
GH_A09G2464		9949.4	-2.65392	0.448062	-5.92312	3.16E-09	5.15E-07	down
GH_D12G0177		33.2906	-2.66071	0.741706	-3.58729	0.000334135	0.0121303	down
GH_D11G0805		117.017	-2.66466	0.312428	-8.52889	1.48E-17	7.63E-15	down
GH_D08G1141		397.614	-2.68227	0.221389	-12.1156	8.73E-34	1.03E-30	down
GH_D11G3698		589.823	-2.68459	0.156001	-17.2088	2.28E-66	8.09E-63	down
GH_A02G0348		31.5787	-2.70902	0.694491	-3.90073	9.59E-05	0.00451148	down
GH_D01G0800		25.1833	-2.81934	0.826083	-3.4129	0.000642755	0.0199863	down
GH_A08G0595		20.3451	-2.84834	0.870931	-3.27045	0.00107375	0.0293672	down
GH_A04G0099		24.1544	-2.85005	0.807934	-3.52758	0.000419376	0.0143964	down
GH_A05G2480		33.1517	-2.86379	0.654049	-4.37855	1.19E-05	0.000775248	down
GH_A01G1980		23.3174	-2.96668	0.800437	-3.70632	0.00021029	0.00851554	down
GH_A03G2277		133.349	-2.99456	0.808578	-3.70349	0.000212657	0.00855739	down
GH_A10G0516		19.506	-3.00525	0.913013	-3.29157	0.000996302	0.0279353	down
GH_D12G2011		43.4635	-3.01647	0.674273	-4.47367	7.69E-06	0.000535003	down
GH_A05G4205		123.766	-3.02146	0.343116	-8.80595	1.30E-18	7.84E-16	down
GH_A03G0713		15.9022	-3.02761	0.936373	-3.23334	0.00122351	0.0322664	down
GH_D04G1249		87.0186	-3.04589	0.427971	-7.11704	1.10E-12	2.98E-10	down
GH_D06G2049		50.555	-3.10408	0.587493	-5.28361	1.27E-07	1.44E-05	down
GH_D11G3633		216.701	-3.11039	0.739576	-4.20565	2.60E-05	0.00151348	down
GH_D09G0275		95.857	-3.11096	0.434651	-7.15738	8.22E-13	2.27E-10	down
GH_D12G2967		801.413	-3.17286	0.527235	-6.01792	1.77E-09	3.00E-07	down
GH_A12G0096		69.5091	-3.17323	0.454766	-6.97773	3.00E-12	7.64E-10	down
GH_D05G0318		25.8451	-3.17839	0.779318	-4.07843	4.53E-05	0.00241503	down
GH_A01G1689		327.321	-3.20464	0.496157	-6.45891	1.05E-10	2.19E-08	down
GH_A04G1771	Gh_A04G1283	419.366	-3.21602	0.189984	-16.9279	2.80E-64	9.36E-61	down
GH_D08G2248		18.4719	-3.21931	0.870771	-3.69708	0.000218093	0.00871434	down
GH_D07G2454		99.3951	-3.22988	0.396569	-8.14457	3.81E-16	1.60E-13	down
GH_A05G2394		13.7675	-3.30007	1.00842	-3.27252	0.00106595	0.0292242	down
GH_A04G0364		51.8686	-3.30439	0.683064	-4.8376	1.31E-06	0.000116771	down
GH_A07G0947		22.8931	-3.34183	0.873552	-3.82557	0.00013047	0.00583764	down
GH_A08G0539		48.623	-3.39807	0.524374	-6.48024	9.16E-11	1.92E-08	down
GH_A11G3580		166.657	-3.42853	0.920159	-3.72602	0.000194524	0.00804435	down
GH_A13G2290		30.1621	-3.43194	0.753811	-4.55279	5.29E-06	0.000389354	down
GH_D10G0164		41.064	-3.54467	0.651792	-5.43834	5.38E-08	6.68E-06	down
GH_D11G2130		25.2728	-3.58585	0.795604	-4.50708	6.57E-06	0.000466482	down
GH_A02G1771		71.5238	-3.69687	0.554276	-6.66973	2.56E-11	5.73E-09	down
GH_D08G0499		110.054	-3.71098	0.432667	-8.57698	9.74E-18	5.07E-15	down
GH_A07G0836		378.479	-3.81057	1.1464	-3.32394	0.000887557	0.0255163	down
GH_D13G2326		2960.09	-3.86241	0.859686	-4.49281	7.03E-06	0.00049454	down
GH_D08G2110		19.6844	-3.86658	0.95621	-4.04365	5.26E-05	0.00273625	down
GH_A04G1481		13.1276	-3.94968	1.15212	-3.42819	0.000607625	0.0191988	down
GH_A06G2039		19.7377	-4.02562	0.882893	-4.55958	5.13E-06	0.000378443	down
GH_A12G0050		12.055	-4.15991	1.28528	-3.23657	0.00120975	0.0320673	down
GH_D08G1629		119.09	-4.30062	0.391534	-10.984	4.56E-28	4.32E-25	down
GH_D11G1475		28.7871	-4.41758	0.795083	-5.55612	2.76E-08	3.69E-06	down
GH_D11G2166		25.1208	-4.43689	0.942552	-4.70732	2.51E-06	0.000206542	down
GH_A13G1294		11.0569	-4.4628	1.25511	-3.55571	0.000376957	0.0132939	down
GH_A10G2381		584.469	-4.46688	0.22708	-19.6709	3.83E-86	3.10E-82	down
GH_A07G2068		12.1332	-4.61066	1.26365	-3.6487	0.000263574	0.010071	down
GH_D11G1985		12.2305	-4.61424	1.23517	-3.73571	0.000187184	0.00780187	down
GH_D07G1458		8.13102	-4.61718	1.50437	-3.06918	0.0021465	0.048537	down
GH_A05G2916		149.45	-4.6692	1.01272	-4.61053	4.02E-06	0.000308173	down
GH_A10G2630		42.5023	-4.68185	0.715826	-6.54049	6.13E-11	1.31E-08	down
GH_D11G3530		623.073	-4.74676	1.11652	-4.25139	2.12E-05	0.00128739	down
GH_A05G3572		87.108	-4.80917	1.1306	-4.25365	2.10E-05	0.00127581	down
GH_D03G0645		28.1886	-4.83519	0.881315	-5.48634	4.10E-08	5.22E-06	down
GH_A04G0363		41.2862	-4.94572	0.721243	-6.85722	7.02E-12	1.70E-09	down
GH_D11G3552		269.726	-4.99327	1.48407	-3.36457	0.000766619	0.0229094	down
GH_A07G1348		10.6715	-5.0235	1.39304	-3.60613	0.000310801	0.0115163	down
GH_A08G1873		18.0379	-5.2004	1.13965	-4.56314	5.04E-06	0.000372565	down
GH_D02G0048		6.64877	-5.22392	1.6849	-3.10043	0.00193242	0.0449983	down
GH_D07G0886		6.90238	-5.28334	1.62894	-3.24343	0.00118101	0.0314642	down
GH_A10G2379	Gh_A10G1925	279.923	-5.31967	0.71995	-7.38894	1.48E-13	4.64E-11	down
GH_A11G3465	Gh_A11G2710	154.532	-5.3719	1.27646	-4.20843	2.57E-05	0.00150058	down
GH_D03G1921		36.7835	-5.4146	1.58194	-3.42277	0.000619867	0.0194557	down
GH_D08G0211		4.62625	-5.69899	1.83712	-3.10213	0.00192135	0.0448202	down
GH_A04G0348		34.9566	-5.70949	0.924967	-6.17264	6.72E-10	1.25E-07	down
GH_A03G2442		44.0256	-5.75159	0.840229	-6.84527	7.63E-12	1.84E-09	down
GH_D08G1940		4.8932	-5.77798	1.84126	-3.13805	0.00170074	0.0406937	down
GH_D04G1735		4.90451	-5.78461	1.8327	-3.15634	0.00159765	0.0388159	down
GH_D03G1060		5.18943	-5.86381	1.79582	-3.26525	0.00109367	0.0296976	down
GH_A13G0237		39.6869	-5.93121	0.880649	-6.73504	1.64E-11	3.74E-09	down
GH_D02G2237		5.43406	-5.93212	1.77828	-3.33587	0.00085033	0.0247767	down
GH_A04G1277		5.72303	-6.0047	1.74243	-3.44617	0.000568592	0.0182706	down
GH_A09G2382		5.80999	-6.02522	1.78597	-3.37365	0.000741792	0.0223084	down
GH_A10G1379		6.02448	-6.07959	1.73011	-3.51398	0.000441442	0.0149729	down
GH_A12G2008		6.05578	-6.08646	1.71306	-3.55298	0.000380891	0.0133745	down
GH_D08G1730		56.8666	-6.1317	0.78975	-7.7641	8.22E-15	2.97E-12	down
GH_A11G1669		6.26678	-6.13806	1.68817	-3.63594	0.000276973	0.0104493	down
GH_D10G0150		6.27954	-6.14081	1.71017	-3.59076	0.000329721	0.0120008	down
GH_A13G0236		137.86	-6.18318	1.76987	-3.49358	0.000476595	0.0158356	down
GH_D04G0717		7.16416	-6.3281	1.66785	-3.79417	0.000148135	0.00646998	down
GH_A13G2034		7.31051	-6.36211	1.65799	-3.83724	0.000124424	0.00560686	down
GH_A03G2096	Gh_A03G1634	7.43719	-6.383	1.63508	-3.90378	9.47E-05	0.00446601	down
GH_D07G2434		7.52647	-6.39935	1.68061	-3.80775	0.000140238	0.00619172	down
GH_A02G1885	Gh_A02G1549	7.55138	-6.40795	1.63165	-3.92729	8.59E-05	0.00413671	down
GH_A10G1088		7.68703	-6.43551	1.71707	-3.74795	0.000178286	0.00753752	down
GH_D09G1471		7.94443	-6.4804	1.67612	-3.86632	0.00011049	0.00507153	down
GH_A07G0872		8.10297	-6.50528	1.65828	-3.9229	8.75E-05	0.00419473	down
GH_D12G1062		8.50673	-6.5765	1.59185	-4.13136	3.61E-05	0.00198986	down
GH_A01G2025		8.92004	-6.64795	1.57378	-4.2242	2.40E-05	0.00141237	down
GH_A06G2090	Gh_A06G1602	8.95078	-6.64926	1.62899	-4.08183	4.47E-05	0.00238214	down
GH_A09G2477		8.99077	-6.65864	1.57195	-4.2359	2.28E-05	0.00135814	down
GH_A01G2024		10.0867	-6.82538	1.53668	-4.44163	8.93E-06	0.000607825	down
GH_D05G2578		11.4275	-7.0027	1.51233	-4.63042	3.65E-06	0.000283448	down
GH_D04G0333	Gh_D04G0278	11.4765	-7.00991	1.52445	-4.59832	4.26E-06	0.000322869	down
GH_D04G1979		11.915	-7.06448	1.4839	-4.76077	1.93E-06	0.000163925	down
GH_D13G2244		11.9794	-7.07174	1.46656	-4.82201	1.42E-06	0.000125301	down
GH_scaffold3193_objG0001		12.9933	-7.1916	1.46714	-4.90178	9.50E-07	8.78E-05	down
GH_A05G4218		179.984	-7.23966	1.5164	-4.77425	1.80E-06	0.000156124	down
GH_A13G1414		242.636	-7.25043	1.67583	-4.32646	1.52E-05	0.000955949	down
GH_A10G1400		17.7239	-7.63647	1.40562	-5.43282	5.55E-08	6.88E-06	down
GH_A05G1989		18.0754	-7.66742	1.39032	-5.51485	3.49E-08	4.53E-06	down
GH_A11G3616		30.8606	-8.43581	1.31454	-6.4173	1.39E-10	2.87E-08	down
GH_D02G0980		183.081	-8.56244	0.86988	-9.84324	7.33E-23	5.62E-20	down
GH_A11G3617		45.408	-8.99368	1.26944	-7.08477	1.39E-12	3.70E-10	down
GH_A13G0898		49.385	-9.11474	1.25892	-7.24011	4.48E-13	1.27E-10	down
GH_A03G1054	Gh_A03G0785	50.3032	-9.14343	1.26708	-7.21615	5.35E-13	1.50E-10	down
GH_scaffold15340_objG0001		77.6637	-9.76916	1.22934	-7.94664	1.92E-15	7.35E-13	down
GH_A13G0727		622.733	-9.91527	0.737431	-13.4457	3.26E-41	5.15E-38	down
GH_A04G0345		113.556	-10.3163	1.21459	-8.49366	2.00E-17	9.97E-15	down
GH_A07G2091		153.358	-10.7499	1.20636	-8.91099	5.06E-19	3.12E-16	down
GH_D07G0352		161.534	-10.8257	1.2055	-8.98025	2.70E-19	1.72E-16	down

## Sheet: 五叶期差异基因
Supplementary Table S1. DEGs at the 5-leaf stage.
	baseMean	log2FoldChange	lfcSE	stat	pvalue	padj	sig
GH_D08G1879	2464.67018250689	6.48547283362425	0.143685974600476	45.1364362573127	0	0	up
GH_D11G3536	4213.82908910134	4.6329044832633	0.110682521634223	41.8575978831945	0	0	up
GH_D13G2326	2860.40903372514	-5.00697	0.129838012065403	-38.5632	0	0	down
GH_A09G2464	16621.5052297271	-3.1766	0.090562232862384	-35.0764	1.54481835980039e-269	2.19113174108188e-265	down
GH_D10G2540	1471.70862628128	5.48751690326844	0.159495086277703	34.4056	2.08254811232526e-259	2.36306734305547e-255	up
GH_D04G1853	5393.44653334746	-2.62814	0.0869906870987751	-30.2117	1.66271899145702e-200	1.57223936633857e-196	down
GH_A06G0365	3877.97307789651	-2.09218	0.0806254809532586	-25.9494	1.84914336434058e-148	1.49873069679804e-144	down
GH_A13G1847	1418.75153549885	-2.87073	0.113469583042255	-25.2995	3.23239711731907e-141	2.29237563063872e-137	down
GH_D08G1880	707.579938801426	3.46052943809786	0.142039742320636	24.3631069837213	4.21065067779445e-131	2.65434740227409e-127	up
GH_D10G0391	2096.60675310366	-2.9767	0.125706955439788	-23.6797	5.83868446352146e-124	3.21277484517564e-120	down
GH_A11G3636	822.302445890633	3.16435464764546	0.133646989321888	23.6769617011285	6.22905143155584e-124	3.21277484517564e-120	up
GH_D05G0466	502.707340136322	-5.52203	0.239228150282444	-23.0827	6.91186709310589e-118	3.26787316272802e-114	down
GH_A06G1013	627.604510935396	-3.58743	0.159137794459537	-22.5429	1.57502414519961e-112	6.87376883676154e-109	down
GH_D10G2501	547.273662054056	-6.90079	0.307469889302009	-22.4438	1.47116042406663e-111	5.96187761853e-108	down
GH_D02G1743	856.853163745052	-8.19167	0.367336484074117	-22.3002	3.67912021838087e-110	1.39156590393226e-106	down
GH_A06G0991	1719.74248173979	-2.53731	0.123786165119168	-20.4975	2.26680998084136e-93	8.03796651643967e-90	down
GH_D02G1128	1168.04543857757	2.02927471589947	0.104558905881359	19.4079566804385	6.6104030352712e-84	2.20612480121242e-80	up
GH_A11G3394	350.86988483504	4.97075124725309	0.259606685418296	19.1472389828632	1.02056156553653e-81	3.2167533567064e-78	up
GH_A01G0105	1371.25538495128	-2.08442	0.109209043536411	-19.0865	3.2700722542626e-81	9.76460786029415e-78	down
GH_D11G0462	562.439467559493	3.09989639972823	0.166552793799237	18.6120948740425	2.56394007432995e-77	7.2732570058555e-74	up
GH_D08G2631	455.453428197696	-3.8238	0.205872695636419	-18.5736	5.25419360961747e-77	1.41950797353165e-73	down
GH_A05G1683	539.753213874208	7.92618256219393	0.426995328862173	18.5626915013686	6.43960890778819e-77	1.66068732446983e-73	up
GH_D13G2329	305.322918053224	-4.94821	0.266774603936279	-18.5483	8.42158647657398e-77	2.07738569021054e-73	down
GH_A06G1884	1111.70790339293	2.23138471297835	0.120426020560597	18.5290911597924	1.20301674490384e-76	2.84388145925496e-73	up
GH_A03G0089	816.763850772523	3.13057733601278	0.169344259943917	18.4864685525778	2.65374510734442e-76	6.02240914660743e-73	up
GH_A13G0724	761.96854044199	2.57908057387047	0.140649972394668	18.3368722365156	4.20293352684717e-75	9.17128590944901e-72	up
GH_A04G0141	1347.46921030701	-2.14074	0.117740874013174	-18.1818	7.19719974304621e-74	1.51234491637677e-70	down
GH_D10G2543	296.739090262998	4.49602662099401	0.249904936716067	17.990947598215	2.29401340555961e-72	4.64824466301515e-69	up
GH_D03G1805	644.390637909044	3.01041139929641	0.168787746632532	17.8354854505545	3.74780484720302e-71	7.33212786227805e-68	up
GH_D06G2047	952.251796802219	-2.61627	0.150535120632744	-17.3798	1.1740340781234e-67	2.22029411407771e-64	down
GH_D01G0402	366.778106158537	7.15633898057158	0.413318624814077	17.3143394730656	3.66706206982644e-67	6.71131504940654e-64	up
GH_D10G2544	257.94792464169	5.40287110583886	0.312236186316764	17.303795468337	4.40395440349767e-67	7.80807353382626e-64	up
GH_D02G0316	882.84153497624	2.0590073189594	0.119270919455973	17.2632803398438	8.8913272272542e-67	1.52863469769172e-63	up
GH_D02G0101	2176.77879951881	1.61878161368378	0.0942976209380661	17.1667280423435	4.71246368103534e-66	7.8635772630453e-63	up
GH_D08G1141	426.520946980271	-2.99626	0.179154262422715	-16.7245	8.69617485751351e-63	1.40964994440294e-59	down
GH_A08G0021	3180.91293271821	6.47598022828819	0.389781646088695	16.6143795975827	5.48392282510202e-62	8.6425100411712e-59	up
GH_D10G0387	1832.1310990605	-2.21515	0.133375660087172	-16.6083	6.06433559662816e-62	9.29892108309997e-59	down
GH_D07G0792	8242.18996139878	-1.47449	0.0887984791051247	-16.605	6.41671450448193e-62	9.58032361609953e-59	down
GH_A08G1860	527.964561061159	3.33848836606035	0.204342742736885	16.3376899093453	5.32318471820669e-60	7.74386884583221e-57	up
GH_A03G0092	5350.27646695953	-1.84704	0.11489865456914	-16.0754	3.79430109846534e-58	5.38174182053577e-55	down
GH_A01G1689	398.12632617305	-4.11755	0.256280371298528	-16.0666	4.37544439268937e-58	6.05465457607881e-55	down
GH_D10G2647	229.075019542014	-5.42894	0.342541320287355	-15.849	1.42840686053347e-56	1.92953960077062e-53	down
GH_D01G0081	985.236894299286	2.24241884161477	0.141768952490103	15.8174184278558	2.35971642203251e-56	3.11345374893057e-53	up
GH_A08G2077	3315.39195545138	-1.8344	0.116261812490905	-15.7782	4.39618271829807e-56	5.66857787551456e-53	down
GH_A13G0727	700.740186948296	-9.48956	0.608181616419396	-15.6032	6.92622466502789e-55	8.7324301415635e-52	down
GH_A11G3580	211.499195675293	-4.80603	0.308543381709687	-15.5765	1.05142230349635e-54	1.29679226932316e-51	down
GH_A04G1771	450.516006278491	-2.68282	0.174076189021468	-15.4118	1.36456527679072e-53	1.64720448890897e-50	down
GH_A07G0860	459.864746098355	2.77759704730707	0.181567890341174	15.2978428183961	7.90330439079129e-53	9.3415411377405e-50	up
GH_D06G2192	243.278532235308	4.17642128688784	0.273997280031095	15.2425647671169	1.84484001162905e-52	2.13606118489335e-49	up
GH_A11G1435	271.208934965059	-3.53565	0.233045336389474	-15.1715	5.45875204159958e-52	6.19404594160305e-49	down
GH_A08G1862	475.841	3.48573151486871	0.231082597125158	15.084353206316	2.05276356273898e-51	2.28359883788228e-48	up
GH_A03G2045	1475.19831358834	-2.11794	0.142328273567447	-14.8807	4.40066808930321e-50	4.80138277012726e-47	down
GH_D08G1877	336.096591386716	3.00796887677492	0.202640881860467	14.8438402417047	7.62623047782538e-50	8.16366388980043e-47	up
GH_A08G2583	613.887922992903	2.34524470873239	0.158773995610684	14.7709623336744	2.25470433142948e-49	2.36890093043799e-46	up
GH_D11G3528	981.096900161836	1.6524247256183	0.112542421038553	14.6826832972808	8.32305174776246e-49	8.58560619835097e-46	up
GH_D02G0980	205.264121593541	-6.28434	0.430757768126878	-14.589	3.29852587122253e-48	3.34181902328233e-45	down
GH_scaffold3056_objG0001	603.802884246594	-3.22178	0.221080112415465	-14.5729	4.17785927910557e-48	4.15843589824657e-45	down
GH_D04G1852	2435.59989531831	-1.24988	0.0863050335902002	-14.4821	1.57177245332274e-47	1.53749155412527e-44	down
GH_A13G0506	1298.98573108917	1.8125927730283	0.125543253714326	14.4379942322736	2.98400126127566e-47	2.86944595861821e-44	up
GH_D08G2327	4716.36835975087	-1.26888	0.0886242306408671	-14.3175	1.70168915011746e-46	1.60908889886523e-43	down
GH_D13G2369	902.516296202541	1.81350639444056	0.128044412700223	14.1631044744321	1.54992849493203e-45	1.44156054360605e-42	up
GH_D02G0124	292.242476910779	-8.00164	0.576907007980682	-13.8699	9.64192085908004e-44	8.82313516032106e-41	down
GH_A10G2113	490.742643846435	3.08029525117419	0.223150217722703	13.8036847223779	2.42151909523606e-43	2.1807124740987e-40	up
GH_A09G0773	2551.05420577316	1.10575701848539	0.080168224484906	13.7929588136704	2.80994239579249e-43	2.49097002852011e-40	up
GH_A05G1025	979.797546607241	1.80887984653891	0.131836317227701	13.7206490940937	7.63785483442348e-43	6.66667221586178e-40	up
GH_D11G3530	789.097624905779	-6.36697	0.464221585342184	-13.7154	8.21472822432045e-43	7.06155463343668e-40	down
GH_D11G3633	235.920705411593	-2.99541	0.224807912622392	-13.3243	1.67196255295357e-40	1.4158029170421e-37	down
GH_D03G1968	774.095684066876	2.01780670295169	0.151879401052427	13.2855850692693	2.80656135264398e-40	2.34162144620965e-37	up
GH_D12G1860	2183.63118461988	-1.1519	0.0879119711887747	-13.1029	3.16957564686786e-39	2.60617209166736e-36	down
GH_D12G2287	183.523249432542	3.78822666247522	0.289205450316484	13.0987388319607	3.34774209076511e-39	2.71334496456512e-36	up
GH_A13G1407	462.228065967021	-2.13547	0.164092849817314	-13.0138	1.02149853874361e-38	8.16263656276321e-36	down
GH_D03G1844	694.079807041194	-5.69803	0.440868366571958	-12.9246	3.27187392298503e-38	2.57819120861883e-35	down
GH_A05G4218	172.649120731851	-6.45316	0.4993819319748	-12.9223	3.36944813173415e-38	2.61870739388955e-35	down
GH_D01G1876	10356.0303609822	-1.12027	0.0869841110175076	-12.879	5.90709213335509e-38	4.52890367818785e-35	down
GH_D11G0463	653.810502109881	2.37974291691577	0.185320000024807	12.8412633099353	9.6290228529243e-38	7.2840348208088e-35	up
GH_D12G1140	546.475512685413	2.01990149499058	0.15801043087539	12.7833427438946	2.03147013658816e-37	1.51651918683328e-34	up
GH_A11G3465	453.808352810594	-9.44881	0.745137985104892	-12.6806	7.57338701153187e-37	5.58020924804235e-34	down
GH_D12G2637	184.166867509469	6.74426096269222	0.532174849557345	12.6730170888421	8.34421558239495e-37	6.06934706496381e-34	up
GH_A11G0626	650.244657025473	-1.96898	0.155895678288246	-12.6301	1.440913168324e-36	1.03481276715015e-33	down
GH_D02G1744	5536.06302359442	1.25329612449222	0.0999575591015289	12.5382826047125	4.60875255163724e-36	3.26846970021424e-33	up
GH_A05G0687	4891.98419904465	-1.441	0.11557175343233	-12.4684	1.11005636809408e-35	7.77519111652068e-33	down
GH_A13G0220	2574.67765892866	1.07943636804202	0.0872641086763504	12.3697632900313	3.80942378552136e-35	2.63570315209213e-32	up
GH_D08G2012	685.040624745042	-5.78868	0.471539133491013	-12.2761	1.21661337852866e-34	8.31621205190644e-32	down
GH_D01G0373	123.866462251573	-4.94456	0.408609457111713	-12.1009	1.04402074475714e-33	7.05149011354719e-31	down
GH_D04G2098	159.633405481244	3.98157541261117	0.332600192062424	11.9710556627216	5.03834593758939e-33	3.3629477266957e-30	up
GH_A03G0081	2147.96722166169	1.12783339774369	0.0948326868372967	11.8928761311878	1.28890293017056e-32	8.50301252828216e-30	up
GH_A11G3442	319.054305038597	2.34700347920084	0.197427217022253	11.8879428814331	1.36732871866517e-32	8.91671205212283e-30	up
GH_scaffold2215_objG0001	2178.79651298846	1.16075586595766	0.0977677755748772	11.8725813196872	1.64318051608489e-32	1.05938462022814e-29	up
GH_A05G4247	5683.85188209198	-1.00692	0.0851588861618687	-11.824	2.93412582287672e-32	1.87042279281922e-29	down
GH_D01G1694	980.294750732324	1.75865885228136	0.150548929142424	11.6816430531871	1.58207488635694e-31	9.97322429749565e-29	up
GH_A09G0560	278.88456870325	8.67897572698195	0.749829376233434	11.5746008386314	5.54286360964674e-31	3.41819964014465e-28	up
GH_D01G0463	410.019249097016	-2.95611	0.256467517838127	-11.5262	9.72941745071012e-31	5.93546773189289e-28	down
GH_D07G2009	2945.55375826293	-1.08516	0.0941575093464425	-11.525	9.87178172700714e-31	5.95825038597607e-28	down
GH_D08G1154	1590.52586941601	1.21267726385663	0.105720142075758	11.4706359644091	1.85292489782875e-30	1.10658625345594e-27	up
GH_D07G1748	893.233031269864	1.83862282827363	0.161258510410502	11.4017103568253	4.09984336988566e-30	2.42296472490065e-27	up
GH_D04G0324	1810.51253589424	-1.72046	0.151675932037618	-11.343	8.0370284683366e-30	4.700833094341e-27	down
GH_D12G2394	541.763128207875	-1.72763	0.152368764408435	-11.3385	8.45920014568076e-30	4.89727265576733e-27	down
GH_D03G1874	323.879686160746	2.69506810028937	0.238284674241872	11.310287196875	1.16706889163142e-29	6.68824783502109e-27	up
GH_A12G0631	1423.86862962777	5.02237601618451	0.445828883129013	11.2652549133546	1.9478742960978e-29	1.10512648189109e-26	up
GH_A07G1203	453.513273102709	-1.95401	0.175410601478597	-11.1396	8.04620851371182e-29	4.51981821807366e-26	down
GH_D06G0080	898.132673527698	-1.42953	0.128787621351086	-11.0999	1.25541091419914e-28	6.98291551147923e-26	down
GH_scaffold25593_objG0001	1557.16139269067	-1.16928	0.106772297080599	-10.9512	6.5586626961374e-28	3.61267697150831e-25	down
GH_A11G0861	1706.73367060121	1.34288321869956	0.122719262619869	10.9427256164277	7.20021405096048e-28	3.92792446328118e-25	up
GH_D03G1872	2063.82497793305	2.90064671639279	0.267129776553612	10.8585675240538	1.81575069869717e-27	9.81110627529373e-25	up
GH_D07G0643	135.720891510182	-3.97763	0.368301169170136	-10.7999	3.44392722569599e-27	1.82643294060295e-24	down
GH_D10G1269	1717.58417566212	-1.10643	0.10244803273419	-10.7999	3.44458138088509e-27	1.82643294060295e-24	down
GH_A13G0235	639.127951790937	-12.8016	1.18757953744868	-10.7795	4.30019945922468e-27	2.25899829925104e-24	down
GH_D07G2521	111.558705493256	6.16135410416754	0.571680867508034	10.7776111714653	4.3914205306484e-27	2.28575453033337e-24	up
GH_D13G1177	233.822869097057	2.46054243013282	0.229524987533589	10.7201505882785	8.18699313621957e-27	4.22262777803107e-24	up
GH_A07G0875	241.863017157354	3.33377037010568	0.312500899700723	10.6680344706156	1.43632508273736e-26	7.34143275397332e-24	up
GH_D02G1877	214.306728430229	-2.4509	0.23003507137823	-10.6544	1.66229843235038e-26	8.4205804963749e-24	down
GH_D11G0805	116.971519800775	-4.25497	0.40201267765474	-10.5842	3.52914327661928e-26	1.77191100707075e-23	down
GH_D01G2055	1259.21506010299	-1.10733	0.104950366022061	-10.551	5.02513111409542e-26	2.50088433121231e-23	down
GH_D06G0851	1442.11190575516	-1.35863	0.12896434664248	-10.535	5.96096121688057e-26	2.94082725773669e-23	down
GH_D06G2191	107.435246337064	4.01041492054948	0.380778136225386	10.5321564948668	6.14112182705259e-26	3.00359092118818e-23	up
GH_D07G1963	165.076221470303	-7.98411	0.762701189950126	-10.4682	1.20913474947456e-25	5.8632700864478e-23	down
GH_D11G2755	1003.25335122368	1.47247554128777	0.141682701898771	10.3927686411558	2.67474056412763e-25	1.28602886360831e-22	up
GH_A02G0718	696.983783270702	1.27392267051157	0.125272188023104	10.169237806213	2.720289304902e-24	1.28613011428013e-21	up
GH_A05G0598	1174.47683247867	-1.10317	0.109012540217743	-10.1197	4.51920837026828e-24	2.11898584204273e-21	down
GH_D01G0404	738.408825909071	1.33967362061603	0.132934223352515	10.0777180385181	6.93172432574074e-24	3.22353589853198e-21	up
GH_D11G3552	335.943157938263	-11.874	1.19190727878428	-9.96218	2.23125683957468e-23	1.02918989262821e-20	down
GH_A13G1413	888.297548904605	-1.17223	0.11773855807209	-9.9562	2.36953587593201e-23	1.08415820904034e-20	down
GH_D11G3529	342.047984078946	11.8324720224608	1.19195649714531	9.92693277883805	3.1788347584e-23	1.44280952014259e-20	up
GH_A03G1245	157.639133426015	2.7405723063913	0.27778129610584	9.86593534125886	5.84867729662679e-23	2.63352941606445e-20	up
GH_D07G0876	335.468739811101	2.02367743680143	0.208207569330588	9.71951905162619	2.48954582505482e-22	1.10347173737879e-19	up
GH_D02G0836	396.401504745805	1.74485878489057	0.181407804135864	9.61843286292015	6.6841726874666e-22	2.91712721094936e-19	up
GH_D11G2064	1115.19153705725	1.07623989584266	0.112123855755117	9.59867004746264	8.09825780057159e-22	3.50728745278953e-19	up
GH_A13G0236	118.015786557101	-7.49727	0.783619621089751	-9.56749	1.09536648986542e-21	4.67260284229431e-19	down
GH_A13G2260	465.846220098977	1.83466553195241	0.194000559086361	9.45701157044447	3.16869716895764e-21	1.34161219314038e-18	up
GH_A07G2012	338.653418967686	-1.8121	0.191702902747991	-9.45266	3.30337893784947e-21	1.38827558547326e-18	down
GH_A10G2648	207.306206266256	2.3624072167853	0.251263180465978	9.4021225569306	5.34732795955886e-21	2.23074008665862e-18	up
GH_A12G2561	939.270937741404	1.17568079358202	0.125225884230963	9.38848067076632	6.08719533113187e-21	2.50258715298382e-18	up
GH_D06G1847	1333.21238055906	1.03647476660688	0.110823033673579	9.35252115241432	8.55829386561423e-21	3.4932000177383e-18	up
GH_A05G3826	407.184648046882	-7.69491	0.826556472693812	-9.3096	1.28315919274751e-20	5.20000262860927e-18	down
GH_D08G2244	580.676233321565	-1.33916	0.144864242556356	-9.24425	2.3689503809195e-20	9.4649577367231e-18	down
GH_A07G0382	656.880447276485	-1.38804	0.150377132253228	-9.23043	2.69557794848417e-20	1.06672766981845e-17	down
GH_D10G2777	2439.34137944653	1.14729538965918	0.124301310082033	9.22995412439349	2.70747835469917e-20	1.06672766981845e-17	up
GH_A06G1015	192.049643907509	10.9996240492035	1.20434377480068	9.13329256924503	6.64469892664729e-20	2.593502300155e-17	up
GH_A10G2603	871.595615072545	-1.41616	0.155062291176329	-9.13282	6.67403429668864e-20	2.593502300155e-17	down
GH_D05G2258	707.944820840647	-1.26453	0.138594855212441	-9.12393	7.24462666521813e-20	2.79608091055204e-17	down
GH_A04G1749	106.124469221737	3.46250543746393	0.379582644055606	9.1218750163843	7.38356487622516e-20	2.83044968413942e-17	up
GH_A10G2377	776.849441064309	8.04959593499192	0.88536735570007	9.09181469496017	9.73995907407918e-20	3.68397718711921e-17	up
GH_D08G1629	85.6204328168228	-5.43027	0.598560226425259	-9.07221	1.16622983632945e-19	4.38185760027492e-17	down
GH_A05G0226	134.55875058809	-2.78918	0.308171314600702	-9.05075	1.41994481163453e-19	5.3000374268477e-17	down
GH_D11G3548	166.281523547973	2.31150929917882	0.255618391074731	9.04281295825477	1.52690996397167e-19	5.66204162130279e-17	up
GH_D07G1749	888.384987523279	1.10131120918011	0.121936243367309	9.03186106744839	1.68776612145915e-19	6.21788382473926e-17	up
GH_A11G1103	720.651663278129	1.43786341490883	0.159772196548487	8.99945951780461	2.26831595085625e-19	8.30276809495671e-17	up
GH_A11G3443	1010.17834342349	1.1116667498352	0.123873751956548	8.97419132202558	2.85440830122329e-19	1.03149589152805e-16	up
GH_A13G0431	107.60596969875	3.81056284186731	0.427281961462429	8.91814582769925	4.74159793531437e-19	1.67089788111839e-16	up
GH_D03G1755	546.448471870339	-1.54635	0.173417830212938	-8.91693	4.79385884649964e-19	1.67888630651949e-16	down
GH_D11G3535	979.958764158737	1.06395701346318	0.119512268093553	8.90249202391774	5.46066019262887e-19	1.90067825784539e-16	up
GH_D02G0212	766.653490773372	-1.16918	0.131556427465213	-8.88732	6.2599937877343e-19	2.16561431431162e-16	down
GH_A07G0400	622.358100282474	1.19168106219546	0.134412122631335	8.86587488439564	7.5905672075984e-19	2.6100050334733e-16	up
GH_D01G1313	113.250693060008	-7.8557	0.886670110815159	-8.85977	8.01774738777816e-19	2.74028251834695e-16	down
GH_D06G0003	170.92669751133	-2.20268	0.249366487047767	-8.83309	1.01827011997958e-18	3.45937456628991e-16	down
GH_A12G2257	733.662166385168	1.11905699866185	0.127189909573737	8.79831586021444	1.38884664752557e-18	4.63507144396256e-16	up
GH_D08G1083	143.767811065253	-10.6498	1.21906975315871	-8.73603	2.41454490969618e-18	7.96448868904725e-16	down
GH_A06G0349	149.604102517904	2.75194401588046	0.315056225757287	8.73477110082727	2.4415002639259e-18	8.00685072103098e-16	up
GH_A13G1403	85.0867555496606	-7.02732	0.804807592022453	-8.73167	2.50928643326169e-18	8.18186010293689e-16	down
GH_D13G2315	274.115957863726	2.27479508207193	0.2610296209607	8.71470093585441	2.91527211684465e-18	9.39761156529438e-16	up
GH_D08G1478	135.471228996474	-3.31966	0.381258044489177	-8.70713	3.1166326321352e-18	9.9805100036365e-16	down
GH_D03G0972	2646.11476184394	-1.03204	0.118589600261261	-8.70261	3.24331780078715e-18	1.02798679009865e-15	down
GH_D03G0659	119.051515432998	-10.3772	1.21159258337557	-8.56495	1.08119436024002e-17	3.37041549605592e-15	down
GH_A13G1937	959.979297579752	-1.09256	0.128268690332388	-8.51772	1.62718643806563e-17	5.04472254446195e-15	down
GH_D02G0258	391.463445633285	1.38289539240062	0.162461709235751	8.51213125176391	1.70765121278018e-17	5.2654125846241e-15	up
GH_A05G3865	154.952262292623	2.52145595987954	0.297444991878247	8.47704963515289	2.30976423809676e-17	7.08348508369837e-15	up
GH_A04G0345	122.943655323409	-10.4232	1.22990481974233	-8.47479	2.35502060923164e-17	7.18344592821276e-15	down
GH_A04G0936	115.195669380356	10.2622069049334	1.21263168780366	8.46275667059338	2.61130192381141e-17	7.92257832339252e-15	up
GH_D03G1843	180.170078675704	-2.26093	0.267760804547277	-8.44383	3.07107244568944e-17	9.26794123437181e-15	down
GH_A13G0234	110.32858215214	-10.2675	1.21795021878615	-8.43015	3.4521078068694e-17	1.03627162128432e-14	down
GH_D11G0414	111.815732871551	3.46802363058925	0.412024612005365	8.41703026843477	3.86147933722008e-17	1.15305805366938e-14	up
GH_D02G0359	1134.84423393951	-1.16842	0.139135140926838	-8.39772	4.5522026888544e-17	1.35219486676521e-14	down
GH_A07G1555	938.241042030721	-8.08792	0.964184507398816	-8.38835	4.9299849058872e-17	1.45678486268495e-14	down
GH_A13G2237	109.363872650223	-10.2554	1.22916813085409	-8.34333	7.22285020998047e-17	2.11231137455279e-14	down
GH_A05G0686	62.2031	-4.61576	0.55472569210249	-8.3208	8.7372953761174e-17	2.54210488802062e-14	down
GH_A05G4205	117.952	-2.59751	0.312767142648436	-8.30493	9.98768837590945e-17	2.87640355333616e-14	down
GH_D08G2282	457.766812258906	-1.52276	0.18360107594786	-8.29387	1.09619083840608e-16	3.14102965742269e-14	down
GH_A12G2562	613.200154506786	-1.48963	0.180112897485298	-8.27052	1.33380658796483e-16	3.80268928483339e-14	down
GH_D05G2833	1370.53239380301	1.20257080393022	0.145851155379657	8.24519216731515	1.64895002332992e-16	4.67765897868116e-14	up
GH_D01G0166	229.396192069273	-2.53622	0.307722409424401	-8.2419	1.6949259103099e-16	4.78416027469813e-14	down
GH_A04G0115	819.746883829327	-1.34015	0.162949069757813	-8.22434	1.96265757148783e-16	5.45840084893931e-14	down
GH_A03G0580	57.5269692203402	-5.2675	0.641101283600037	-8.21633	2.0982629720172e-16	5.80707071792176e-14	down
GH_A11G1610	137.108008158414	3.00340422975805	0.365602850493226	8.21493657860226	2.12276419243983e-16	5.84009250926984e-14	up
GH_D01G1687	1031.48765105481	1.06662098734102	0.129846374387158	8.21448417312532	2.13078196777801e-16	5.84009250926984e-14	up
GH_D07G1722	96.4810547729985	10.0067689934309	1.2268516192425	8.15646231091047	3.44980091707986e-16	9.40982956877527e-14	up
GH_A05G2233	852.350040198891	-1.07674	0.132504485216849	-8.12608	4.43396221846204e-16	1.20364041370547e-13	down
GH_D02G1857	91.4507151962554	9.92941141981053	1.22360591931058	8.11487690857617	4.86277465255216e-16	1.31375961863118e-13	up
GH_D08G1390	145.725878465766	-2.59512	0.320240118689486	-8.10366	5.33321440175436e-16	1.4340280525286e-13	down
GH_D04G0298	89.6421349238919	-9.96727	1.23265044264254	-8.08605	6.16310115273509e-16	1.64935633915295e-13	down
GH_A10G2114	1053.61401193977	1.03440036951419	0.128009171561542	8.08067388372164	6.44098444820218e-16	1.70761333022781e-13	up
GH_D10G1437	81.143407455122	5.40573945577986	0.674145254333083	8.0186568414364	1.06907713867961e-15	2.79511942225751e-13	up
GH_D04G2126	1709.02389518144	-1.00541	0.125437633315838	-8.01519	1.09969168776359e-15	2.84550518839017e-13	down
GH_A05G1073	567.365635038246	1.3176261629794	0.164399660304748	8.01477424306661	1.10339497919421e-15	2.84550518839017e-13	up
GH_A08G2092	404.716287610082	1.89406129436685	0.237499124296391	7.97502432894503	1.52350807291199e-15	3.91114165233764e-13	up
GH_A13G2238	406.22299938337	-7.46617	0.943313607672126	-7.91483	2.47593280805769e-15	6.27107356540862e-13	down
GH_D10G2538	160.193736924048	2.17018614279441	0.276258440280336	7.85563742628892	3.97744113691825e-15	9.8973738115376e-13	up
GH_D10G2541	79.7650085315394	3.03308230288978	0.38660029031373	7.84552515578403	4.31145404800172e-15	1.06816744721999e-12	up
GH_D02G0162	348.650008531438	2.22620830033392	0.283943445074975	7.84032291974937	4.49389253978087e-15	1.10852605758464e-12	up
GH_D01G0066	558.571386962567	1.34090714606858	0.171206168804855	7.83211934142967	4.79713844900886e-15	1.17312780131258e-12	up
GH_A04G0317	676.118416092359	1.44405362059055	0.184807285241945	7.8138349291806	5.54737363296707e-15	1.34500103874524e-12	up
GH_scaffold15340_objG0001	71.779890413066	-9.6476	1.23744973312188	-7.79636	6.37208001625547e-15	1.53186423611125e-12	down
GH_A11G3581	198.651071759633	2.00481452126571	0.258827409267959	7.74575817505541	9.5013186882774e-15	2.25546994049966e-12	up
GH_A11G0457	394.737460843974	-1.45694	0.188199446257261	-7.74146	9.82831536900374e-15	2.32337280191845e-12	down
GH_A09G1945	437.161404455766	-1.27039	0.164149810278713	-7.7392	1.00041858930856e-14	2.35513479935357e-12	down
GH_D11G3241	339.543495180042	-1.82887	0.237062253173267	-7.71471	1.21259078114787e-14	2.84257032329071e-12	down
GH_A09G2424	185.138830312828	-2.46789	0.319915040553033	-7.71419	1.21749288544927e-14	2.84257032329071e-12	down
GH_A07G0878	323.101357446705	1.68072968027981	0.217912531717079	7.71286381299972	1.23025348472754e-14	2.86059145311545e-12	up
GH_D07G2222	198.469485688676	-2.63667	0.343069153829555	-7.68554	1.52354679434807e-14	3.47142278623847e-12	down
GH_D07G0995	425.175615822427	-1.4466	0.188734370619075	-7.66476	1.79170233636019e-14	4.0660892821358e-12	down
GH_A06G1014	53.2835514921991	4.92176357098745	0.644825299010428	7.63270854685846	2.29872172748508e-14	5.17531655590739e-12	up
GH_D07G1956	64.1894340825533	-9.4863	1.24624249319736	-7.61192	2.70048993268413e-14	6.03198017050528e-12	down
GH_D08G1145	63.0123974771314	-9.45962	1.24292607246037	-7.61077	2.72475354798183e-14	6.06230951155879e-12	down
GH_A02G1771	66.0947821858424	-7.07279	0.932765521175408	-7.5826	3.3868886239243e-14	7.47685315479943e-12	down
GH_D11G1794	63.7950923958286	-9.47769	1.25470900162307	-7.5537	4.23076337772515e-14	9.26765869634118e-12	down
GH_D10G2207	476.477026252974	-1.17814	0.156209783308619	-7.54206	4.62602924631069e-14	1.00945295880553e-11	down
GH_A02G1934	440.792799472648	-1.16263	0.154613671042928	-7.51957	5.49575337212992e-14	1.18555729113229e-11	down
GH_D08G1259	504.510335900042	1.29889771549911	0.173204887986937	7.49919780322293	6.42095714929881e-14	1.37469058062441e-11	up
GH_A03G2277	106.764964631011	-3.64325	0.488079761753324	-7.46445	8.36486787741424e-14	1.77745610121759e-11	down
GH_D02G0069	659.230443250632	1.28153138762111	0.17239212436027	7.43381632065121	1.05508455096545e-13	2.21704525922314e-11	up
GH_D04G1854	699.805813786657	-1.17557	0.158753846897463	-7.405	1.31150184792677e-13	2.7355903434605e-11	down
GH_D12G1171	54.4140281084111	-9.24758	1.25232837330165	-7.38431	1.5325076896036e-13	3.16170268253310e-11	down
GH_D08G1730	65.9044	-3.19336	0.433481262494083	-7.36677	1.74805736837296e-13	3.58036226695451e-11	down
GH_A04G0081	52.7251498539403	-9.20206	1.25268588400329	-7.34587	2.04432359222137e-13	4.14231067873856e-11	down
GH_A06G2073	495.197357360713	1.69520498159659	0.231236368896085	7.33104826757765	2.28359393297067e-13	4.59431566620891e-11	up
GH_A10G2273	208.849729905941	-2.27704	0.314254153981183	-7.24585	4.29749551967927e-13	8.55503187049134e-11	down
GH_A08G2235	122.498615847869	2.2344626059674	0.308694728143704	7.23842165819952	4.53936290996357e-13	9.00492149289452e-11	up
GH_A07G1556	1755.03596565187	-8.3818	1.16071038871185	-7.22127	5.15058804176295e-13	1.01199077661332e-10	down
GH_D07G0744	1616.14504190748	1.11980686706992	0.155168629526048	7.21670914082497	5.32607254185162e-13	1.04198181262742e-10	up
GH_A05G2916	170.844778053582	-6.56008	0.910998072869088	-7.20098	5.97819388442083e-13	1.16283106348978e-10	down
GH_A10G2669	50.0182699398382	-9.1257	1.26731307783651	-7.20083	5.98478312398019e-13	1.16283106348978e-10	down
GH_A01G1980	45.5834431719803	-4.61689	0.641786704159721	-7.1938	6.3010374774102e-13	1.22010020914972e-10	down
GH_A13G0237	49.7230040646725	-9.11708	1.27095682526776	-7.1734	7.31591039194077e-13	1.4070107663958e-10	down
GH_A11G0337	429.438782283967	1.18194677221504	0.164835994852599	7.17044097845235	7.47565705559275e-13	1.42805186211803e-10	up
GH_D07G1407	179.403676148622	-2.2424	0.313819861391319	-7.14551	8.96619533593462e-13	1.69565697461417e-10	down
GH_D07G1961	48.5077455401082	-9.08265	1.27427346016229	-7.12771	1.02053221934463e-12	1.91088763909299e-10	down
GH_D03G1803	59.0788339815966	3.67707258819395	0.516049747862666	7.12542270086044	1.03761751708412e-12	1.93648782341341e-10	up
GH_D11G3558	48.1539001889309	-9.07037	1.28479289388099	-7.05979	1.66754785268724e-12	3.07169894227956e-10	down
GH_D12G2267	44.2848418626771	-8.951	1.27111882907172	-7.04183	1.89731910414456e-12	3.46123470654797e-10	down
GH_D11G3644	111.899640684393	-2.38154	0.338781375173686	-7.02973	2.0693549346611e-12	3.76297603262813e-10	down
GH_D10G2545	67.012433735566	7.61240077117097	1.08630107256394	7.00763440581333	2.4238114189587e-12	4.37945671511535e-10	up
GH_D11G2110	122.729521805209	2.47023581043749	0.352955622240046	6.99871500773964	2.5832070716815e-12	4.65264295910635e-10	up
GH_A11G3615	47.2045666267349	-9.0429	1.29410841850885	-6.98774	2.7934238491286e-12	5.01534500254148e-10	down
GH_D02G0100	125.484090056828	2.44145426926135	0.350107581577605	6.97344015876496	3.09283027804329e-12	5.53538567270619e-10	up
GH_D08G2119	910.705956894932	-1.03655	0.148721421911602	-6.96976	3.17488612782549e-12	5.66437624094904e-10	down
GH_A01G0974	238.187338650023	-1.62285	0.235049544264181	-6.90428	5.04596612170514e-12	8.80870424353665e-10	down
GH_D02G0125	461.276533764883	-1.00867	0.147278977682428	-6.84869	7.45314688602602e-12	1.2970990447199e-09	down
GH_D02G0222	145.458664087133	-2.36481	0.345630719366983	-6.84202	7.80833206398414e-12	1.35475755244691e-09	down
GH_A05G2732	85.8256753429864	2.45196709126364	0.358397958228862	6.84146501107545	7.8387351841699e-12	1.35588609961548e-09	up
GH_D05G1875	314.022221279884	-1.27976	0.187241917035372	-6.83479	8.21261675325878e-12	1.41623954862048e-09	down
GH_A05G0304	672.588206503322	-1.02011	0.149582266283772	-6.81973	9.12134338803649e-12	1.56344234779532e-09	down
GH_D05G0318	37.5323432846773	-8.71186	1.27993347737466	-6.80649	1.00006487385917e-11	1.70899640416867e-09	down
GH_D09G0860	405.371053269299	-1.40266	0.206943215343142	-6.77802	1.21838100632509e-11	2.07582121302864e-09	down
GH_D10G0164	59.1174544851921	-4.03798	0.596860158402668	-6.76537	1.32970040766526e-11	2.25869918050564e-09	down
GH_D06G2111	763.15916135419	1.31922295760582	0.195755356301451	6.73914105100809	1.59325677971408e-11	2.68229743018037e-09	up
GH_D07G1684	967.236	-1.11988	0.167093405311436	-6.70211	2.05425571227054e-11	3.43799993615543e-09	down
GH_A03G2076	252.979820417927	-1.35478	0.202619697149903	-6.68632	2.28857779839908e-11	3.80769681501969e-09	down
GH_D08G1497	150.900114635494	2.67972691710518	0.400886947454805	6.68449530252486	2.31721834562237e-11	3.84407552160483e-09	up
GH_A06G0014	419.254032231915	-1.32818	0.199441942136334	-6.65948	2.74800145813358e-11	4.51906848484663e-09	down
GH_A04G0348	41.3847063995672	-8.85186	1.3338410619583	-6.63637	3.21510110393944e-11	5.25673663204623e-09	down
GH_A10G2300	366.931253957817	1.53464251683572	0.231611646299378	6.62592983278597	3.45069066024305e-11	5.6257165117497e-09	up
GH_D11G3217	39.9974133326243	-8.80458	1.33125710955963	-6.61373	3.74752143255896e-11	6.07473224217808e-09	down
GH_A11G3616	42.3190696890738	-8.8854	1.3446021547966	-6.6082	3.89014127146722e-11	6.2879534198488e-09	down
GH_D12G2251	142.321801319216	2.04656034081274	0.311412293644075	6.57186752926276	4.96880610617741e-11	7.98598341172735e-09	up
GH_A05G1705	38.8248591376071	-5.27374	0.803100085613015	-6.56673	5.14310671503728e-11	8.24277286660001e-09	down
GH_D01G1127	621.121376964703	1.01648227295187	0.155074065039453	6.55481800063251	5.57097784335566e-11	8.87835471749392e-09	up
GH_A02G2057	192.756512870964	2.12177845809327	0.323938677146596	6.54993863895132	5.75607296311775e-11	9.14764144432732e-09	up
GH_D04G1832	108.814249865377	2.43217615970641	0.371375514279777	6.54910209797547	5.78840496753774e-11	9.17332837523056e-09	up
GH_A05G0318	39.1539285791667	5.81047827719903	0.887594045219718	6.54632408643602	5.89705371341874e-11	9.31948029055187e-09	up
GH_A09G0385	33.0765158632994	-8.52914	1.30512021158397	-6.53514	6.35516858506471e-11	9.98782519871596e-09	down
GH_D03G1119	157.879186479072	2.22983802641027	0.341458472813668	6.53033444458436	6.56229892735184e-11	1.02565297422399e-08	up
GH_A13G0851	113.207391717793	2.27809696458708	0.34951888793249	6.51780788747273	7.13422804868492e-11	1.11197919874214e-08	up
GH_A04G1751	112.114298290181	2.18902634742442	0.337016878411915	6.4953018309929	8.28671017089459e-11	1.28455328291176e-08	up
GH_A04G1696	48.940182444257	3.98548889605186	0.616054484784291	6.46937729452186	9.84076040818796e-11	1.51305024866814e-08	up
GH_A08G0500	52.8989546097785	-4.70453	0.727476389208971	-6.46691	1.00025789265446e-10	1.53377382539866e-08	down
GH_D07G0865	191.48583355205	-1.74028	0.270246673918472	-6.43961	1.19778947492104e-10	1.83171390457264e-08	down
GH_A13G1414	284.545640281267	-8.18212	1.27225017342108	-6.43122	1.26582446001178e-10	1.9305524392142e-08	down
GH_A10G2630	38.0098623688967	-5.26093	0.821295781602569	-6.40565	1.49731322655492e-10	2.26533509089582e-08	down
GH_D07G2022	398.149191967991	1.20468303108949	0.188178103899335	6.40182362414454	1.53531969084311e-10	2.31051359840806e-08	up
GH_D03G1818	228.395091398824	1.33418047689135	0.208682398340315	6.39335414727019	1.62285794471638e-10	2.42936267792833e-08	up
GH_A09G0559	36.7525035656397	5.73231182307515	0.896877538381604	6.39140972737368	1.64363306476991e-10	2.45398741920319e-08	up
GH_D10G2738	407.233303505134	-1.05063	0.164396731634547	-6.39085	1.64970539794685e-10	2.45658886489539e-08	down
GH_A03G0275	497.208455442775	1.08612786196145	0.170005357773656	6.38878607230438	1.67207782097755e-10	2.48338573751731e-08	up
GH_A01G1918	352.473477752407	1.08362821613865	0.169723895211442	6.38465323217253	1.71786292464641e-10	2.54472462218836e-08	up
GH_A09G0755	316.336831568576	-1.2849	0.20145996256074	-6.37793	1.7949412295796e-10	2.64509066649867e-08	down
GH_D06G0049	538.869057413682	-1.10357	0.173136044675208	-6.37401	1.84149887656859e-10	2.70666939798235e-08	down
GH_D12G2880	620.297121006522	1.0479808853611	0.164466731715912	6.37199313458301	1.86587241321052e-10	2.73068766939478e-08	up
GH_A03G2442	33.9374281758159	-8.56558	1.34428228998822	-6.37186	1.86746596585031e-10	2.73068766939478e-08	down
GH_A07G2091	150.513144946853	-7.86692	1.23534005667392	-6.36823	1.91227944691573e-10	2.78902762007106e-08	down
GH_A02G1900	32.8206744064915	-8.51704	1.34056300688267	-6.35333	2.10699775012024e-10	3.04950299370081e-08	down
GH_D09G1105	272.975345573791	-1.25394	0.197767956138739	-6.34047	2.29059116400495e-10	3.27346825415166e-08	down
GH_D11G0494	36.9088572387073	5.72306730639626	0.90285457694426	6.33885838599408	2.31473871836658e-10	3.29966585895799e-08	up
GH_D08G1232	760.710172151381	-1.20351	0.190004702708363	-6.33412	2.38706663018691e-10	3.39424123467805e-08	down
GH_D02G0236	90.6061673955932	-2.14576	0.338991627344604	-6.32983	2.45433678282733e-10	3.48116993434272e-08	down
GH_A12G1056	28.8055729399736	8.26279303399811	1.31106597051246	6.30234726538469	2.93171389701039e-10	4.10469080453851e-08	up
GH_A05G1838	216.147745332524	-1.4675	0.232861026003296	-6.30205	2.93734813896648e-10	4.10469080453851e-08	down
GH_D12G1800	37.0921503056778	6.17260271737928	0.980484066288426	6.29546458694159	3.06480526458528e-10	4.27227829695936e-08	up
GH_D02G1434	57.8112230282095	3.03425481664025	0.483448623838269	6.27627149406328	3.46788426533547e-10	4.78711469084691e-08	up
GH_A02G2033	171.339411654022	-1.71512	0.273337892297976	-6.27471	3.50286770529791e-10	4.82366988495332e-08	down
GH_A03G1054	120.283731870969	-10.3921	1.6580181018814	-6.26777	3.66259574291832e-10	5.01926013223359e-08	down
GH_D02G0945	374.483117356708	1.03828104558514	0.165877792794705	6.25931312499526	3.86676782177696e-10	5.27358347039701e-08	up
GH_A10G2507	585.22778714038	-1.1448	0.183262701739843	-6.2468	4.18959686003049e-10	5.70016253846115e-08	down
GH_A11G0632	155.615	1.71114609848909	0.276108493301482	6.19736857069692	5.74149457635205e-10	7.68263431106919e-08	up
GH_A04G1526	852.018279275944	1.19173533982331	0.192360521527853	6.19532183817015	5.81660533381207e-10	7.74659867638093e-08	up
GH_D02G0268	89.9651150858389	-2.55735	0.413325284116397	-6.18727	6.12153646619967e-10	8.11461148153827e-08	down
GH_D10G2792	146.687589598761	2.00483315812589	0.324457064209684	6.17903993864114	6.44925808783315e-10	8.50927110728404e-08	up
GH_A04G0073	40.5651598997388	-7.85635	1.27159075954353	-6.17836	6.47710376397632e-10	8.52618287817161e-08	down
GH_A12G0371	110.477964156948	-1.89708	0.308832546460801	-6.14275	8.11049446330524e-10	1.05297231893735e-07	down
GH_D02G0267	162.823557553599	-1.64435	0.267713244090093	-6.1422	8.13860644158897e-10	1.05420967229121e-07	down
GH_D06G2348	285.830902385198	-1.3613	0.222019423704591	-6.13144	8.70862752643685e-10	1.12291814252817e-07	down
GH_A10G0099	429.452825881868	-2.70909	0.442409183557039	-6.1235	9.15397359937944e-10	1.17500156597464e-07	down
GH_D05G0629	98.4264057706288	2.43455420426268	0.398445991525481	6.11012346978772	9.95540897654238e-10	1.26925871524524e-07	up
GH_D04G0496	481.884153625002	-1.01299	0.166031445792368	-6.10119	1.0528084904472e-09	1.3332832523554e-07	down
GH_D06G1886	332.711036807148	-1.08499	0.177949815965951	-6.09715	1.07979319564603e-09	1.36441129075674e-07	down
GH_A05G4139	450.399137887594	-1.17202	0.192317643426206	-6.09418	1.10003056116487e-09	1.38689408639309e-07	down
GH_A02G0303	44.9402122159512	-3.69192	0.60772212034884	-6.07502	1.23971558133838e-09	1.54582996719194e-07	down
GH_A13G1453	294.813837998396	-1.14519	0.188685142481381	-6.06933	1.28448818327447e-09	1.59787325830533e-07	down
GH_D04G0476	507.488659016727	1.08667206220817	0.17944453245347	6.05575465215105	1.39760884087967e-09	1.73129558050891e-07	up
GH_D01G2064	400.384407231246	1.04757001010471	0.173013275042336	6.05485336225428	1.40545633341556e-09	1.73722364000723e-07	up
GH_A05G3831	55.8319967413024	3.38139968871064	0.560221137893596	6.03583024629262	1.58147437455462e-09	1.95054236174688e-07	up
GH_D07G1413	621.801168155816	1.15678420989794	0.191728457445774	6.03345077360314	1.60494896788678e-09	1.97520129486022e-07	up
GH_D02G0161	24.4863510990692	8.02822333197795	1.33130600170332	6.03033661810759	1.63618511575344e-09	2.00901600392721e-07	up
GH_D13G2464	252.26863972977	-1.33833	0.221955571947588	-6.0297	1.64265764840285e-09	2.00901600392721e-07	down
GH_D02G2641	400.163009216554	1.26162166564051	0.210004355746587	6.00759760984632	1.88292449276899e-09	2.28264361318908e-07	up
GH_D04G0013	218.228623081387	1.47973945253099	0.246447082051792	6.00428879178216	1.92172388811461e-09	2.31484086607606e-07	up
GH_A11G3576	40.7945818634586	3.61849528013614	0.602695015494998	6.00386	1.92683253730953e-09	2.31607720348001e-07	up
GH_D08G0060	238.94019693937	-1.30361	0.217458877293077	-5.99473	2.03828267131175e-09	2.43970395267663e-07	down
GH_D08G0733	200.585290964243	1.6166986212142	0.26994193905159	5.98906056203896	2.11056568159942e-09	2.52090408306406e-07	up
GH_A10G2412	141.054985039817	-2.72092	0.454540000027195	-5.98609	2.14951238075007e-09	2.56202909499696e-07	down
GH_D01G0370	46.3241416458798	-3.37684	0.566592351301978	-5.95992	2.52368264173225e-09	2.98294030580581e-07	down
GH_A11G3399	54.8147707386951	2.99400561862265	0.502770676719031	5.95501240876032	2.60052098558413e-09	3.0673712706261e-07	up
GH_D05G2671	149.840948828036	-1.63423	0.275022572048688	-5.94217	2.81272751577725e-09	3.31079036530337e-07	down
GH_D05G0274	76.7435224473849	-2.47148	0.41668850944448	-5.93124	3.00647293625205e-09	3.53151639830766e-07	down
GH_D11G0478	261.124781617585	-1.32012	0.223873867731853	-5.89672	3.70797862443836e-09	4.30208930996954e-07	down
GH_A04G0160	114.852877080649	1.9442054511807	0.331206439560392	5.87007140851859	4.35607476385447e-09	4.99344210302255e-07	up
GH_D01G0905	43.9104276748872	3.35312366898369	0.571341601941135	5.86885964122241	4.38802704662327e-09	5.01924827601152e-07	up
GH_D03G0645	23.4237282026194	-8.03171	1.36904017227878	-5.86668	4.44619584323945e-09	5.07555173372616e-07	down
GH_D04G2108	313.309889602668	-1.17327	0.200061497472916	-5.86455	4.50360968767097e-09	5.12763512167715e-07	down
GH_A09G1794	317.52910134444	-1.15832	0.197520527226745	-5.86432	4.50989675811563e-09	5.12763512167715e-07	down
GH_A04G0242	379.747681872312	-1.20214	0.205127509366101	-5.86046	4.61583924976672e-09	5.23148556840149e-07	down
GH_A11G3617	42.2969159487532	-7.91614	1.35611194618679	-5.83738	5.30282820371967e-09	5.95754372550565e-07	down
GH_D08G1939	153.566708466677	-5.7578	0.990323160378747	-5.81407	6.0973175995617e-09	6.79629300611263e-07	down
GH_D08G2257	171.753514272724	-1.4733	0.253757074900838	-5.80596	6.39999513214383e-09	7.09186960590196e-07	down
GH_A06G1695	436.082425225562	-1.14301	0.197148326838961	-5.79774	6.721411722883e-09	7.41905241435345e-07	down
GH_D04G1249	80.2615919920365	-2.47279	0.426662666546598	-5.79564	6.80591393015852e-09	7.47826341159043e-07	down
GH_A05G0444	221.674845821949	-1.2621	0.217776568514893	-5.7954	6.81571224900991e-09	7.47826341159043e-07	down
GH_D02G0213	105.988749073823	-2.05408	0.354476510648137	-5.79469	6.84481886818296e-09	7.48248166640386e-07	down
GH_D10G1942	249.702832255443	1.2701288682069	0.219296642906608	5.7918299677201	6.96236102712951e-09	7.59633755527294e-07	up
GH_A02G1899	20.7030338590292	-7.85365	1.35666288928018	-5.78895	7.08296206677928e-09	7.71308738692366e-07	down
GH_D02G0712	125.575622734054	-1.7749	0.306679117082906	-5.78747	7.14538763276064e-09	7.76616029395928e-07	down
GH_A07G0947	22.3317209724046	-7.9638	1.37778705706817	-5.78014	7.46387560587487e-09	8.096806548744e-07	down
GH_D12G2835	231.51991013154	1.27441323095433	0.220989879410548	5.76683979534992	8.07717655758861e-09	8.64889137955763e-07	up
GH_A05G2184	213.704388524739	1.32421212062876	0.229627208542367	5.76679100457921	8.07951428776865e-09	8.64889137955763e-07	up
GH_scaffold2725_objG0001	35.8494961642305	-3.67349	0.637393080882798	-5.7633	8.24841037771045e-09	8.81306144593978e-07	down
GH_A11G3382	385.250331460641	-1.14543	0.199201092172018	-5.75011	8.91840180751365e-09	9.49316184895473e-07	down
GH_D13G2325	2340.27122619388	-7.91009	1.37719416935936	-5.74363	9.26692613517422e-09	9.82727204260017e-07	down
GH_A08G0422	214.108748876627	-1.70011	0.29623982619782	-5.73895	9.52642574307388e-09	1.00836150099496e-06	down
GH_D13G0873	61.993311463109	2.52844859396397	0.440972998909251	5.73379458655768	9.82082614179776e-09	1.03758765578193e-06	up
GH_A12G0762	384.865588013848	-1.14085	0.199176030929666	-5.72786	1.01706748730542e-08	1.07255248870396e-06	down
GH_D06G0287	270.542117686356	1.25095769231208	0.218537410619323	5.72422675260464	1.03905894778328e-08	1.09371074958227e-06	up
GH_D08G2734	192.603937831632	1.41258555377249	0.247407115804573	5.70955911748429	1.13269208402824e-08	1.18131039314967e-06	up
GH_D07G1714	238.275151970157	-1.2885	0.226107789662014	-5.69861	1.20789485252317e-08	1.25512663842311e-06	down
GH_A01G0110	390.418668236975	1.35965227987376	0.238630719504584	5.69772526645566	1.21416497986509e-08	1.25933546860413e-06	up
GH_D07G2394	30.2627173657135	4.42174976246843	0.776176007032818	5.69683901899002	1.22049067197532e-08	1.2635864648635e-06	up
GH_D02G0097	81.3255847743649	2.11840031584866	0.372671421483604	5.68436481503012	1.31299732762664e-08	1.35441642514359e-06	up
GH_D02G0473	719.343286892555	-1.01009	0.177752875050869	-5.68254	1.32706694970453e-08	1.36463057843781e-06	down
GH_A08G1864	189.856324262578	5.68998267560148	1.0020020666396	5.67861371252846	1.35790748299039e-08	1.39314432273888e-06	up
GH_A05G0270	45.7747343225808	-3.87836	0.683280796514296	-5.67609	1.37808345672623e-08	1.40874891742996e-06	down
GH_A10G2274	88.6561808024003	-2.49581	0.440164346458792	-5.67017	1.42656648795982e-08	1.45307450079714e-06	down
GH_A02G0772	20.4998990263836	7.77228450460587	1.37173779599129	5.66601323322816	1.46158242077397e-08	1.48607309395361e-06	up
GH_D03G0833	1488.39181342461	8.40099992721954	1.48297618646333	5.66495942679608	1.4705932935547e-08	1.49256011645484e-06	up
GH_A11G3381	345.800191440141	-1.02935	0.181967651102262	-5.65677	1.54249676468907e-08	1.5551557651342e-06	down
GH_A01G0999	276.117494418766	1.27089333439597	0.224823832930561	5.65284079463452	1.57817472954919e-08	1.58473881913227e-06	up
GH_A07G1992	21.9224044776959	7.86911492822118	1.39229131856222	5.65191696831622	1.58668237981337e-08	1.59046686958854e-06	up
GH_D05G0281	19.3531309927482	-7.75632	1.37353351962596	-5.64698	1.63290051286853e-08	1.63103187671824e-06	down
GH_A05G4208	74.4908557037928	2.24877611055621	0.398852324900608	5.63811709287792	1.71919597217179e-08	1.71120321896783e-06	up
GH_D08G2110	18.877340311156	-7.72022	1.37466840942634	-5.61606	1.95357870423767e-08	1.93094578022516e-06	down
GH_A04G0099	38.0889899362004	-3.78206	0.675336727732771	-5.60025	2.14038496652827e-08	2.09370243234451e-06	down
GH_D01G2474	342.533289270855	-1.04876	0.1873078940126	-5.59912	2.15444374396485e-08	2.10382729455844e-06	down
GH_A08G0539	48.8201958833668	-3.06383	0.547892134583962	-5.59203	2.24432854403045e-08	2.18783470696851e-06	down
GH_D11G3663	136.389160970463	-1.55138	0.277816999789925	-5.58418	2.34798707334145e-08	2.27326018099022e-06	down
GH_D03G1239	287.173255911446	-1.15814	0.20841289385606	-5.55694	2.74544798117435e-08	2.63113160830957e-06	down
GH_A02G1850	18.8674310568424	7.65185430679421	1.38365340167073	5.5301814005984	3.19899806885383e-08	3.04011985655648e-06	up
GH_A08G2865	157.806272460791	1.63660833850841	0.296696070739948	5.51611059232019	3.4658420764729e-08	3.27178952094326e-06	up
GH_A10G2379	681.611317843006	-3.7147	0.673842833008396	-5.5127	3.53364155676839e-08	3.32472891746691e-06	down
GH_A05G4264	119.650834174151	2.39688012300063	0.434964855957037	5.51051444771755	3.57786440068849e-08	3.36076385385863e-06	up
GH_A13G1642	18.6549557410421	7.63577258625559	1.38583430371579	5.50987413558899	3.59090372588455e-08	3.36743674195141e-06	up
GH_A13G0292	58.3055859187506	-2.60477	0.473187380556468	-5.50473	3.6973689529097e-08	3.45585218358042e-06	down
GH_A12G0208	331.799146290717	1.0346385449476	0.188361904466792	5.4928227014715	3.9555985828222e-08	3.67903091141668e-06	up
GH_A10G1400	19.7447122478968	-7.78638	1.41941612816607	-5.48562	4.1202278066632e-08	3.82587765320845e-06	down
GH_D11G2757	176.095991599229	-1.47877	0.270079450125294	-5.47532	4.36727008293989e-08	4.04204026354967e-06	down
GH_A11G2638	339.834471308102	1.24571190262945	0.227629988087552	5.47252984150014	4.43656021383336e-08	4.09948279693543e-06	up
GH_A09G0705	583.439784596966	1.03210979319249	0.188805770255019	5.46651615466215	4.5896661477352e-08	4.23406030718303e-06	up
GH_A12G0871	17.8575333647107	-7.64013	1.40154130066568	-5.45123	5.00224083785448e-08	4.60717749895575e-06	down
GH_A12G0927	182.334585858017	1.55954623142107	0.286138081874823	5.45032741256483	5.02771729615734e-08	4.62313680384906e-06	up
GH_A11G0860	28.2695988941209	5.01688355540245	0.923029201045038	5.43523818067989	5.47232841424284e-08	4.96756084131308e-06	up
GH_D10G1215	277.426620912138	-1.20222	0.221224150288755	-5.43441	5.49793945115631e-08	4.98283697701842e-06	down
GH_D11G1903	378.301011402853	-1.10036	0.202698602229633	-5.42853	5.68197388007104e-08	5.13322910964698e-06	down
GH_scaffold418_objG0001	81.9748862294543	2.6010444494758	0.480016465350113	5.41865672790756	6.00484856653308e-08	5.40769973686118e-06	up
GH_D03G1804	262.141577706786	5.92960944142845	1.09498458256299	5.4152446854998	6.12049490402958e-08	5.49449849313161e-06	up
GH_A07G1554	17.2899612902462	-7.59383	1.40290976246116	-5.41291	6.20079440229992e-08	5.55672906166712e-06	down
GH_D08G2248	16.9192737619891	-7.56276	1.40080890801183	-5.39885	6.7067587297632e-08	5.98282950523766e-06	down
GH_A07G0833	209.629859615843	-1.26241	0.234017195629601	-5.39451	6.87097567211122e-08	6.11969866180895e-06	down
GH_D12G0177	45.4045888873237	-3.63639	0.675294180817638	-5.3849	7.24857605829203e-08	6.43810734620541e-06	down
GH_D06G0325	282.835631040756	-1.09013	0.202445384449134	-5.38483	7.25116875689655e-08	6.43810734620541e-06	down
GH_D07G1723	40.8319908271038	-3.12744	0.581101217632517	-5.38192	7.36975091779107e-08	6.52297688488107e-06	down
GH_D07G2021	302.757562039471	1.16327586448187	0.216435184587268	5.37470775234714	7.67069940285124e-08	6.7263853264415e-06	up
GH_A05G2394	66.2805081518922	-9.53203	1.77786202542078	-5.36151	8.25270242534328e-08	7.21443870727043e-06	down
GH_A10G1926	310.406662331703	-1.16719	0.218892779667799	-5.33223	9.70153929343472e-08	8.45494365304176e-06	down
GH_D05G2249	323.726784388695	1.09789502900663	0.206462689911345	5.31764373252166	1.05119639181066e-07	9.11920906565408e-06	up
GH_A04G0243	204.682835665118	-1.51664	0.285343068102469	-5.31516	1.06563559237328e-07	9.23035653943485e-06	down
GH_A10G1124	249.332797810064	-1.23941	0.235056353657496	-5.27283	1.34338685486922e-07	1.13756795837321e-05	down
GH_A07G0799	151.243766870651	-1.36956	0.260756713671827	-5.25224	1.50259397176377e-07	1.26295805908174e-05	down
GH_D10G0390	84.5425312475739	-1.80554	0.343988409841617	-5.24885	1.53051932136609e-07	1.28452682984771e-05	down
GH_A05G3572	94.5751627048551	-5.33846	1.01794618103841	-5.24435	1.56836475643699e-07	1.3104738506105e-05	down
GH_A08G2478	63.1742650258139	-2.48136	0.473873738621786	-5.23634	1.63793098342712e-07	1.36658844624614e-05	down
GH_A04G0074	364.786090205522	1.13213479056253	0.216249297983169	5.23532238541949	1.6469713710984e-07	1.37211337355753e-05	up
GH_scaffold2075_objG0001	51.0853002872938	-2.73527	0.523822619288362	-5.22176	1.77234998167157e-07	1.46580577565797e-05	down
GH_D11G3698	472.36453708927	-3.24963	0.623019275019608	-5.21593	1.82896482267532e-07	1.50385969876064e-05	down
GH_D07G1698	223.483466909587	-1.31625	0.253707133023064	-5.18807	2.12486977004146e-07	1.72714163901579e-05	down
GH_D11G0671	205.058333678211	1.33379642459415	0.257487881140984	5.18003573093931	2.21843402821813e-07	1.7980407798708e-05	up
GH_A03G0399	389.238162100725	1.0655085927387	0.205875822898296	5.17549160332959	2.27311654136106e-07	1.83830154294153e-05	up
GH_D08G2629	104.798159519602	-1.76046	0.342256927543553	-5.14369	2.69388843481236e-07	2.15872542865931e-05	down
GH_D04G2046	15.1897163982527	7.33966833152215	1.42747003660805	5.14173197565857	2.72217272223587e-07	2.17524604783172e-05	up
GH_D10G2804	14.6899831624391	-7.35914	1.43485281334692	-5.12885	2.91520858827569e-07	2.30033879354411e-05	down
GH_D04G0240	136.625517891883	-1.5699	0.306618612272182	-5.12003	3.05479981197947e-07	2.39966113381975e-05	down
GH_D02G2640	199.407880237639	1.14693949513969	0.224018749817375	5.11983704968759	3.05799770820777e-07	2.39966113381975e-05	up
GH_D11G2166	27.4201002098918	-4.54813	0.888830788930062	-5.11698	3.10465234407415e-07	2.42838292843623e-05	down
GH_D01G0113	197.777138743131	1.2660101345333	0.247989795459919	5.10508963558509	3.30637753024474e-07	2.55568568362991e-05	up
GH_A11G3574	14.8187432367894	7.30327271964038	1.43531584998227	5.08826870387491	3.61347140902343e-07	2.77040946474249e-05	up
GH_D01G1943	94.3281813710623	1.80958125196943	0.357367536844483	5.06364195233802	4.11321846561709e-07	3.14082704773601e-05	up
GH_D04G1979	13.8708900349848	-7.2762	1.44137918573014	-5.04808	4.46275788920619e-07	3.38495412893199e-05	down
GH_D09G0468	79.4284823524563	2.22315372872645	0.440464784553291	5.04729	4.48119689659289e-07	3.3900963133887e-05	up
GH_A03G0560	270.836170745707	1.08959713484715	0.216249546617701	5.03861003127746	4.68924813552008e-07	3.53312739666311e-05	up
GH_A05G0660	144.195138799732	-1.3927	0.276431569115885	-5.03815	4.70045669790536e-07	3.53687547421301e-05	down
GH_A10G0185	191.196697217157	-1.22479	0.24330137072508	-5.03404	4.80257778452041e-07	3.59464710560377e-05	down
GH_D01G1719	14.9315492520131	-7.38218	1.46785903777917	-5.02921	4.92497595583373e-07	3.67172813211862e-05	down
GH_A09G0292	172.993527376768	1.45014848331257	0.288893603106079	5.01966283684061	5.17622512184557e-07	3.83385290193092e-05	up
GH_A09G1308	85.8955074568954	-2.04217	0.407940280202387	-5.00606	5.55552708195203e-07	4.10942410683896e-05	down
GH_D08G2857	153.705428369488	1.5299456930022	0.305969956712852	5.00031346031148	5.72371818673569e-07	4.22832228287044e-05	up
GH_A13G2605	13.8427823249661	7.20496877438602	1.44795050750026	4.97597724305139	6.49192745354182e-07	4.74638536181309e-05	up
GH_A10G1273	281.139400472461	-1.04058	0.209322765446572	-4.97117	6.65493710152478e-07	4.84061354429498e-05	down
GH_A08G0020	14.4884957148305	7.27081399712487	1.46809568012909	4.9525477770533	7.3248064308311e-07	5.26041636523041e-05	up
GH_D01G0464	99.4637368825321	-5.05015	1.01999869961279	-4.95114	7.378084144e-07	5.29197982186903e-05	down
GH_A10G0386	182.921949934423	-1.22017	0.246674423301671	-4.94646	7.55735819350712e-07	5.41372117561397e-05	down
GH_A11G3400	105.983863667992	1.73508888989017	0.351136194578498	4.94135585188808	7.75811635115079e-07	5.55052624442043e-05	up
GH_D09G0867	121.702131758809	-1.67316	0.338720956737174	-4.93965	7.82614151704432e-07	5.59214280818022e-05	down
GH_A01G1979	13.2880756788071	-7.21355	1.46194716088472	-4.93421	8.04772318465543e-07	5.72882779023119e-05	down
GH_A10G0417	215.132647672007	1.14280393040939	0.232194220938811	4.92175871470355	8.57699205619038e-07	6.067526737007e-05	up
GH_A08G2310	212.455491535817	-1.29218	0.263202235834175	-4.90944	9.13357125165533e-07	6.43345979107876e-05	down
GH_D05G2656	12.9827329519351	-7.17974	1.47046696690323	-4.88263	1.04681730627592e-06	7.28726133393427e-05	down
GH_A03G1339	35.3933218520514	3.01903936431412	0.618671862012898	4.87987178613787	1.06154829564921e-06	7.38075276392867e-05	up
GH_A10G2374	1199.02310746068	3.55853241524153	0.729567872193801	4.87758925641979	1.07390257808542e-06	7.44839398137852e-05	up
GH_A12G2063	233.692216214627	-1.00572	0.207025366237812	-4.85795	1.18606208101273e-06	8.18628128543274e-05	down
GH_D07G1211	13.1160595599999	-7.19599	1.48167694062331	-4.85665	1.19385732908664e-06	8.23007236521636e-05	down
GH_A13G0145	228.949360721738	-1.01283	0.208587338733929	-4.85566	1.19984474306208e-06	8.2447115329473e-05	down
GH_A06G0552	100.467407142243	-1.53232	0.316198396983338	-4.84608	1.25922238004833e-06	8.60746767855931e-05	down
GH_D11G0898	621.644853795856	1.80809331824152	0.373561165013558	4.84015333386139	1.29738987420531e-06	8.83642431128908e-05	up
GH_A09G0086	220.942534490893	1.65771728588169	0.342905199065698	4.83433115157896	1.33594039996047e-06	9.0663371521241e-05	up
GH_D10G2813	45.9435005860984	-2.59863	0.539762476528375	-4.81439	1.47649577595959e-06	9.98438472575294e-05	down
GH_A05G0685	220.062947246301	-1.03784	0.216111939646055	-4.80233	1.56833844840798e-06	0.000105676581793856	down
GH_A02G1354	206.916683753455	-1.42186	0.296637208735902	-4.79325	1.64104178866309e-06	0.000110052607422932	down
GH_D04G0922	150.747239476481	-1.84411	0.385356647074263	-4.78547	1.7058802144734e-06	0.000113862487021351	down
GH_D05G2989	202.242713591229	1.64270900317957	0.343414823973674	4.78345397024997	1.72308363860297e-06	0.000114740786662135	up
GH_A06G1208	78.5194397016226	2.04523488383335	0.428681923731781	4.77098466394168	1.83327499962379e-06	0.000121224775179086	up
GH_D04G1782	175.38009484215	-1.33083	0.279549694576989	-4.76062	1.92996572809764e-06	0.000126732182388448	down
GH_D08G1505	234.599428590589	-1.15241	0.242195651589787	-4.75816	1.95365051031878e-06	0.000127946128141582	down
GH_A12G1396	173.420944598836	-1.15169	0.242065564038832	-4.75774	1.95769295230846e-06	0.000127960494987581	down
GH_A12G0487	36.8823486470118	-8.68677	1.82630332831252	-4.75648	1.96998248192827e-06	0.000128467765646207	down
GH_D01G1690	66.4201910014579	-1.83076	0.386012681395012	-4.74275	2.10838907157848e-06	0.000137178272908263	down
GH_D01G0351	103.349235679743	-1.57861	0.33308107916363	-4.73943	2.14318980427556e-06	0.000139282787566522	down
GH_D05G3781	239.643715848756	-1.33382	0.281675366887024	-4.73531	2.18715808794494e-06	0.000141977590525808	down
GH_A02G1549	23.3084771831892	-7.05393	1.49030228546337	-4.73322	2.20983717420145e-06	0.000143285842375222	down
GH_A03G1038	12.4126838461473	7.04858927886562	1.49323905260319	4.72033547915699	2.35455984325037e-06	0.000151802218985011	up
GH_A04G0098	128.070862217424	-1.32606	0.28127115189627	-4.71453	2.42272093712033e-06	0.000155665993621203	down
GH_D08G1115	151.850121894612	1.22313865925967	0.260290177299325	4.69913491146885	2.61265826734666e-06	0.000166362701232225	up
GH_D11G0388	77.0034584194735	-1.72869	0.368574120828469	-4.69021	2.72929791042695e-06	0.000173013091562093	down
GH_A04G0171	260.126251828687	-3.39211	0.723286940868477	-4.68985	2.73401517550429e-06	0.000173118695292674	down
GH_D04G2099	78.5659562723724	1.98855868233991	0.424264589402286	4.68707201122168	2.77141471882493e-06	0.000175291208553548	up
GH_A05G1682	83.4254473571869	4.90613318404762	1.0471232112648	4.68534469608559	2.7948915893311e-06	0.000176382841291101	up
GH_D08G1076	48.6981825153993	2.42284580278017	0.517347687624214	4.68320601548731	2.82422404157362e-06	0.000177444464007397	up
GH_D11G3404	40.8419801524668	2.81464242340633	0.602455877268571	4.67194782158557	2.98356762398253e-06	0.000186423688487499	up
GH_A13G2055	208.412880563448	1.38060149410953	0.295653329130157	4.66966327817583	3.01693830409266e-06	0.000188301424293396	up
GH_A03G0090	97.2449505329595	1.98299480061419	0.424758214375235	4.66852607790274	3.0336827582913e-06	0.000189138451968854	up
GH_D13G2583	94.3573105966821	-1.72587	0.369844224151849	-4.66648	3.06409277414124e-06	0.00019082470202075	down
GH_D02G0215	32.5239966751521	-3.26187	0.702140864775812	-4.6456	3.39084523982183e-06	0.000209335804876269	down
GH_D08G1453	217.114444914228	1.01367768040025	0.219208450736801	4.62426369509517	3.75931376712087e-06	0.000230329013582724	up
GH_D11G3720	176.436262432363	-1.07597	0.233768486248848	-4.6027	4.17054776006419e-06	0.000253065269697585	down
GH_D02G1389	10.9677268242831	-6.93765	1.50822282675615	-4.59988	4.22732103822177e-06	0.000255689828468563	down
GH_D08G1767	305.607278358948	-1.17316	0.255831884402952	-4.58568	4.52511207887518e-06	0.000272250513038158	down
GH_A07G1052	26.633	-3.5445	0.773176361380997	-4.58434	4.55433074419033e-06	0.000273718172427583	down
GH_D07G0659	30.0230211183764	3.67805083623935	0.805643190454233	4.56535955348374	4.98638944797055e-06	0.000296543821101267	up
GH_A05G1563	26.8831216185482	-2.94879	0.646145432551279	-4.56366	5.02688989265251e-06	0.000298326985418034	down
GH_D12G0308	77.9026722894092	-1.63418	0.359158638033456	-4.55003	5.36385832080766e-06	0.000316668576306995	down
GH_D01G1727	17.6228557692991	-5.73237	1.26691395942585	-4.52467	6.04891153634258e-06	0.000352345991801228	down
GH_D11G1475	24.2476119602876	-3.96264	0.879814142326009	-4.50395	6.67017216038446e-06	0.00038497682351924	down
GH_D07G1747	74.2539789779619	1.65996981604008	0.368630827670478	4.50306835847146	6.6979327793869e-06	0.000386186195364345	up
GH_D10G2411	89.391159555104	-1.59568	0.35437970905458	-4.50273	6.70865969123096e-06	0.000386411987392882	down
GH_D11G1157	131.754231980748	1.25642848948227	0.279379669591927	4.49720801559205	6.88516188223157e-06	0.000395674038311518	up
GH_A13G1438	194.223975906706	1.1576708692851	0.257688718060033	4.49251669999538	7.03863970228919e-06	0.000401747709767985	up
GH_A06G2209	10.4746396817194	-6.87115	1.53028225677189	-4.49012	7.11832341611586e-06	0.000405479999009371	down
GH_D04G0306	10.3883206291599	6.7911113570253	1.51724190902233	4.47595819535547	7.60693694424004e-06	0.000430718131268921	up
GH_A05G0924	31.915383340749	3.52177768104071	0.790672593904993	4.45415423297685	8.42245413270239e-06	0.000471250429209931	up
GH_D12G0203	85.5853931924456	1.53940525071341	0.346165729673301	4.44701805740921	8.70705211405288e-06	0.000482888173695787	up
GH_D11G3556	9.87043892962496	-6.78468	1.53284702769126	-4.4262	9.59090410286553e-06	0.000526247528313419	down
GH_A10G1800	182.535385870237	-1.25675	0.284050065807086	-4.4244	9.6712806288376e-06	0.000529633307410329	down
GH_D05G3925	207.34446667309	-1.39038	0.315029891809965	-4.41347	1.01724760810195e-05	0.000552811714996782	down
GH_A13G0575	48.9263034326174	-2.69658	0.611839783744791	-4.40732	1.04656226778116e-05	0.0005671128009796	down
GH_A10G2381	1459.52474094047	-3.14505	0.715500431431314	-4.3956	1.1046636888552e-05	0.000595186081549854	down
GH_A08G1858	57.6677494994036	-2.17087	0.493936374396629	-4.39505	1.107486610159e-05	0.000596140918665759	down
GH_A04G0349	124.599756503476	1.74152757421714	0.396787485384315	4.38906880475415	1.13837051685222e-05	0.000610443556044097	up
GH_A10G2658	115.898300514159	1.41651901340719	0.322752918050221	4.38886508591311	1.13943725363655e-05	0.000610443556044097	up
GH_D01G0007	40.9289376038082	-2.24074	0.510689285986914	-4.38768	1.14565841575151e-05	0.000613197454883605	down
GH_D02G0118	1779.45068539776	8.97564018827568	2.05413215932029	4.36955341337225	1.24500885790728e-05	0.000661381812297466	up
GH_A07G0629	236.438818733101	-1.08433	0.248408448510152	-4.36511	1.27058495635748e-05	0.000673706892513474	down
GH_D12G1798	157.335629878112	1.17322332753204	0.269328579927772	4.35610408611918	1.32397836293417e-05	0.000698752673684371	up
GH_D12G1116	150.44303843164	-1.23536	0.283883664068441	-4.35163	1.35127615492402e-05	0.000711835214945348	down
GH_A13G2397	69.6261025826044	-2.02689	0.466917927653243	-4.34101	1.41831384271496e-05	0.000743479092029784	down
GH_D11G3524	88.0408316522259	6.22261023032142	1.43349439332793	4.34086820240387	1.41920834875871e-05	0.000743479092029784	up
GH_A05G3856	9.85804625531051	6.71593900939729	1.54838132711174	4.33739343907281	1.44182397993287e-05	0.000753934410151993	up
GH_A07G0836	358.338494798392	-7.63641	1.76259455350245	-4.33248	1.47437056205656e-05	0.000769853271461442	down
GH_D03G0166	76.6001083775526	2.14326360120122	0.495857712747992	4.32233591633269	1.54385893188802e-05	0.000801380022878927	up
GH_D09G2575	9.87304613071364	6.71798587356599	1.55661110833818	4.31577664940219	1.59042727701765e-05	0.000822542311409265	up
GH_A11G1144	84.0304823091731	-1.56312	0.362343316860102	-4.31392	1.60383500422551e-05	0.000827967051544443	down
GH_A01G0371	117.646770830425	-1.51377	0.350969602597704	-4.31312	1.60965066606776e-05	0.00083021391399413	down
GH_D09G0688	154.850799984594	-5.03109	1.16862119165188	-4.30515	1.66875019989182e-05	0.000856026605704002	down
GH_A02G0865	2599.07399958478	-1.05442	0.245274805572769	-4.29893	1.71627900705919e-05	0.000875356853898807	down
GH_A04G0072	9.74887768765308	-6.768	1.57488746746608	-4.29745	1.7277246939128e-05	0.000879125206360023	down
GH_D01G1322	48.4921113687851	1.97207067416198	0.459104216471417	4.29547497803205	1.74319699426715e-05	0.000883038227408456	up
GH_A11G1460	182.15237525085	5.44861426303897	1.26920119188851	4.29294764128899	1.76316596180584e-05	0.00089235701019674	up
GH_A12G1563	142.323476039888	1.28179225214847	0.298705579912968	4.29115603572567	1.77745359184563e-05	0.0008979860154351	up
GH_D09G0275	69.506754217762	-2.52986	0.589997167002495	-4.28793	1.80348246110122e-05	0.000907902195479836	down
GH_A04G0217	31.2929450716346	-3.11685	0.730145992187565	-4.2688	1.9652974461022e-05	0.00098066095518565	down
GH_A11G3603	63.0498169143629	1.72481647278788	0.404338910707564	4.26576920279469	1.99214640365987e-05	0.000990573411144986	up
GH_D12G1062	15.2001037657924	-5.51782	1.2936977942668	-4.26515	1.99767540428295e-05	0.000991584549973693	down
GH_D03G0294	177.065433501723	-1.19084	0.279775568392494	-4.25641	2.07733752502844e-05	0.0010204888472308	down
GH_D11G3624	117.560155637986	1.56435407063251	0.368446948867202	4.24580546925995	2.17809543886634e-05	0.00106529521313864	up
GH_A13G1396	9.0945832523392	6.59917191752229	1.55887244245764	4.23329820823465	2.30288816934744e-05	0.00111957463828558	up
GH_A08G0106	170.197709048366	-1.00335	0.237725816647532	-4.2206	2.4365529584805e-05	0.00117749431089771	down
GH_D06G1390	111.97923185681	-1.28242	0.303944046143499	-4.21926	2.45110843386089e-05	0.00118251392002634	down
GH_A13G2290	30.9516143021762	-3.19512	0.758455320492859	-4.21267	2.52366936810401e-05	0.00121221925485611	down
GH_A03G0982	78.891111309197	-1.7002	0.40411640206991	-4.20721	2.58538296877816e-05	0.00123677658291424	down
GH_D01G0541	129.643219613228	-1.22342	0.292262373529472	-4.18604	2.83868845662385e-05	0.00134547192637054	down
GH_D06G1890	141.463783732446	-1.40884	0.336733029117152	-4.18384	2.86619764041048e-05	0.00135398603770765	down
GH_A02G0334	65.3477349479314	-4.80346	1.14949254808818	-4.17877	2.93092049497304e-05	0.00138340910384605	down
GH_D13G0446	167.607228701975	1.02344867072355	0.245674263126765	4.16587662744089	3.10158410482554e-05	0.00145548696598244	up
GH_A06G1857	152.703994856419	-1.07177	0.257888629010109	-4.15593	3.23970311189803e-05	0.00151279470002909	down
GH_D07G2454	46.2274325633311	-2.03251	0.489508521510388	-4.15215	3.29372105114973e-05	0.00153296867744935	down
GH_A02G1369	54.1420006259022	-2.06858	0.498262917364834	-4.15158	3.30187415493013e-05	0.0015342492234231	down
GH_A07G1011	53.0952299317364	1.79323558350657	0.432010207897557	4.1509102116675	3.31155669286323e-05	0.00153748910777083	up
GH_D01G0971	207.64313108733	1.18100574498209	0.284951432279405	4.14458609853231	3.40428034105984e-05	0.00157286946314329	up
GH_D02G0141	127.15007074408	-1.28806	0.311023790851808	-4.14134	3.45280079238026e-05	0.00159263945492434	down
GH_D12G1543	217.362984521434	1.12632074354836	0.272635545173485	4.13123220169863	3.60823874565165e-05	0.00165519394919515	up
GH_D06G0855	187.801547291698	1.08018984049277	0.261471587069823	4.13119395723988	3.60883919124773e-05	0.00165519394919515	up
GH_D10G2690	113.12104703297	1.30432656182868	0.315791857860006	4.1303362622063	3.62233012286182e-05	0.00166003957609503	up
GH_D02G1915	247.038852904043	-1.00812	0.244579825238404	-4.12186	3.7582663581981e-05	0.00171127802433683	down
GH_D06G1301	157.24309271441	1.01326915578599	0.245955377808924	4.11972758966535	3.79320590126118e-05	0.00172166029446442	up
GH_D12G1289	168.423306980278	-1.02053	0.247930063996556	-4.11619	3.85179883071257e-05	0.00174267788405485	down
GH_A09G2465	16.111988218032	4.52308235157604	1.09913041822214	4.11514618883187	3.86934101741846e-05	0.00174921962249591	up
GH_D03G1915	189.704766972059	1.15754082029858	0.28164919212262	4.10986735511254	3.95886457468617e-05	0.00178542274757408	up
GH_D11G2131	141.043336314371	1.1099158913265	0.270580493155934	4.10198044353056	4.09628902372466e-05	0.001835726364621	up
GH_A07G1557	120.65551634874	-6.51745	1.58991682561588	-4.09924	4.14512252062492e-05	0.00185176004887917	down
GH_A05G2602	143.196680645632	1.31386641712467	0.32123877552003	4.08999945600511	4.31374200716851e-05	0.00191502466961428	up
GH_A01G0749	56.6550609008177	1.70986596492001	0.418157168407898	4.08905094567718	4.33141723172831e-05	0.00192136791745196	up
GH_A10G2376	577.401211146548	2.29159327782041	0.560614483532971	4.08764551243641	4.35773344954931e-05	0.0019285179973493	up
GH_A01G0071	268.694102854735	1.22395621904906	0.300173088137595	4.07750150635763	4.55222350885048e-05	0.00200832348969387	up
GH_A07G2330	149.167117171639	-1.22261	0.299888700481446	-4.07688	4.56443193723285e-05	0.00201214487924558	down
GH_A08G0595	53.6991162046555	-1.79954	0.443117073372869	-4.06109	4.88447631773132e-05	0.00213319702367621	down
GH_A10G1088	8.30444630463191	-6.53589	1.6105038825231	-4.05829	4.94330953464554e-05	0.00215313875021163	down
GH_D02G0157	14.6559895586757	4.01787697403556	0.990396801796369	4.05683557009472	4.97420753196255e-05	0.00216002300885411	up
GH_D05G2687	21.9814931704685	3.31157489808205	0.816332203585392	4.05665105889167	4.97813700715523e-05	0.00216002300885411	up
GH_A05G4356	170.767436148159	1.01083921003294	0.249185613203033	4.05657131260353	4.97983624849066e-05	0.00216002300885411	up
GH_A03G2126	148.284919887393	1.03593835785876	0.255830606204421	4.04931361899285	5.13680688313842e-05	0.00222301097265338	up
GH_D12G0104	892.314776865898	-1.59883	0.394980118963444	-4.04787	5.16860282625756e-05	0.00223506616880886	down
GH_A11G1542	102.635473303524	1.64143114719394	0.405704848681121	4.0458751048452	5.21280215116557e-05	0.00224903673039071	up
GH_D05G2686	46.2518450834355	1.94035366831651	0.479910300017547	4.04315904085736	5.27358231151844e-05	0.00226836006401819	up
GH_A11G0017	84.4816285077946	-1.51784	0.375861681061954	-4.0383	5.38409185981106e-05	0.00230550999969728	down
GH_A11G0701	163.108436499442	1.31073	0.324575156731411	4.03828540043391	5.38433198131471e-05	0.00230550999969728	up
GH_A10G1350	132.191646151744	1.23862697329093	0.307705988195646	4.02535868916332	5.68885346459879e-05	0.0024194685255923	up
GH_D12G0391	62.0976	-1.87937	0.470457901885006	-3.99477	6.47577967488025e-05	0.00269752833960596	down
GH_D05G2180	176.049731317327	-1.16433	0.291899248198843	-3.9888	6.64090166013308e-05	0.00275662465352294	down
GH_D11G2889	14000.1793935557	-1.06371	0.266785806354414	-3.98712	6.6879526475282e-05	0.00276560490858245	down
GH_A13G0726	103.928044787129	1.31766001918507	0.331867421901216	3.97044100212189	7.17397196642475e-05	0.00292218032564872	up
GH_A03G2170	7.69207745236432	-6.42449	1.62316885785667	-3.95799	7.55830620241412e-05	0.0030542770825781	down
GH_D07G1962	120.424212658609	-5.10093	1.28892877138816	-3.9575	7.57395919148971e-05	0.00305842401942469	down
GH_D05G2891	131.148594503662	-1.73374	0.439315488203198	-3.94647	7.93133654562607e-05	0.0031733736171798	down
GH_D07G1759	55.6810005758675	-1.8424	0.466879964163136	-3.9462	7.94001715845416e-05	0.0031746079879133	down
GH_A07G2068	7.67838491116676	-6.42212	1.62855745334047	-3.94344	8.03213346680282e-05	0.00320241104876358	down
GH_A08G2234	69.8041291433408	2.18476356705718	0.554795099913797	3.9379647862727	8.21756503713382e-05	0.0032603045621104	up
GH_D02G1785	119.843280432758	1.18414626383642	0.300860228058271	3.9358683980226	8.28963927171979e-05	0.00327972583041159	up
GH_D10G1900	69.5324988363302	-1.6705	0.424627056606328	-3.93403	8.35337531475929e-05	0.00329674023021268	down
GH_A13G0695	8.88462365551504	-6.63111	1.68567104436967	-3.93381	8.36096879005392e-05	0.00329674023021268	down
GH_A07G1291	13.4129323053175	5.25003324623253	1.33473368797408	3.9333938249519	8.37548438807106e-05	0.00329988268581397	up
GH_A11G1522	25.6853224154662	-3.14463	0.799743110779909	-3.93205	8.42250073447142e-05	0.00331380429382965	down
GH_D13G2327	7.7129778331098	-6.42815	1.63667081032696	-3.92757	8.58071272393832e-05	0.00336017601516483	down
GH_D06G0791	120.664866272561	1.34188547904402	0.342056225348546	3.92299680462379	8.74543116565274e-05	0.00340380116833777	up
GH_D07G0531	285.565917641302	1.08863570586355	0.27766273820698	3.92071	8.82876262043996e-05	0.0034267885420823	up
GH_D08G2118	128.170700849013	-1.05965	0.27029932000244	-3.92027	8.84492995936617e-05	0.00342771244019563	down
GH_A06G0872	102.656538422433	1.36107787692583	0.3477845700943	3.91356602323325	9.09430196000684e-05	0.00351235685296792	up
GH_D10G2471	894.147131673554	-2.36208	0.604158371600704	-3.9097	9.24120796136837e-05	0.00355698733845478	down
GH_A07G0368	109.535790354145	1.49222011816006	0.381758780709823	3.90880365707766	9.27543084192587e-05	0.00356643305530795	up
GH_A05G0835	65.4317327541854	1.59546127305461	0.408835346245313	3.9024543442907	9.52222032898233e-05	0.00364782694371919	up
GH_A04G1291	155.146779383514	-1.10403	0.283143759632255	-3.89919	9.65138663680846e-05	0.00367991546262989	down
GH_A01G0778	91.2385203119858	-1.49158	0.383392416956767	-3.89049	0.000100042707672861	0.00378900068078756	down
GH_A05G1562	33.9259282996935	3.03108734511522	0.780518178625119	3.88342953197384	0.000102993390573081	0.00387745853627323	up
GH_A10G2410	183.510968914942	1.03393880763411	0.266818471177316	3.87506458256781	0.000106596424705665	0.00399718979225108	up
GH_D04G0713	114.325898542703	-1.23942	0.320553748226203	-3.8665	0.000110410472291241	0.00412657321834228	down
GH_D11G0614	182.302875065971	-1.0257	0.265366526578056	-3.86523	0.000110983666005733	0.00414263609456709	down
GH_A08G1838	78.3919996518237	-1.48105	0.383755234619893	-3.85937	0.00011367982954947	0.00421923302308513	down
GH_A13G0001	145.971942448557	1.16348442367341	0.3018178994342	3.85492187790891	0.000115766590593057	0.00428442108108096	up
GH_A13G0754	226.487512353493	-1.00896	0.262198606627646	-3.84808	0.000119046494396615	0.00439434148314376	down
GH_D08G2318	21.4489947801628	-3.62037	0.941877260787045	-3.84378	0.000121151548986616	0.00445142262905101	down
GH_D04G1285	14.8616661005381	4.35622633541688	1.13335827326918	3.84364453691357	0.000121220551015842	0.00445142262905101	up
GH_D12G1107	91.872744916401	-1.2447	0.324084200040007	-3.84067	0.00012270132089253	0.00449997378205411	down
GH_D12G1402	138.746796767092	1.15321638559359	0.300569715439281	3.83676839800101	0.000124663937541665	0.00456016021690931	up
GH_A06G2134	55.5793208997399	2.14669992529404	0.560684507504637	3.82871275478623	0.000128815246288757	0.00469084274595161	up
GH_A11G1534	37.6171866451148	2.21398711214388	0.579405051161883	3.82113878314344	0.000132836869162645	0.00481565480635313	up
GH_A07G0749	994.867735490138	1.2345834091688	0.323239488950771	3.81940774988922	0.000133772476123058	0.00483720932622159	up
GH_D04G0333	7.41292242453517	-6.37041	1.67302186481644	-3.80772	0.000140251516176752	0.00504576396340396	down
GH_A05G4126	35.4836016495817	-2.65077	0.697882685763454	-3.79831	0.000145686501417032	0.00522473050435861	down
GH_A11G0397	67.9025794286342	1.95596180902051	0.515551401704048	3.79392200769017	0.000148286268692344	0.00530455324984877	up
GH_D12G0647	1639.87734600473	-1.91767	0.50589425113691	-3.79066	0.000150248060396998	0.00536120987837967	down
GH_D13G0875	171.962230936599	2.56698580029426	0.67796418434599	3.78631476347168	0.000152897977415234	0.00544207449727308	up
GH_A07G1697	203.229715457059	-1.14119	0.302041757559286	-3.77825	0.000157936694068096	0.00557594171621248	down
GH_D04G0741	17.6423181253896	3.23295411665694	0.856795626809019	3.77330837774872	0.000161096961625587	0.00566284765664663	up
GH_D02G0096	60.2555575124978	1.73615684731561	0.461231910251833	3.76417331222305	0.000167100964660509	0.00584132669748241	up
GH_D01G0317	25.3143624949663	-2.53626	0.674983647604863	-3.75751	0.000171610665706513	0.00597687607050892	down
GH_A11G0526	78.4003184555831	1.47407400638826	0.392474662964024	3.75584501495166	0.000172757584232494	0.0060020830014884	up
GH_D05G2661	106.84682335938	-1.25612	0.335539787343514	-3.74359	0.000181411977604267	0.0062643996040037	down
GH_A01G0474	7.09174616408491	6.24102839724332	1.66850872848301	3.74048291789134	0.000183667029114147	0.00633128565552781	up
GH_A01G1774	56.009570597055	1.85904007945932	0.49700840115413	3.74046007098139	0.000183683725901098	0.00633128565552781	up
GH_A10G2556	73.1747910852549	2.04555665160583	0.547082987449407	3.73902442322793	0.000184735780641582	0.00636146854685697	up
GH_D01G2040	46.489931398587	-1.95397	0.522656720288663	-3.73853	0.000185102340223907	0.00636471592278992	down
GH_D13G1043	65.8610375532886	1.60476659577925	0.429339690066347	3.73775505248832	0.000185670702037729	0.00637510467195503	up
GH_D02G0374	133.648391336255	-1.08876	0.291612493949177	-3.73359	0.000188768397920909	0.00646335247799806	down
GH_A12G2703	7.48247239530193	-6.38521	1.71044379774628	-3.73307	0.000189160279363403	0.00647030679299745	down
GH_A01G2060	6.94318398476026	6.21031811656255	1.66994439937015	3.71887717872816	0.000200110317143644	0.00674584601494036	up
GH_D01G1958	235.534197555985	1.08315155013281	0.29288331699358	3.6982357385571	0.000217103215803562	0.00724124100447683	up
GH_D12G2648	6.84074284061329	6.18803829843493	1.67368302430549	3.69725820754065	0.000217940637794589	0.00726026343327312	up
GH_D05G0319	6.95646395960139	-6.28021	1.69913170390332	-3.69613	0.00021891311612992	0.00727168363210247	down
GH_D08G0348	69.5473533271062	1.69555052260434	0.458807166818563	3.69556241756539	0.000219400569326506	0.00727935163785924	up
GH_A13G0735	131.19061867234	-1.1824	0.320059660379308	-3.69432	0.000220478137675944	0.00731082825309449	down
GH_D07G0098	56.1263340453893	1.72261805344403	0.466643248224426	3.69150964896326	0.000222926937928542	0.00738339744505303	up
GH_D11G1318	120.240565763257	1.10583212512439	0.2997112516505	3.68965835961982	0.000224555411180989	0.00741846795246658	up
GH_D08G2477	69.5575082777657	-2.24095	0.607399594683339	-3.68941	0.000224770360629066	0.00741846795246658	down
GH_A03G1833	9.14707053325287	-5.68759	1.54650103934758	-3.67772	0.000235332313995664	0.00770431554214887	down
GH_D09G1129	38.2687899396437	-3.28603	0.89580601710559	-3.66824	0.000244230273932051	0.00796345091467525	down
GH_D11G0600	141.043382817092	-1.04816	0.286030544607423	-3.6645	0.000247825865592476	0.00806678168926514	down
GH_D10G2663	190.555652480722	-1.12134	0.306159065196697	-3.66259	0.000249677662485758	0.00811574530511981	down
GH_A04G0355	146.400124468762	1.34853409358549	0.36827727664551	3.66173581457088	0.000250512122316945	0.00813089545746676	up
GH_D12G0902	82.0748231739554	-1.2345	0.337536550184093	-3.65738	0.000254802341560067	0.00823246631458449	down
GH_A08G2430	67.7521139081971	1.47465677848718	0.40450471041864	3.64558617119931	0.000266782998351467	0.00855935347032008	up
GH_D11G0249	123.140258997601	-1.15497	0.317773182367395	-3.63457	0.000278440760557919	0.00885997563110124	down
GH_D13G2297	154.732591717484	1.12577676210867	0.310058998446976	3.63084692831836	0.000282492698668839	0.00896377139763792	up
GH_D12G1458	60.7016147919817	-1.54888	0.427903182342908	-3.61971	0.000294937130301403	0.00928078651561291	down
GH_A09G2262	104.748833339055	1.09841346315827	0.304269823054084	3.60999803441904	0.000306199325468028	0.00959261111564249	up
GH_D09G1217	193.929229650251	-1.14077	0.316099319971752	-3.60889	0.000307508208532786	0.00962298853342947	down
GH_A01G2143	148.687008146018	1.01245879089886	0.280747005674328	3.60630307869902	0.000310590356744931	0.00971408152697006	up
GH_D08G0499	167.467718667159	-6.85683	1.90159448033433	-3.60583	0.000311151678911546	0.00972091988053224	down
GH_A03G1990	330.999623955653	1.04764128148442	0.290840123851687	3.60212087524301	0.000315631530422225	0.00983380278885499	up
GH_A13G2662	156.762610682909	1.00673679968498	0.280129543581185	3.59382586647171	0.000325857657928657	0.0100933196168727	up
GH_A07G2582	57.6293	-1.51088	0.420928314504274	-3.5894	0.000331440180740213	0.0102030703495909	down
GH_D12G0365	115.781803848741	-1.09943	0.306594872867868	-3.58595	0.000335848817636932	0.0102996663073683	down
GH_D03G1093	46.7948786816535	-1.73206	0.484333474741904	-3.57617	0.000348669185618653	0.0106640141488271	down
GH_A13G0850	168.584420034713	2.42637495928961	0.678746923302151	3.57478594154818	0.000350514552206903	0.0107027214194049	up
GH_A12G1928	18.2372523998057	3.15060089940766	0.881554995173582	3.57391304757714	0.00035168576051924	0.0107273610876662	up
GH_D09G0189	20.593352801074	-2.79869	0.784178235897335	-3.56894	0.000358422011754652	0.0108976810487139	down
GH_D06G1455	379.162796357837	2.08189891716825	0.58477909797347	3.56014591558246	0.000370648782270967	0.0112093596280082	up
GH_D02G0204	210.862310438255	-1.27896	0.359338249025867	-3.55922	0.000371955616367238	0.0112428885959485	down
GH_D03G0748	6.32461034065201	6.07527829474189	1.70856530870175	3.55577762453704	0.000376862746690772	0.0113428689302392	up
GH_D12G1774	53.3629862945723	-1.60734	0.452161716916127	-3.5548	0.000378266072937013	0.0113790698028003	down
GH_D11G3311	94.3752240386288	1.21820183230367	0.342765293907544	3.55404077938026	0.000379360386004402	0.0114059414414201	up
GH_A02G0517	42.2396715540246	1.72085925242047	0.484326203223724	3.55309962782574	0.000380720247242901	0.0114347079022371	up
GH_A04G1687	83.7508437441471	1.53701772197685	0.432868362616113	3.55077398747191	0.000384100107699163	0.0115179279124271	up
GH_A05G2036	94.6797576121951	-1.24136	0.349944976887991	-3.54729	0.000389215608795627	0.0116590008263041	down
GH_D08G2648	73.7912277848376	-1.45566	0.41117012601759	-3.54028	0.000399699032708106	0.0119226733021527	down
GH_A01G0164	5078.61934736589	-1.59118	0.449694038684803	-3.53836	0.000402619747207039	0.0119908826025152	down
GH_A03G0664	68.763757955491	-1.3905	0.393016833205244	-3.53803	0.000403130192168288	0.0119997856519768	down
GH_D04G0669	6.17039593038245	6.03954053914906	1.70817402326393	3.53567052120889	0.000406741642539919	0.0120756081054434	up
GH_D12G0648	129.30910897655	-1.19046	0.337737136356748	-3.52483	0.000423761122259684	0.0125023854765487	down
GH_D10G2704	6.07106577013677	-6.08446	1.72675297780042	-3.52364	0.00042566208900193	0.0125454226594933	down
GH_A05G1077	130.227073277528	1.05812093812569	0.300458185720384	3.52169116507417	0.000428803376275258	0.0125922150895325	up
GH_A03G1125	52.6763642109933	1.65135011643885	0.469468155366653	3.51749122397695	0.000435646755910569	0.012759458865223	up
GH_D11G2072	117.290778987052	1.02476696679372	0.291394941732969	3.51676305943841	0.000436843547463561	0.0127771034335309	up
GH_A08G0184	48.2155365944331	-1.64203	0.467207887586649	-3.51457	0.000440472454138452	0.0128616596425862	down
GH_A12G0424	17.1479412826768	2.88850316471896	0.822082401715048	3.51364189124216	0.000442008271483113	0.0128866080588872	up
GH_A09G1078	19.9027203588163	-3.2013	0.911433839275466	-3.51238	0.000444109012178703	0.0129349181162296	down
GH_D10G2617	5.97221019572439	-6.05956	1.72804082803861	-3.50661	0.000453855261400019	0.0131845766797389	down
GH_A02G0304	60.3228622267794	-5.69825	1.62524833447315	-3.50608	0.000454760700567644	0.0131906177641643	down
GH_A05G2626	83.7491142669157	-1.20756	0.34522634201953	-3.49787	0.000468992178960887	0.0134747851463722	down
GH_D11G1758	74.9063099331329	-1.34207	0.384486215792001	-3.49055	0.000482025576700484	0.0138050081242312	down
GH_A09G1164	6.1978442696954	6.04553747761912	1.73207	3.49035213210334	0.000482384478867889	0.0138055147763946	up
GH_D13G0083	42.9153895197923	1.9157743140713	0.548993785246971	3.48961020243512	0.000483725563993836	0.0138327469118903	up
GH_D02G2271	51.4544008648312	-1.54596	0.443179763190962	-3.48834	0.000486035794954113	0.0138848141121458	down
GH_D10G1612	87.7477910155324	1.14837050620259	0.329782442618077	3.4822063208881	0.000497300370183046	0.0141559038487503	up
GH_D08G2140	6.02026	-6.07034	1.74338701093263	-3.48192	0.000497829449565406	0.0141559038487503	down
GH_A11G0109	77.6625589112006	-1.2755	0.366527969815965	-3.47995	0.000501511370762127	0.0142479958038003	down
GH_A06G2198	166.565050138965	1.16307137826423	0.334872303318901	3.47317878109683	0.000514332622489305	0.0145522250462678	up
GH_A02G1901	5.90157807604184	-6.04363	1.74020351838484	-3.47294	0.000514784800702555	0.0145522250462678	down
GH_D01G1515	64.3628014420854	-1.47192	0.42398783411847	-3.4716	0.000517364510360505	0.0146033211419419	down
GH_A05G4153	37.135794620769	-5.46728	1.57594977803105	-3.46919	0.00052202128186488	0.0146909114219266	down
GH_D06G0110	6.23227012962211	-6.11977	1.76630223764685	-3.46474	0.000530748611542544	0.0148774814604082	down
GH_A05G1396	48.2543951140369	-1.78753	0.516678986742626	-3.45966	0.000540858166889209	0.015078913070496	down
GH_A06G0205	94.0035225687718	-1.13955	0.330046097885261	-3.45271	0.000554991067563203	0.0153972705223464	down
GH_D03G0927	53.0242762293113	1.69198558428047	0.49011166711929	3.45224506534477	0.000555942547067557	0.0154085981474733	up
GH_D03G0273	112.075876678225	-1.06359	0.308725945929101	-3.44508	0.000570893597521183	0.0157690595206253	down
GH_A05G2744	201.221813614498	-1.07998	0.313893694263275	-3.4406	0.000580427269692578	0.0159779433022845	down
GH_A09G0150	45.7729811584133	-1.57367	0.459407409631593	-3.42544	0.000613813178135614	0.0166939717700929	down
GH_A08G2480	126.151448440012	1.08039377200394	0.316348516231658	3.41520100954979	0.000637349585019462	0.017186325430646	up
GH_A07G0091	106.101590488938	1.3262441409848	0.388636664441302	3.41255538226531	0.000643568485137177	0.0172964746585778	up
GH_D06G1302	115.728434133588	1.01543727001075	0.297780396615873	3.41002054383261	0.000649579862441417	0.0174085562095483	up
GH_A11G3466	5.6397195091842	-5.97675	1.75631989249228	-3.403	0.000666508689228045	0.0178033759337821	down
GH_D12G2843	36.2315259254345	-1.8279	0.537958349762966	-3.39786	0.000679162705150079	0.0180733096044511	down
GH_D09G1533	5.61065102826559	-5.96985	1.75745052243915	-3.39688	0.000681591562359291	0.0181209453094913	down
GH_D05G2617	43.3234725726701	1.78632876148467	0.526180501527624	3.39489729531699	0.000686543496386216	0.018209932336359	up
GH_D05G3888	56.1977656144766	-1.48349	0.437175742644816	-3.39334	0.000690449682573063	0.0182878911021395	down
GH_A10G2693	13.5850699806467	-4.3028	1.26952150736001	-3.38931	0.000700683947612055	0.0185243726783644	down
GH_A06G2203	209.853277581631	1.16280191092568	0.343823739706164	3.38197098292115	0.000719677461558946	0.0189294857587143	up
GH_D10G2470	772.058645702344	-3.33762	0.98840784021228	-3.37677	0.000733432903687097	0.019193411342568	down
GH_A11G3669	26.4709058018932	2.07520825416614	0.614591886531353	3.37656304881967	0.000733975480529703	0.0191987546739754	up
GH_A13G2444	77.8144957392123	-1.22245	0.362080971506709	-3.37619	0.000734973357329329	0.0192159969714652	down
GH_D12G2601	144.767606106261	-1.27115	0.376578323528414	-3.37553	0.000736739681591693	0.0192444409922213	down
GH_D05G2670	6.05040349933904	6.01060955489493	1.78367515469723	3.36978935826193	0.000752256639952142	0.019613639920811	up
GH_A01G1419	19.4779899924273	-2.90809	0.863163110538099	-3.36911	0.000754119771996367	0.0196441621966088	down
GH_D08G2139	5.67407530840024	-5.98496	1.7785631098593	-3.36505	0.000765294344874082	0.0198441383256083	down
GH_D02G1694	83.7774398560831	-1.20123	0.357072073373135	-3.3641	0.00076793971305019	0.019894547771645	down
GH_D05G3117	19.323372914547	2.93303066505365	0.872416429875502	3.36196174741025	0.000773908438255004	0.0200217488574545	up
GH_D05G1061	91.2664558162368	1.13558242113836	0.338585797390191	3.35389856837289	0.000796815659294251	0.020474337151295	up
GH_A10G1548	5.70293587709217	5.92556465612583	1.76779333766862	3.35195553114852	0.000802429066978128	0.0205999154366534	up
GH_A12G2544	174.193034394762	-1.04593	0.312266674263643	-3.34947	0.000809657648141166	0.0207760862357707	down
GH_D11G0498	17.1604083687388	3.00861279781007	0.899730258277889	3.34390532065537	0.000826079245487748	0.0211401019362866	up
GH_A08G2402	5.54554334960747	-5.95417	1.78297466021003	-3.33946	0.000839423122022055	0.0213947308301533	down
GH_A05G1688	5.45581613599347	-5.92917	1.77628642719652	-3.33796	0.000843969248496499	0.0214899530495904	down
GH_A13G2596	75.5844736117945	-1.48723	0.445910714796282	-3.33527	0.000852151117634262	0.0216426906494403	down
GH_A05G1858	5.51645630502804	5.87799653691218	1.76272806969821	3.33460199446335	0.000854215671292513	0.0216840832710428	up
GH_scaffold6166_objG0001	19.7681957296481	3.29259190112137	0.988550112732703	3.33072836542345	0.000866190818646275	0.0219487878945495	up
GH_A04G0078	5.64379437699465	5.91149996285449	1.77631710926547	3.32795306199521	0.000874866053981989	0.0221093655112107	up
GH_D02G0548	33.1808910664494	2.15236369822754	0.648464124232183	3.31917158991031	0.000902849328546808	0.022675146815008	up
GH_A13G1201	126.290028872621	-1.10706	0.333711510782425	-3.31742	0.000908520773130197	0.022787323635518	down
GH_D02G0146	10.1201075898271	-4.92142	1.48496517442089	-3.31416	0.000919179074012988	0.0230001593573323	down
GH_D13G2244	35.4579760657506	-1.99431	0.602270949976802	-3.31133	0.000928552446590654	0.0231750697339478	down
GH_A05G0521	5.81839748615897	5.95522530062747	1.79980220101849	3.30882210126061	0.00093689347284814	0.0233174739590398	up
GH_A04G1468	124.202077034112	1.02821634524895	0.310756950853142	3.30874769631418	0.000937142474019149	0.0233174739590398	up
GH_D02G0264	14.0732572923034	-3.74565	1.13304479016671	-3.30583	0.000946964990106427	0.0234816690182203	down
GH_D05G2650	89.2804884369011	-1.15833	0.350672782319225	-3.30316	0.000956034147318516	0.0236136688498546	down
GH_D13G1730	16.6921258561986	2.9680627709921	0.899150141147637	3.30096458329395	0.000963530446188584	0.0237629277625836	up
GH_A11G1463	97.9303920747752	1.40013355957561	0.424231947104976	3.30039632594937	0.00096548377975897	0.0237814022077036	up
GH_D11G2130	20.957965050422	-2.83685	0.859754374749953	-3.2996	0.000968219555137609	0.0238213080922516	down
GH_A13G2300	31.6507038015829	2.41857107869945	0.733058621816163	3.29928740583857	0.000969306158483943	0.0238273764738243	up
GH_D04G0295	79.3927981030377	-1.28652	0.390744338173804	-3.29248	0.000993073610622025	0.0243588548632255	down
GH_D12G0614	135.886755242803	-1.18679	0.360690926935706	-3.29033	0.0010006981616032	0.0245164749257544	down
GH_A11G3467	5.30626856201878	-5.88867	1.78970358600805	-3.2903	0.0010007959095452	0.0245164749257544	down
GH_A06G1694	5.48032043651289	-5.93521	1.80485351141429	-3.28847	0.00100732739408127	0.0246551853767045	down
GH_D11G0461	23.7431517854662	-2.75249	0.837253467658419	-3.28752	0.00101073090840487	0.0247171629691164	down
GH_D07G2264	70.3017324141543	-1.36395	0.414929805367505	-3.28718	0.00101197205383052	0.0247368524231257	down
GH_A01G2342	69.1995735942422	1.35981196718863	0.414083723229037	3.28390586469997	0.00102379112561776	0.0249183996190148	up
GH_A08G0762	55.9198770374174	-1.45817	0.444396229952201	-3.28124	0.00103351161553527	0.025079675580579	down
GH_D07G2532	30.8781235459426	-1.91046	0.582951596159941	-3.27723	0.00104832641963407	0.0253957298966435	down
GH_A07G1233	84.489639983753	-1.23204	0.377173170454358	-3.26651	0.0010888141242402	0.0261753683638848	down
GH_D04G1954	5.42026295342519	-5.92043	1.81349104316724	-3.26466	0.00109596944340487	0.0263028030336614	down
GH_A04G0364	27.6199515119822	-8.26949	2.53318977086269	-3.26446	0.00109673632691797	0.0263100784387699	down
GH_A06G1930	73.8200227146258	-1.16923	0.359034216210499	-3.25659	0.00112757771084728	0.026856893965122	down
GH_D10G2109	56.719723207954	1.3720474738575	0.422196376420625	3.24978505379345	0.00115492266188535	0.0272678057520038	up
GH_D07G0131	5.47317268184867	5.86735923714098	1.80606194031005	3.2487032178607	0.00115932365490137	0.0273603276043382	up
GH_D02G1845	30.8265765087367	-1.90903	0.589510865677854	-3.23833	0.00120231553735649	0.0281408300379211	down
GH_A07G0843	44.7081155810105	-1.7627	0.544377522259785	-3.23801	0.00120367067234421	0.0281609301424531	down
GH_D02G1984	5.1331769481499	-5.84086	1.80414339090601	-3.23747	0.00120594643129471	0.0282025436024341	down
GH_D03G1833	63.2789493523044	-3.81093	1.17787223606333	-3.23543	0.00121458823882071	0.0283578863084333	down
GH_A10G0379	58.4857307077222	-1.48786	0.460241792397623	-3.23278	0.00122591008464599	0.0285869332726634	down
GH_scaffold30169_objG0001	115.879324813963	1.3266564092686	0.410782632600619	3.22958251878781	0.00123971099673959	0.0288850116632529	up
GH_A03G0603	10.2636109659401	-4.31593	1.33654533319989	-3.22917	0.00124151730438173	0.0289033583356985	down
GH_D01G0419	9.5014	4.76965194094287	1.4783318931175	3.2263742419063	0.00125369312204934	0.0291509341309299	up
GH_D02G0159	68.9721738783375	-1.33982	0.416069687117247	-3.22018	0.00128112360369947	0.0296671623085264	down
GH_A12G1790	245.777149147496	1.02950365858868	0.319832724336474	3.21888155980441	0.0012869162882901	0.0297527284499343	up
GH_A01G2025	5.34422828100877	-5.89836	1.83374292133635	-3.21657	0.00129733618085634	0.0298935917047501	down
GH_D07G2392	5.46411103789545	5.86508910941393	1.82345151801934	3.21647658380557	0.00129775123590023	0.0298935917047501	up
GH_D11G3564	94.1688318693224	1.26502558466728	0.393540163951124	3.21447643860917	0.00130682639273591	0.0300782131407189	up
GH_D05G2514	105.407254064254	1.15848260330149	0.361015945993938	3.20895133901078	0.00133220036658051	0.030501367150099	up
GH_A13G0887	23.2279936531072	2.16375762718691	0.679452735999721	3.18455944401083	0.00144974532014694	0.0325618767769345	up
GH_D09G2222	102.951273411883	-1.27179	0.399452691067684	-3.18383	0.00145338604072948	0.0326178231886024	down
GH_A10G2378	39.7111469739507	-1.66283	0.524346719367516	-3.17124	0.00151787776589702	0.0338180094378696	down
GH_A05G1553	62.8297768400047	1.44429864251217	0.455623326919935	3.16994007369155	0.00152470379451632	0.0339098666334314	up
GH_D05G2678	26.4751459151973	-1.97601	0.624626354356981	-3.16351	0.00155878513518478	0.0345459666580893	down
GH_D10G1491	57.6543797643658	-1.35161	0.427290341412532	-3.1632	0.00156044838162817	0.0345693240654721	down
GH_A07G2002	5.5552091062308	5.88752714784193	1.86406360771206	3.15843682773693	0.00158617682749809	0.0349134394675164	up
GH_A05G2337	104.696337051224	-1.10301	0.349599687611714	-3.15506	0.00160467513904212	0.0352326795718091	down
GH_D12G0256	4.9021854951708	-5.77568	1.83148622698053	-3.15355	0.00161298398762677	0.0353515177572768	down
GH_D09G0620	34.8802643631307	-1.81029	0.574208957437493	-3.15267	0.00161786504993002	0.0354263116973292	down
GH_A09G0137	100.851131223859	-1.00559	0.319056770797145	-3.15176	0.00162291654009629	0.0355095140387054	down
GH_A03G1982	104.097253669357	1.14915011042354	0.365902454195164	3.14059142607065	0.00168607071743438	0.0366328201624308	up
GH_D07G0352	153.827318907316	-4.12476	1.31363505383968	-3.13996	0.00168970659898208	0.036687908110696	down
GH_D05G2239	63.3547933875123	-1.26659	0.403558792688978	-3.13856	0.00169778274088298	0.0368350683762891	down
GH_A08G1223	769.940805717364	1.32199928271793	0.421311149528774	3.13782173625492	0.00170208359283226	0.0368930604713934	up
GH_D09G0909	18.1243358337196	-3.22021	1.02714411928173	-3.13511	0.00171791485467394	0.0372007249160024	down
GH_D10G1554	43.6487024354099	-2.00957	0.642548401697056	-3.1275	0.00176297927269081	0.0378873594833761	down
GH_A09G2653	13.2265004101892	3.61051637582264	1.15541797599986	3.12485736834606	0.00177891292970494	0.0381863885988686	up
GH_D09G0297	57.4856853121606	1.29192742185803	0.414278270050007	3.11850153690679	0.00181773193956463	0.0389166119212073	up
GH_A01G0754	44.8182771909125	-1.71165	0.549149524133261	-3.11691	0.00182754312954212	0.0390824196964087	down
GH_D13G0523	110.600941316491	-1.21531	0.390139014772401	-3.11508	0.00183896479110129	0.0392638965436491	down
GH_D01G2467	50.853829633833	1.90713679601522	0.612724125900312	3.11255378301441	0.00185476215122471	0.0395155578857432	up
GH_D05G0446	34.4473045727266	-1.62147	0.522135818812404	-3.10545	0.00189987447671505	0.0401948612479983	down
GH_A08G2175	14.8594109870227	2.95502593312187	0.95224997702384	3.10320399519201	0.00191437633455694	0.040367793208647	up
GH_A13G1122	75.9726059988831	1.13724999928411	0.366595903813292	3.10218959746837	0.00192094884358923	0.0404547262958557	up
GH_A07G0269	13454.7469068024	-1.077	0.347311835628109	-3.10095	0.00192900261496406	0.0406092628422954	down
GH_A04G1481	4.81510194070551	-5.74809	1.85462836111709	-3.09932	0.00193962648136179	0.040786600728854	down
GH_A12G2853	15.9141762122629	-3.51661	1.13615276395233	-3.09519	0.00196686507978254	0.0411923552238695	down
GH_D05G2419	55.5130571699299	-1.70383	0.55094031550028	-3.09258	0.00198424545208566	0.041464517762092	down
GH_D12G2323	4.88741360749327	5.70293508224812	1.84464020360786	3.09162462744441	0.00199064400268972	0.0415676067326467	up
GH_D09G1625	24.2814198027168	-2.23876	0.724482533761715	-3.09015	0.00200052728357639	0.041743256871536	down
GH_A04G1511	4.77426143983981	-5.73667	1.85708539495286	-3.08907	0.00200781890025814	0.0418185041505673	down
GH_A09G0685	45.5822818524544	-1.53282	0.496315821333488	-3.08841	0.00201233116551675	0.0418817346572241	down
GH_D10G1759	64.9704812939159	-1.22149	0.396276733273444	-3.08242	0.00205327694401304	0.0425466279834113	down
GH_A12G1576	107.837538348381	1.25027	0.405639218772029	3.08221851997415	0.00205463946478676	0.0425593172817368	up
GH_A07G0458	25.9997423658432	2.4985397280697	0.810819947112406	3.08149760864643	0.00205962131032152	0.0426469397960188	up
GH_A05G2395	32.6957155027685	-1.89011	0.613932837751363	-3.07868	0.00207916535521091	0.0429419171561308	down
GH_D12G0085	9.00027145816505	-4.73084	1.53685810795099	-3.07825	0.00208218393558169	0.0429749412986504	down
GH_A09G0210	4.77353830194157	-5.73644	1.86436138887567	-3.07689	0.00209170535981583	0.0431537831233277	down
GH_D10G2743	172.468550503494	1.04497999401376	0.340089132409968	3.07266505874134	0.00212156467141081	0.0435796421551385	up
GH_A07G1283	60.5391269806119	-1.62215	0.528294686561504	-3.07054	0.00213672376001749	0.0437800731399755	down
GH_D07G1316	73.0827697181685	-1.36813	0.445817181801669	-3.06882	0.00214909081659253	0.043985810778996	down
GH_A04G1418	82.5824278111284	-1.08762	0.354563464233907	-3.06749	0.00215862232853262	0.0441331307420895	down
GH_A09G2359	4.69783321597756	5.64640611623278	1.84261023531803	3.06435186780466	0.00218142174345346	0.0444710609467595	up
GH_A07G0086	10.7003701042866	3.85019721188554	1.2577169341564	3.06125894255214	0.00220408389315086	0.0447648891413132	up
GH_D07G0600	108.308249970148	-1.24154	0.40590421536682	-3.05871	0.00222290650143319	0.0451060802427797	down
GH_A08G2196	4.83394693139239	5.68810815410147	1.86003440421599	3.0580660987822	0.00222770432494343	0.0451388588841663	up
GH_D02G2177	74.6967094090729	-1.32449	0.433135135213627	-3.05791	0.00222889091326821	0.0451467782807112	down
GH_D10G1592	48.6419566395242	1.75543940937818	0.574214304532766	3.05711542802223	0.00223478200460163	0.0452015533087606	up
GH_D12G2515	4.70858826990908	5.64948326692344	1.84806	3.05698048158035	0.00223578834011427	0.0452057916879484	up
GH_A09G0571	51.8916797053655	1.43589382319918	0.469966138817825	3.05531336110958	0.00224825484899299	0.0453769971033858	up
GH_A05G1102	17.9673874968194	3.14112391205008	1.02898583065988	3.05264058887547	0.00226837445869711	0.045734266138657	up
GH_D10G0341	104.254626096114	-1.12517	0.368711333738949	-3.05163	0.00227600523228431	0.0458229797209547	down
GH_A01G0177	77.2750288619175	-1.30311	0.427097206509089	-3.0511	0.0022800728553123	0.0458560558121741	down
GH_D13G0514	176.838020204827	-1.11548	0.365909609015414	-3.04851	0.00229980558818529	0.0461710792801459	down
GH_A09G2281	110.484793045918	-1.03426	0.339383556726119	-3.04748	0.00230768598633658	0.046293060103455	down
GH_A06G0037	107.60845450541	-1.05636	0.347328726055033	-3.04138	0.00235500308271248	0.0469862889388442	down
GH_D01G0372	9.04830213197948	-4.15379	1.36854003563727	-3.0352	0.00240376542293973	0.0477345576725536	down
GH_D09G0125	62.5647841102733	-1.59258	0.525487729156726	-3.03066	0.00244016558902771	0.0483389646276142	down
GH_D11G3477	63.1659879914738	1.16115706966642	0.383302421743056	3.0293496826503	0.00245080830467068	0.0484820812989857	up
GH_A01G0948	97.5975844904766	1.33146323423509	0.439574813632752	3.02897980717221	0.00245381083558575	0.0485076507863964	up
GH_A11G2271	4.5550420068078	-5.66994	1.87489374237648	-3.02414	0.002493410872559	0.0491157169700708	down
GH_D08G0512	1368.91605809658	1.26588917271193	0.419181872061432	3.01990438299872	0.00252854497533646	0.0496906820837251	up
GH_A05G0351	21.4519666640136	-2.10744	0.698042519643881	-3.01907	0.00253550431015739	0.0497929515530562	down
GH_D13G1387	22.8647021652443	2.6968450669256	0.893506393232984	3.01827170723153	0.00254220862174933	0.0498728237050305	up
GH_A05G1726	4.64393084808711	-5.69587	1.88730408506728	-3.01799	0.00254456582306868	0.0499018119501562	down
