# Supplementary material for: Exploring Metabolic Pathways and Gene Mining During Cotton Flower Bud Differentiation Stages Based on Transcriptomics and Metabolomics
Source: Int J Mol Sci. 2025 Mar 4;26(5):2277. doi: 10.3390/ijms26052277 (PMC11901054; doi:10.3390/ijms26052277)
Supplement: Supplementary file 1 [file ijms-26-02277-s001.zip › Table S2.xlsx]

## Sheet: Sheet1
Supplementary Table S2. KEGG pathway of DMs at the 1-leaf stage.
Kegg_pathway	ko_ID	Sig_compound	compound	Sig_compound_all	compound_all	IndexList	CIDList	Pathway
Purine metabolism	ko00230	3	14	18	258	pmb0981;pme3961;mws0609	C00020+C00559+C00942	https:\\www.genome.jp\dbget-bin\www_bget?map00230
Zeatin biosynthesis	ko00908	2	6	18	258	pmb0981;pme3007	C00020+C00015	https:\\www.genome.jp\dbget-bin\www_bget?map00908
Metabolic pathways	ko01100	12	186	18	258	pmb0981;mws2212;mws0489;pme0295;mws0853;pme3961;mws0609;pme1086;pme3011;pme1841;pme2237;pme3007	C00020+C01197+C02137+C02946+C02325+C00559+C00942+C00051+C00334+C01672+C01697+C00015	https:\\www.genome.jp\dbget-bin\www_bget?map01100
Biosynthesis of secondary metabolites	ko01110	7	105	18	258	pmb0981;mws2212;MWSHY0098;mws0853;Qmzp101838;pme1841;mws1038	C00020+C01197+C12136+C02325+C01752+C01672+C00831	https:\\www.genome.jp\dbget-bin\www_bget?map01110
Biosynthesis of cofactors	ko01240	3	42	18	258	pmb0981;pme1086;pme3007	C00020+C00051+C00015	https:\\www.genome.jp\dbget-bin\www_bget?map01240
Phenylalanine metabolism	ko00360	2	9	18	258	ML10179289;mws0489	C05853+C02137	https:\\www.genome.jp\dbget-bin\www_bget?map00360
Phenylpropanoid biosynthesis	ko00940	3	18	18	258	mws2212;mws0853;Qmzp101838	C01197+C02325+C01752	https:\\www.genome.jp\dbget-bin\www_bget?map00940
Biosynthesis of unsaturated fatty acids	ko01040	1	8	18	258	Lmyn011997	C08316	https:\\www.genome.jp\dbget-bin\www_bget?map01040
Arachidonic acid metabolism	ko00590	1	1	18	258	mws0967	C06314	https:\\www.genome.jp\dbget-bin\www_bget?map00590
Arginine and proline metabolism	ko00330	2	10	18	258	pme0295;pme3011	C02946+C00334	https:\\www.genome.jp\dbget-bin\www_bget?map00330
Flavonoid biosynthesis	ko00941	1	25	18	258	MWSHY0098	C12136	https:\\www.genome.jp\dbget-bin\www_bget?map00941
ABC transporters	ko02010	2	39	18	258	pme3961;pme1086	C00559+C00051	https:\\www.genome.jp\dbget-bin\www_bget?map02010
Cysteine and methionine metabolism	ko00270	1	7	18	258	pme1086	C00051	https:\\www.genome.jp\dbget-bin\www_bget?map00270
Glutathione metabolism	ko00480	2	10	18	258	pme1086;pme1841	C00051+C01672	https:\\www.genome.jp\dbget-bin\www_bget?map00480
Alanine, aspartate and glutamate metabolism	ko00250	1	7	18	258	pme3011	C00334	https:\\www.genome.jp\dbget-bin\www_bget?map00250
beta-Alanine metabolism	ko00410	1	9	18	258	pme3011	C00334	https:\\www.genome.jp\dbget-bin\www_bget?map00410
Butanoate metabolism	ko00650	1	4	18	258	pme3011	C00334	https:\\www.genome.jp\dbget-bin\www_bget?map00650
Nicotinate and nicotinamide metabolism	ko00760	1	8	18	258	pme3011	C00334	https:\\www.genome.jp\dbget-bin\www_bget?map00760
Lysine degradation	ko00310	1	9	18	258	pme1841	C01672	https:\\www.genome.jp\dbget-bin\www_bget?map00310
Tropane, piperidine and pyridine alkaloid biosynthesis	ko00960	1	9	18	258	pme1841	C01672	https:\\www.genome.jp\dbget-bin\www_bget?map00960
Galactose metabolism	ko00052	1	15	18	258	pme2237	C01697	https:\\www.genome.jp\dbget-bin\www_bget?map00052
Carbapenem biosynthesis	ko00332	1	2	18	258	mws1038	C00831	https:\\www.genome.jp\dbget-bin\www_bget?map00332
Pantothenate and CoA biosynthesis	ko00770	1	10	18	258	mws1038	C00831	https:\\www.genome.jp\dbget-bin\www_bget?map00770
Pyrimidine metabolism	ko00240	1	15	18	258	pme3007	C00015	https:\\www.genome.jp\dbget-bin\www_bget?map00240

## Sheet: Sheet2
Supplementary Table S2. DMs at the 1-leaf stage.
Index	Formula	Compounds	物质	Class I	物质一级分类	Class II	物质二级分类	CAS	Level	GX-1-1	GX-1-2	GX-1-3	Z5-1-1	Z5-1-2	Z5-1-3	VIP	P-value	Fold_Change	Log2FC	Type	cpd_ID	kegg_map
pmb0981	C10H14N5O7P	Adenosine 5'-monophosphate	腺苷-5'-单磷酸	Nucleotides and derivatives	核苷酸及其衍生物	Nucleotides and derivatives	核苷酸及其衍生物	61-19-8	3	1.50376e+06	1.35729e+06	1.19595e+06	2.32833e+06	2.73089e+06	3.34815e+06	1.21881	0.030823	2.07231	1.05124	up	C00020	ko00230,ko00908,ko01100,ko01110,ko01240
Rfmb087	C18H32O4	9-Hydroxy-13-oxo-10-octadecenoic Acid	9-羟基-13-氧代-10-十八碳烯酸	Lipids	脂质	Free fatty acids	游离脂肪酸		3	494402	474458	498430	1.06406e+06	1.08593e+06	1.08934e+06	1.28797	7.1683e-07	2.20769	1.14254	up
ML10179289	C8H10O	2-Phenylethanol	2-苯乙醇	Phenolic acids	酚酸类	Phenolic acids	酚酸类	60-12-8	2	2.57683e+06	2.65995e+06	2.43506e+06	988089	971464	907894	1.28555	0.000517503	0.373762	-1.41981	down	C05853	ko00360
Cmmn013378	C20H30O2	Levopimaric acid*	左旋海松酸*	Terpenoids	萜类	Ditepenoids	二萜	79-54-9	3	109254	103921	109092	227392	228214	225330	1.28791	1.29051e-05	2.11296	1.07926	up
Lmhn004756	C23H20O10	Cinnamoylferuloyltartaric acid	肉桂酰阿魏酰酒石酸	Phenolic acids	酚酸类	Phenolic acids	酚酸类		3	147967	148219	169151	20479.2	22301.6	24959.8	1.28582	0.00212147	0.145573	-2.78018	down
Hmgn004693	C20H20O7	8-Hydroxy-α-conidendrin	8-羟基-α-铁杉脂素	Lignans and Coumarins	木脂素和香豆素	Lignans	木脂素		2	74621.6	77725.2	76704.3	39478.1	27816.9	29222.3	1.24945	0.00469325	0.421379	-1.24681	down
pmb0069	C7H7NO	Benzamide	苯甲酰胺	Phenolic acids	酚酸类	Phenolic acids	酚酸类	55-21-0	3	4.79792e+06	4.91598e+06	4.64887e+06	1.77307e+06	1.81022e+06	1.80481e+06	1.28842	0.000521555	0.375143	-1.41449	down	C09815
Lmhp009526	C27H46O9	2-α-Linolenoyl-glycerol-1-O-glucoside	2-α-亚麻酸甘油酯-1-O-葡萄糖苷	Lipids	脂质	Glycerol ester	甘油酯		1	139876	104535	106698	57233.8	43962.3	49668.6	1.23797	0.019523	0.42968	-1.21866	down
mws2212	C9H8O4	Caffeic acid	咖啡酸	Phenolic acids	酚酸类	Phenolic acids	酚酸类	331-39-5	1	2.07693e+07	2.06037e+07	2.24968e+07	5.26196e+06	5.11876e+06	5.52052e+06	1.28757	0.00100594	0.248963	-2.006	down	C01197	ko00940,ko01100,ko01110
mws0489	C8H6O3	Benzoylformic acid	苯乙醛酸	Organic acids	有机酸	Organic acids	有机酸	611-73-4	1	256184	229152	265618	106744	90193.6	109567	1.27103	0.00106898	0.408153	-1.29282	down	C02137	ko00360,ko01100
Lmcp002302	C12H17N5O5	N6-(2-Hydroxyethyl)adenosine	N6-(2-羟乙基)腺苷	Nucleotides and derivatives	核苷酸及其衍生物	Nucleotides and derivatives	核苷酸及其衍生物	4338-48-1	3	276594	319160	322269	99927	100238	81840.7	1.27673	0.00164705	0.307188	-1.70281	down
Lmyn011997	C22H42O2	Erucic acid	芥酸	Lipids	脂质	Free fatty acids	游离脂肪酸	112-86-7	1	2.29125e+06	2.24594e+06	2.17869e+06	5.00826e+06	4.37856e+06	4.40512e+06	1.27923	0.00643918	2.05363	1.03818	up	C08316	ko01040
HX1364	C16H18O9	isoscopoletin-glucoside	异东莨菪碱-葡萄糖苷	Lignans and Coumarins	木脂素和香豆素	Coumarins	香豆素		1	4.14172e+06	4.14817e+06	4.12903e+06	2.12578e+06	2.06292e+06	2.01164e+06	1.28774	0.000174703	0.499265	-1.00212	down
Hmcp002616	C13H10N2O2	1-Methoxycarbonyl-β-carboline	1-甲氧羰基-β-咔啉	Alkaloids	生物碱	Plumerane	吲哚类生物碱		2	52925.4	68585.4	54545.4	149585	109626	119513	1.22756	0.018463	2.15116	1.10511	up
mws0967	C20H32O5	5,6,15-Trihydroxy-7,9,11,13-eicosatetraenoic acid	5,6,15-三羟基-7,9,11,13-二十碳四烯酸	Lipids	脂质	Free fatty acids	游离脂肪酸	89663-86-5	3	72559.4	69068.2	69871	16689.7	17562	17958.6	1.28838	9.3985e-05	0.246859	-2.01824	down	C06314	ko00590
pme3337	C14H17N5O8	Succinyladenosine	琥珀酰腺苷	Nucleotides and derivatives	核苷酸及其衍生物	Nucleotides and derivatives	核苷酸及其衍生物	4542-23-8	2	135057	162932	169986	356839	367086	393004	1.26961	0.000139837	2.38672	1.25503	up
pmp000103	C60H50O24	Arecatannin A2*	槟榔鞣质 A2*	Tannins	鞣质	Tannin	鞣质	79763-29-4	3	92608.8	88189.9	83977	403493	287626	304482	1.27276	0.0208916	3.76017	1.9108	up	C17893
pmf0314	C20H34O	cis-Abienol	顺式泛醇	Others	其它类	Saccharides	糖类	17990-16-8	3	30374.9	33265.3	31061.9	11885.9	16371.2	13179.6	1.25586	0.00079851	0.437547	-1.19249	down
Zmdn007961	C14H14O4	Torachrysone	决明酮	Quinones	醌类	Naphthol	萘酚类	22649-04-3	1	216817	310216	332232	9	9	9	1.28886	0.0149168	3.14222e-05	-14.9579	down	C17672
pmp000100	C45H38O18	Arecatannin B1	槟榔鞣质 B1	Tannins	鞣质	Tannin	鞣质	79763-28-3	3	164434	160507	156111	432490	349167	409686	1.2763	0.0103078	2.47654	1.30833	up	C17892
pme0295	C6H11NO3	4-Acetamidobutyric acid	4-乙酰氨基丁酸	Organic acids	有机酸	Organic acids	有机酸	3025-96-5	3	34558.7	42128.8	26864.9	9	9	9	1.28854	0.0159163	0.000260738	-11.9051	down	C02946	ko00330,ko01100
MWSHY0098	C15H14O7	Epigallocatechin	表没食子儿茶素	Flavonoids	黄酮	Flavanols	黄烷醇类	970-74-1	1	932924	967862	837911	398648	449226	428942	1.27598	0.00270187	0.466213	-1.10094	down	C12136	ko00941,ko01110
Lmmn005696	C15H16O3	Desoxyhemigossypol	脱氧半棉酚	Phenolic acids	酚酸类	Phenolic acids	酚酸类	57765-65-8	1	1.22985e+07	1.00583e+07	1.31637e+07	32263.5	26709	26950.6	1.28843	0.00608072	0.00241898	-8.69139	down
Smpn009074	C30H48O6	2α,3α,19α,23-tetrahydroxy-12-ursen-28-oic acid	2α,3α,19α,23-四羟基-12-熊果烯-28-酸	Terpenoids	萜类	Triterpene	三萜		3	3.06059e+06	3.10984e+06	3.15262e+06	664336	553936	581291	1.28611	8.56406e-07	0.193023	-2.37316	down
Lmqn009304	C19H18O5	Eucalyptin (5-Hydroxy-7,4'-dimethoxy-6,8-dimethylflavone)	桉树素	Flavonoids	黄酮	Flavanones	二氢黄酮	3122-88-1	3	124815	118301	116100	253075	241916	244541	1.28628	1.30593e-05	2.05874	1.04176	up
pmn001650	C60H50O24	Cinnamtannin B2	肉桂单宁 B2	Tannins	鞣质	Tannin	鞣质	88038-12-4	3	96097.5	83207.9	76670.1	221235	190300	257193	1.25753	0.0134783	2.61247	1.38541	up	C17629
mws0853	C11H14O4	Sinapyl alcohol	芥子醇	Phenolic acids	酚酸类	Phenolic acids	酚酸类	537-33-7	3	54981.2	63465.1	80931.5	31578.7	28258.6	24329.9	1.22893	0.0301116	0.422149	-1.24417	down	C02325	ko00940,ko01100,ko01110
mws4193	C9H12O3	Homovanillic alcohol; 4-Hydroxy-3-methoxyphenethanol	高香草醇; 4-羟基-3-甲氧基苯乙醇	Phenolic acids	酚酸类	Phenolic acids	酚酸类	2380-78-1	3	96729.5	78731.2	113831	37965.5	27201.6	20274.4	1.22049	0.00966081	0.295347	-1.75952	down
pme3961	C10H13N5O3	2'-Deoxyadenosine	2'-脱氧腺苷	Nucleotides and derivatives	核苷酸及其衍生物	Nucleotides and derivatives	核苷酸及其衍生物	958-09-8	1	377285	356151	328969	809314	738728	663561	1.26695	0.00694263	2.08169	1.05776	up	C00559	ko00230,ko01100,ko02010
Qmzp101823	C20H18O6	Hinokinin	扁柏内酯	Lignans and Coumarins	木脂素和香豆素	Lignans	木脂素	26543-89-5	2	17173.5	23048.2	11444.8	9	9	9	1.28728	0.0358454	0.000522582	-10.9021	down
Ymjm000141	C17H20O9	4-O-Caffeoylquinic acid methyl ester*	4-O-咖啡酰奎尼酸甲酯*	Phenolic acids	酚酸类	Phenolic acids	酚酸类	123372-74-7	3	15166.6	17484	15341.1	34108.6	30665.1	33233.1	1.27418	0.000343583	2.04216	1.0301	up
Ymjm000142	C17H20O9	5-O-Caffeoylquinic acid methyl ester*	5-O-咖啡酰奎尼酸甲酯*	Phenolic acids	酚酸类	Phenolic acids	酚酸类		3	15166.6	17484	15341.1	34108.6	30665.1	33233.1	1.27418	0.000343583	2.04216	1.0301	up
pmp000102	C60H50O24	Arecatannin A1*	槟榔鞣质 A1*	Tannins	鞣质	Tannin	鞣质		3	76129.8	80060.7	90118.9	247911	246315	255527	1.28363	1.54385e-05	3.04395	1.60594	up	C17894
mws1577	C23H34O15	Genipin-1-O-gentiobioside	京尼平-1-O-龙胆双糖苷	Terpenoids	萜类	Monoterpenoids	倍萜	29307-60-6	2	17853.1	23461.2	20377.3	6276.13	9576.59	7324.25	1.23717	0.00491221	0.375691	-1.41238	down	C16965
mws0609	C10H12N5O7P	Guanosine 3',5'-cyclic monophosphate	鸟苷 3',5'-环单磷酸	Nucleotides and derivatives	核苷酸及其衍生物	Nucleotides and derivatives	核苷酸及其衍生物	7665-99-8	1	104430	121122	107852	576148	564611	592950	1.28712	7.32683e-06	5.20002	2.37852	up	C00942	ko00230,ko01100
Lmqp000329	C8H14N3O7P	5-Aminoimidazole ribonucleotide	5-氨基咪唑核糖核苷酸	Nucleotides and derivatives	核苷酸及其衍生物	Nucleotides and derivatives	核苷酸及其衍生物	25635-88-5	1	121790	107855	102932	266197	237650	203640	1.2526	0.0138893	2.12729	1.08901	up
pmd0147	C28H54NO7P	LysoPC 20:2*	溶血磷脂酰胆碱 20:2*	Lipids	脂质	LPC	溶血磷脂酰胆碱		3	26275.3	22270.7	25897.3	11940	14952.2	10026.8	1.2147	0.00299822	0.495935	-1.01178	down
pme1086	C10H17N3O6S	Glutathione reduced form	谷胱甘肽还原型	Amino acids and derivatives	氨基酸及其衍生物	Amino acids and derivatives	氨基酸及其衍生物	70-18-8	1	284094	284094	260730	51241.4	36397.7	34308.4	1.2775	4.18533e-05	0.147116	-2.76497	down	C00051	ko00270,ko00480,ko01100,ko01240,ko02010
Lmsp013116	C20H32O3	Ent-16α,17-Dihydroxykauran-2-one	对映-16α,17-二羟基-贝壳杉-2-酮	Terpenoids	萜类	Ditepenoids	二萜		1	298237	298429	303012	616906	596360	646260	1.28651	0.0018447	2.06688	1.04746	up
MWSmce001	C9H8O4	5-Acetylsalicylic acid	5-乙酰基水杨酸	Phenolic acids	酚酸类	Phenolic acids	酚酸类	13110-96-8	3	73817.7	80487.6	74812.3	40423.6	20445.1	24287.1	1.19559	0.00970763	0.371668	-1.42791	down
Lmsn004322	C24H24O12	1,6-Di-O-caffeoyl-β-D-glucose	1,6-二-O-咖啡酰-β-D-葡萄糖	Phenolic acids	酚酸类	Phenolic acids	酚酸类		3	58522.7	20028.2	18196.2	98224.6	69209.4	83507.8	1.05332	0.0382711	2.59379	1.37506	up
pme3011	C4H9NO2	γ-Aminobutyric acid	γ-氨基丁酸	Organic acids	有机酸	Organic acids	有机酸	56-12-2	2	277043	213739	352544	421846	576163	826832	1.08362	0.0968342	2.16386	1.11361	up	C00334	ko00250,ko00330,ko00410,ko00650,ko00760,ko01100
Zmdp001647	C10H18N2O5	γ-Glutamyl-L-valine	γ-谷氨酰胺缬氨酸	Amino acids and derivatives	氨基酸及其衍生物	Amino acids and derivatives	氨基酸及其衍生物		1	134257	113996	130832	78381.9	41933.6	65603.4	1.14236	0.0114591	0.490441	-1.02785	down
pme3967	C12H17N5O5	2-(Dimethylamino)guanosine	2-(二甲基氨基)鸟苷	Nucleotides and derivatives	核苷酸及其衍生物	Nucleotides and derivatives	核苷酸及其衍生物	2140-67-2	3	314693	336003	339160	85280.7	89061.7	77386.8	1.28623	0.000155889	0.254309	-1.97535	down
Qmzp101838	C10H8O4	Scopoletin (7-Hydroxy-6-methoxycoumarin)	东莨菪内酯	Lignans and Coumarins	木脂素和香豆素	Coumarins	香豆素	92-61-5	1	1.74095e+06	1.49117e+06	1.69105e+06	9	9	9	1.28918	0.00215571	5.48428e-06	-17.4763	down	C01752	ko00940,ko01110
mws2108	C16H18O9	Cryptochlorogenic acid (4-O-Caffeoylquinic acid)*	隐绿原酸 (4-O-咖啡酰奎宁酸)*	Phenolic acids	酚酸类	Phenolic acids	酚酸类	905-99-7	1	1.2847e+07	1.22494e+07	1.19505e+07	5.76987e+06	6.7166e+06	5.74348e+06	1.27409	0.000140871	0.492078	-1.02304	down
Lmbn014696	C20H30O2	Pimaric acid*	海松酸*	Terpenoids	萜类	Ditepenoids	二萜	127-27-5	3	99950.9	96636.5	95536	211830	205638	220479	1.28688	0.000586049	2.18383	1.12686	up	C09159
Zmdp001857	C14H18N2O6	γ-Glutamyltyrosine	γ-谷氨酰胺酪氨酸	Amino acids and derivatives	氨基酸及其衍生物	Amino acids and derivatives	氨基酸及其衍生物	7432-23-7	3	9	9	9	7788.24	3649.82	10639.3	1.28356	0.0684738	817.681	9.67539	up
pme1841	C5H14N2	Cadaverine	尸胺	Alkaloids	生物碱	Alkaloids	生物碱	462-94-2	3	188754	183201	182969	89792.4	96108.3	83169.3	1.2804	0.000202277	0.484877	-1.04431	down	C01672	ko00310,ko00480,ko00960,ko01100,ko01110
Lmzn001582	C18H28O9	5'-Glucosyloxyjasmanic acid	5'-葡萄糖基氧代茉莉酸	Phenolic acids	酚酸类	Phenolic acids	酚酸类		2	412212	483373	516871	92231.3	88624.5	105145	1.28216	0.00565713	0.202485	-2.30412	down
Zmdp002216	C11H20N2O5	L-γ-Glutamyl-L-leucine	L-γ-谷氨酰胺-L-亮氨酸	Amino acids and derivatives	氨基酸及其衍生物	Amino acids and derivatives	氨基酸及其衍生物	2566-39-4	2	53625.3	42062.3	39993.8	119064	131380	57231.3	1.04408	0.125285	2.26763	1.18119	up
Lmhp011562	C21H36O4	1-α-Linolenoyl-glycerol*	1-α-亚麻酸甘油酯*	Lipids	脂质	Glycerol ester	甘油酯		1	171588	195818	208642	427576	393231	413094	1.27227	0.000124746	2.14201	1.09897	up
pmb3039	C35H28O16	Tricin-4'-O-oxalic acid-7-O-(p-coumaroyl)shikimic acid	苜蓿素-4'-O-草酸-7-O-(对香豆酰)莽草酸	Flavonoids	黄酮	Flavones	黄酮		3	32914.7	30690.7	31771.1	9441.6	6301.88	6694.3	1.26937	0.000100695	0.235255	-2.0877	down
Lmhp002374	C39H50O25	Quercetin-3-O-glucosyl(1→4)rhamnoside-7-O-rutinoside	槲皮素-3-O-葡萄糖基(1→4)鼠李糖苷-7-O-芸香糖苷	Flavonoids	黄酮	Flavonols	黄酮醇		3	47183.2	54873.1	65169.6	24015.6	20583.1	14677.3	1.22442	0.0086129	0.354467	-1.49628	down
Hmgp003163	C17H14O8	3,3',5,7-Tetrahydroxy-4',6-Dimethoxyflavone; (Laciniatin)	3,3',5,7-四羟基-4',6-二甲氧基黄酮	Flavonoids	黄酮	Flavonols	黄酮醇	74161-28-7	3	13842	15336.9	11048.9	3431.75	5701.37	8987.25	1.06621	0.0250091	0.450444	-1.15058	down
pme2237	C6H14O6	Dulcitol	半乳糖醇	Others	其它类	Saccharides	糖类	608-66-2	3	9	9	9	50075.8	28748.8	35590.4	1.28842	0.0261267	4237.59	12.049	up	C01697	ko00052,ko01100
MWSmce591	C15H22O2	Curcumenol	莪术烯醇	Terpenoids	萜类	Sesquiterpenoids	倍半萜	19431-84-6	1	91564.4	80384.2	97603.5	37883.3	47081.9	38234.6	1.25656	0.00265138	0.457053	-1.12957	down	C16942
pmb0566	C26H28O15	Luteolin-7-O-glucoside-5-O-arabinoside	木犀草素-7-O-葡萄糖苷-5-O-阿拉伯糖苷	Flavonoids	黄酮	Flavones	黄酮		3	27032.1	20605.2	32095.2	71783.6	58951.6	43532.8	1.15347	0.0457894	2.18566	1.12807	up
pmp000284	C11H10O5	Fraxidin (8-Hydroxy-6,7-dimethoxycoumarin)	秦皮啶	Lignans and Coumarins	木脂素和香豆素	Coumarins	香豆素	525-21-3	3	72077.1	87504.3	72745.9	26504.3	28665.2	27734	1.27854	0.00923324	0.356839	-1.48665	down	C17479
mws1038	C11H22N2O4S	Pantetheine	泛酰巯基乙胺	Alkaloids	生物碱	Alkaloids	生物碱	496-65-1	3	21600.3	21431.7	15921.2	12203.8	3409.91	8146.81	1.02442	0.0238123	0.403039	-1.31101	down	C00831	ko00332,ko00770,ko01110
MWS2010	C9H10N2O5	3-nitro-L-tyrosine	3-硝基-L-酪氨酸	Amino acids and derivatives	氨基酸及其衍生物	Amino acids and derivatives	氨基酸及其衍生物	621-44-3	3	65952.4	58373.4	71002.9	26079.8	15384.2	11702	1.21315	0.00124361	0.272187	-1.87733	down
pme3007	C9H14N2O12P2	Uridine 5'-diphosphate	尿苷 5'-二磷酸	Nucleotides and derivatives	核苷酸及其衍生物	Nucleotides and derivatives	核苷酸及其衍生物	27821-45-0	3	15296.5	13966.3	13258.9	31912.4	31864.4	30049.3	1.28079	3.72416e-05	2.20654	1.14179	up	C00015	ko00240,ko00908,ko01100,ko01240
Lmhp011388	C21H36O4	2-α-Linolenoyl-glycerol*	2-α-亚麻酸甘油酯*	Lipids	脂质	Glycerol ester	甘油酯	55268-58-1	1	182171	141293	144003	369946	447033	343019	1.25071	0.00900316	2.48145	1.31118	up
mws1060	C10H12N4O5	9-(Arabinosyl)hypoxanthine	9-(阿拉伯糖基)次黄嘌呤	Nucleotides and derivatives	核苷酸及其衍生物	Nucleotides and derivatives	核苷酸及其衍生物	7013-16-3	1	2.0576e+06	2.05762e+06	2.00431e+06	4.87798e+06	4.97766e+06	4.93178e+06	1.28884	1.11619e-06	2.41643	1.27288	up
Lmmp005125	C16H14O4	Pinostrobin Chalcone	球松素查耳酮	Flavonoids	黄酮	Chalcones	查耳酮	18956-15-5	3	9	9	9	10352.6	4086.47	4529.32	1.28427	0.0888368	702.532	9.45642	up
Hmcp001529	C38H48O26	Quercetin-3-O-sophorotrioside-7-O-arabinoside	槲皮素-3-O-槐三糖苷-7-O-阿拉伯糖苷	Flavonoids	黄酮	Flavonols	黄酮醇		3	37007.4	33712.5	26640.2	6516.25	5424.61	8202.21	1.26479	0.00993755	0.206893	-2.27305	down
pmb0709	C30H32O20	Quercetin-7-O-(6''-malonyl)glucosyl-5-O-glucoside	槲皮素-7-O-(6''-丙二酰)葡萄糖苷-5-O-葡萄糖苷	Flavonoids	黄酮	Flavonols	黄酮醇		1	42459.9	83616.3	96386.4	23660	30732.4	38820.9	1.05852	0.109327	0.419006	-1.25496	down
Xmgp006913	C20H20O5	2,4,2',4'-tetrahydroxy-3'-prenylchalcone	2,4,2',4'-四羟基-3'-异戊烯基查耳酮	Flavonoids	黄酮	Chalcones	查耳酮		3	4008.84	4677.84	3545.28	9	9	9	1.28876	0.0064658	0.00220733	-8.82348	down
