# Supplementary material for: Exploring Metabolic Pathways and Gene Mining During Cotton Flower Bud Differentiation Stages Based on Transcriptomics and Metabolomics
Source: Int J Mol Sci. 2025 Mar 4;26(5):2277. doi: 10.3390/ijms26052277 (PMC11901054; doi:10.3390/ijms26052277)
Supplement: Supplementary file 1 [file ijms-26-02277-s001.zip › Table S3.xlsx]

## Sheet: Sheet1
Supplementary Table S3. KEGG pathway of DMs at the 3-leaf stage.
Kegg_pathway	ko_ID	Sig_compound	compound	Sig_compound_all	compound_all	IndexList	CIDList	Pathway
Linoleic acid metabolism	ko00591	5	12	27	257	Lmbn005369;Rfmb091;pmn001694;Lmbn005662;pmb2799	C14762+C14767+C14835+C14825+C14826	https:\\www.genome.jp\dbget-bin\www_bget?map00591
Biosynthesis of secondary metabolites	ko01110	9	104	27	257	mws0639;Lmbp000123;pme1002;pme2380;mws0183;pme0376;pmb3074;mws0192;Qmzp101838	C00196+C17213+C00483+C00026+C00230+C00509+C12208+C00042+C01752	https:\\www.genome.jp\dbget-bin\www_bget?map01110
Phenylalanine metabolism	ko00360	4	9	27	257	ML10179289;mws0489;Zmgn002106;mws0192	C05853+C02137+C03519+C00042	https:\\www.genome.jp\dbget-bin\www_bget?map00360
Glucosinolate biosynthesis	ko00966	1	8	27	257	Lmbp000123	C17213	https:\\www.genome.jp\dbget-bin\www_bget?map00966
2-Oxocarboxylic acid metabolism	ko01210	2	20	27	257	Lmbp000123;pme2380	C17213+C00026	https:\\www.genome.jp\dbget-bin\www_bget?map01210
Tyrosine metabolism	ko00350	3	6	27	257	mws0180;pme1002;mws0192	C00628+C00483+C00042	https:\\www.genome.jp\dbget-bin\www_bget?map00350
Metabolic pathways	ko01100	13	184	27	257	mws0180;pme1002;pme2380;Lmbn005662;mws0183;mws0214;mws0489;pme0376;Zmgn002106;mws0470;mws0192;pme2237;pmb2799	C00628+C00483+C00026+C14825+C00230+C00794+C02137+C00509+C03519+C02170+C00042+C01697+C14826	https:\\www.genome.jp\dbget-bin\www_bget?map01100
Isoquinoline alkaloid biosynthesis	ko00950	1	2	27	257	pme1002	C00483	https:\\www.genome.jp\dbget-bin\www_bget?map00950
Biosynthesis of cofactors	ko01240	2	41	27	257	pme1002;pme2380	C00483+C00026	https:\\www.genome.jp\dbget-bin\www_bget?map01240
Citrate cycle (TCA cycle)	ko00020	2	7	27	257	pme2380;mws0192	C00026+C00042	https:\\www.genome.jp\dbget-bin\www_bget?map00020
Pentose and glucuronate interconversions	ko00040	1	11	27	257	pme2380	C00026	https:\\www.genome.jp\dbget-bin\www_bget?map00040
Ascorbate and aldarate metabolism	ko00053	1	14	27	257	pme2380	C00026	https:\\www.genome.jp\dbget-bin\www_bget?map00053
Arginine biosynthesis	ko00220	1	5	27	257	pme2380	C00026	https:\\www.genome.jp\dbget-bin\www_bget?map00220
Alanine, aspartate and glutamate metabolism	ko00250	2	6	27	257	pme2380;mws0192	C00026+C00042	https:\\www.genome.jp\dbget-bin\www_bget?map00250
Lysine biosynthesis	ko00300	1	3	27	257	pme2380	C00026	https:\\www.genome.jp\dbget-bin\www_bget?map00300
Lysine degradation	ko00310	2	8	27	257	pme2380;mws0192	C00026+C00042	https:\\www.genome.jp\dbget-bin\www_bget?map00310
Histidine metabolism	ko00340	1	4	27	257	pme2380	C00026	https:\\www.genome.jp\dbget-bin\www_bget?map00340
Taurine and hypotaurine metabolism	ko00430	1	3	27	257	pme2380	C00026	https:\\www.genome.jp\dbget-bin\www_bget?map00430
Glyoxylate and dicarboxylate metabolism	ko00630	2	9	27	257	pme2380;mws0192	C00026+C00042	https:\\www.genome.jp\dbget-bin\www_bget?map00630
Butanoate metabolism	ko00650	2	4	27	257	pme2380;mws0192	C00026+C00042	https:\\www.genome.jp\dbget-bin\www_bget?map00650
C5-Branched dibasic acid metabolism	ko00660	2	8	27	257	pme2380;Lmgn000224	C00026+C06030	https:\\www.genome.jp\dbget-bin\www_bget?map00660
Carbon metabolism	ko01200	2	15	27	257	pme2380;mws0192	C00026+C00042	https:\\www.genome.jp\dbget-bin\www_bget?map01200
Biosynthesis of amino acids	ko01230	1	29	27	257	pme2380	C00026	https:\\www.genome.jp\dbget-bin\www_bget?map01230
Pantothenate and CoA biosynthesis	ko00770	1	10	27	257	pme1261	C05944	https:\\www.genome.jp\dbget-bin\www_bget?map00770
Fructose and mannose metabolism	ko00051	1	4	27	257	mws0214	C00794	https:\\www.genome.jp\dbget-bin\www_bget?map00051
Galactose metabolism	ko00052	2	15	27	257	mws0214;pme2237	C00794+C01697	https:\\www.genome.jp\dbget-bin\www_bget?map00052
ABC transporters	ko02010	1	37	27	257	mws0214	C00794	https:\\www.genome.jp\dbget-bin\www_bget?map02010
Fatty acid biosynthesis	ko00061	1	4	27	257	mws0361	C08362	https:\\www.genome.jp\dbget-bin\www_bget?map00061
alpha-Linolenic acid metabolism	ko00592	1	5	27	257	Zmyn004676	C16346	https:\\www.genome.jp\dbget-bin\www_bget?map00592
Flavonoid biosynthesis	ko00941	2	26	27	257	pme0376;pmb3074	C00509+C12208	https:\\www.genome.jp\dbget-bin\www_bget?map00941
Isoflavonoid biosynthesis	ko00943	1	2	27	257	pme0376	C00509	https:\\www.genome.jp\dbget-bin\www_bget?map00943
Phenylpropanoid biosynthesis	ko00940	2	18	27	257	pmb3074;Qmzp101838	C12208+C01752	https:\\www.genome.jp\dbget-bin\www_bget?map00940
Stilbenoid, diarylheptanoid and gingerol biosynthesis	ko00945	1	4	27	257	pmb3074	C12208	https:\\www.genome.jp\dbget-bin\www_bget?map00945
Pyrimidine metabolism	ko00240	1	14	27	257	mws0470	C02170	https:\\www.genome.jp\dbget-bin\www_bget?map00240
Valine, leucine and isoleucine degradation	ko00280	1	5	27	257	mws0470	C02170	https:\\www.genome.jp\dbget-bin\www_bget?map00280
Propanoate metabolism	ko00640	2	4	27	257	mws0470;mws0192	C02170+C00042	https:\\www.genome.jp\dbget-bin\www_bget?map00640
Oxidative phosphorylation	ko00190	1	4	27	257	mws0192	C00042	https:\\www.genome.jp\dbget-bin\www_bget?map00190
Pyruvate metabolism	ko00620	1	5	27	257	mws0192	C00042	https:\\www.genome.jp\dbget-bin\www_bget?map00620
Nicotinate and nicotinamide metabolism	ko00760	1	8	27	257	mws0192	C00042	https:\\www.genome.jp\dbget-bin\www_bget?map00760
Sulfur metabolism	ko00920	1	3	27	257	mws0192	C00042	https:\\www.genome.jp\dbget-bin\www_bget?map00920
Purine metabolism	ko00230	1	13	27	257	pmc0066	C06196	https:\\www.genome.jp\dbget-bin\www_bget?map00230
Riboflavin metabolism	ko00740	1	4	27	257	mws1383	C01727	https:\\www.genome.jp\dbget-bin\www_bget?map00740

## Sheet: Sheet2
Supplementary Table S3. DMs at the 3-leaf stage.
Index	Formula	Compounds	物质	Class I	物质一级分类	Class II	物质二级分类	CAS	Level	GX-3-1	GX-3-2	GX-3-3	Z5-3-1	Z5-3-2	Z5-3-3	VIP	P-value	Fold_Change	Log2FC	Type	cpd_ID	kegg_map
Lmhn002926	C13H12O7	p-Coumaroylmalic acid	对香豆酰苹果酸	Phenolic acids	酚酸类	Phenolic acids	酚酸类		3	185569	303303	179190	965369	874910	967518	1.42525	0.000228531	4.20291	2.07139	up
Lmbn005369	C18H32O3	13(S)-HODE;13(S)-Hydroxyoctadeca-9Z,11E-dienoic acid*	13-羟基十八烷基-9,11-二烯酸*	Lipids	脂质	Free fatty acids	游离脂肪酸	10219-69-9	1	4.03219e+06	3.2791e+06	3.97969e+06	1.1713e+06	2.90486e+06	447690	1.07495	0.0782336	0.40066	-1.31955	down	C14762	ko00591
Rfmb091	C18H32O3	9S-Hydroxy-10E,12Z-octadecadienoic acid*	9S-羟基-10E,12Z-十八碳二烯酸*	Lipids	脂质	Free fatty acids	游离脂肪酸	15514-85-9	1	4.03219e+06	3.2791e+06	3.97969e+06	1.1713e+06	2.90486e+06	447690	1.07495	0.0782336	0.40066	-1.31955	down	C14767	ko00591
mws0639	C7H6O4	2,3-Dihydroxybenzoic Acid*	2,3-二羟基苯甲酸*	Phenolic acids	酚酸类	Phenolic acids	酚酸类	303-38-8	1	1.00085e+07	1.13915e+07	11450932	4.68713e+06	4.84135e+06	4.56213e+06	1.45792	0.00463088	0.428925	-1.2212	down	C00196	ko01110
ML10179289	C8H10O	2-Phenylethanol	2-苯乙醇	Phenolic acids	酚酸类	Phenolic acids	酚酸类	60-12-8	2	2.084e+06	2.63356e+06	2.65273e+06	1.12366e+06	1.28037e+06	1.08586e+06	1.42305	0.013562	0.473508	-1.07854	down	C05853	ko00360
Lmxn007456	C18H16O8	Acerosin	5,7,3'-三羟基-6,8,4'-三甲氧基黄酮	Flavonoids	黄酮	Flavones	黄酮	15835-74-2	3	16693.8	26767.5	20469.8	9	9	9	1.46555	0.0185001	0.00042233	-11.2093	down	C09982
Lmbp000123	C6H13NO2S	L-Homomethionine	L-高甲硫氨酸	Amino acids and derivatives	氨基酸及其衍生物	Amino acids and derivatives	氨基酸及其衍生物	25148-30-5	2	314620	447620	412829	164646	209094	200032	1.37962	0.0271888	0.488288	-1.0342	down	C17213	ko00966,ko01110,ko01210
Lmhn003074	C14H14O8	Feruloylmalic acid	阿魏酰苹果酸	Phenolic acids	酚酸类	Phenolic acids	酚酸类		2	175792	319408	203615	1.07264e+06	874507	1.12447e+06	1.41683	0.00223816	4.39547	2.13602	up
mws0180	C7H6O4	2,5-Dihydroxybenzoic acid; Gentisic Acid*	2,5-二羟基苯甲酸; 龙胆酸*	Phenolic acids	酚酸类	Phenolic acids	酚酸类	490-79-9	1	4.42345e+06	4.56621e+06	4.81168e+06	1.98315e+06	1.966e+06	1.9015e+06	1.46349	0.00119572	0.423918	-1.23814	down	C00628	ko00350,ko01100
Lmhn004756	C23H20O10	Cinnamoylferuloyltartaric acid	肉桂酰阿魏酰酒石酸	Phenolic acids	酚酸类	Phenolic acids	酚酸类		3	66520.1	65607.3	72797.2	20260.4	20650.6	19635.1	1.46367	0.00189784	0.295455	-1.75899	down
pme1002	C8H11NO	L-Tyramine	L-酪胺	Alkaloids	生物碱	Alkaloids	生物碱	51-67-2	1	396095	433538	422842	212305	196618	196785	1.45962	0.000561898	0.483608	-1.04809	down	C00483	ko00350,ko00950,ko01100,ko01110,ko01240
pma0461	C18H28O2	14,15-Dehydrocrepenynic acid	14,15-脱氢还阳参油酸	Lipids	脂质	Free fatty acids	游离脂肪酸	4154-44-3	3	1.52566e+06	1.15549e+06	1.45591e+06	471153	1196598	346945	1.09049	0.100425	0.486986	-1.03805	down
pmb0069	C7H7NO	Benzamide	苯甲酰胺	Phenolic acids	酚酸类	Phenolic acids	酚酸类	55-21-0	3	4.0398e+06	5.0268e+06	4.84464e+06	2.08503e+06	2.16708e+06	2.32125e+06	1.43953	0.0117908	0.472521	-1.08155	down	C09815
Lmbn007891	C18H34O4	Hydroxy ricinoleic acid	羟基蓖麻油酸	Lipids	脂质	Free fatty acids	游离脂肪酸		3	63449.1	64034.4	62733.1	25354.7	22591.2	17433.1	1.43624	0.00252043	0.343708	-1.54075	down
pme2380	C5H6O5	α-Ketoglutaric acid	α-酮戊二酸	Organic acids	有机酸	Organic acids	有机酸	328-50-7	3	4.25553e+06	3.62407e+06	5.57272e+06	1.00761e+06	1.83531e+06	1.02669e+06	1.37456	0.0170097	0.287655	-1.79759	down	C00026	ko00020,ko00040,ko00053,ko00220,ko00250,ko00300,ko00310,ko00340,ko00430,ko00630,ko00650,ko00660,ko01100,ko01110,ko01200,ko01210,ko01230,ko01240
Lhlp120627	C12H18O2	Carvylacetate	乙酸香芹酯	Terpenoids	萜类	Monoterpenoids	倍萜	97-42-7	2	98036.7	92179.8	107168	51257.9	44692.4	47023.5	1.44781	0.00248701	0.480772	-1.05658	down
pmn001694	C18H34O5	9,10,13-Trihydroxy-11-Octadecenoic Acid	9,10,13-三羟基-11-十八碳烯酸	Lipids	脂质	Free fatty acids	游离脂肪酸	29907-57-1	1	4.3656e+06	4.25783e+06	4.44821e+06	1.96331e+06	2.10729e+06	1.91419e+06	1.46099	8.00185e-06	0.457845	-1.12707	down	C14835	ko00591
Lmbn005662	C18H32O3	9(10)-EpOME;(9R,10S)-(12Z)-9,10-Epoxyoctadecenoic acid	9,10-环氧十八烯酸	Lipids	脂质	Free fatty acids	游离脂肪酸	16833-56-0	3	329435	266857	308029	94642.6	127562	54093.9	1.35111	0.00187707	0.305532	-1.71061	down	C14825	ko00591,ko01100
mws0183	C7H6O4	3,4-Dihydroxybenzoic acid (Protocatechuic acid)*	3,4-二羟基苯甲酸; 原儿茶酸*	Phenolic acids	酚酸类	Phenolic acids	酚酸类	99-50-3	1	9.7778e+06	9.56754e+06	1.12921e+07	4.43233e+06	4.57123e+06	4.42406e+06	1.45426	0.00845686	0.438275	-1.19009	down	C00230	ko01100,ko01110
pme1261	C9H19NO4	D-Panthenol	D-泛酰醇	Others	其它类	Saccharides	糖类	81-13-0	3	4841.63	25983.4	7865.38	65575.6	138351	110298	1.32273	0.0394192	8.1215	3.02175	up	C05944	ko00770
mws0214	C6H14O6	D-Sorbitol	D-山梨糖醇	Others	其它类	Saccharides	糖类	50-70-4	3	64622.3	69581.6	30302.9	70775.6	233876	152461	1.0924	0.167411	2.77868	1.4744	up	C00794	ko00051,ko00052,ko01100,ko02010
mws0489	C8H6O3	Benzoylformic acid	苯乙醛酸	Organic acids	有机酸	Organic acids	有机酸	611-73-4	1	185646	164928	176063	75040.1	69049.2	63597.2	1.4541	0.000467963	0.394364	-1.3424	down	C02137	ko00360,ko01100
mws0361	C16H30O2	Palmitoleic Acid	棕榈油酸	Lipids	脂质	Free fatty acids	游离脂肪酸	373-49-9	3	65562.6	61057.1	62264.6	171070	548805	340333	1.35456	0.117101	5.613	2.48877	up	C08362	ko00061
Zmyn004676	C18H30O3	17-Hydroxylinolenic acid	17-羟基亚麻酸	Lipids	脂质	Free fatty acids	游离脂肪酸		1	854244	867014	1.06925e+06	329954	588359	160226	1.19369	0.0256955	0.386502	-1.37145	down	C16346	ko00592
MWS20180	C15H8O4	Anthraquinone-2-carboxylic acid	蒽醌-2-羧酸	Quinones	醌类	Anthraquinone	蒽醌	117-78-2	3	36184	25970.2	31749.7	10344.2	7425.7	6246.42	1.41944	0.00791775	0.255754	-1.96717	down
Hmqn003054	C18H34O5	9,10,11-Trihydroxy-12-octadecenoic acid	9,10,11-三羟基-12-十八碳烯酸	Lipids	脂质	Free fatty acids	游离脂肪酸	61911-67-9	1	278980	296953	299987	149218	144679	141918	1.46251	0.000827253	0.497551	-1.00708	down
mws1375	C12H21N3O6	Nicotianamine	烟胺	Alkaloids	生物碱	Alkaloids	生物碱	34441-14-0	2	296467	250713	383001	77001.6	79997.1	188905	1.25965	0.022029	0.371867	-1.42714	down	C05324
pma0948	C8H11NO	Phenylethanolamine	苯基乙醇胺	Alkaloids	生物碱	Alkaloids	生物碱	7568-93-6	3	143075	182668	176229	89359.5	76818.7	75489.8	1.42306	0.0117941	0.481438	-1.05458	down	C02735
pme0376	C15H12O5	Naringenin (5,7,4'-Trihydroxyflavanone)*	柚皮素*	Flavonoids	黄酮	Flavanones	二氢黄酮	480-41-1	1	377213	371008	397658	127103	132478	140133	1.46288	0.000147947	0.348828	-1.51941	down	C00509	ko00941,ko00943,ko01100,ko01110
Rfmb26201	C30H38O14	Syringaresinol-4'-O-(6''-acetyl)glucoside	丁香树脂酚-4'-O-(6''-乙酰)葡萄糖苷	Lignans and Coumarins	木脂素和香豆素	Lignans	木脂素		3	19154.9	23754	25594.5	82137.3	57135.6	67767.2	1.42088	0.0183111	3.02233	1.59566	up
Smpn009074	C30H48O6	2α,3α,19α,23-tetrahydroxy-12-ursen-28-oic acid	2α,3α,19α,23-四羟基-12-熊果烯-28-酸	Terpenoids	萜类	Triterpene	三萜		3	8.36414e+06	1.07475e+07	8.92692e+06	2.00536e+06	1.47868e+06	1.96268e+06	1.45122	0.00660027	0.194258	-2.36395	down
MWSmce632	C10H10O4	Vanillin acetate	香兰素乙酸酯	Phenolic acids	酚酸类	Phenolic acids	酚酸类	881-68-5	2	90824.8	72256.8	87639.5	35220.9	59650.4	26254.8	1.23093	0.0296964	0.483111	-1.04957	down
pmb3074	C16H18O8	5-O-p-Coumaroylquinic acid*	5-O-对香豆酰奎宁酸*	Phenolic acids	酚酸类	Phenolic acids	酚酸类	1899-30-5	2	1.03176e+07	1.5798e+07	1.33483e+07	5.61095e+06	5.14734e+06	6.03001e+06	1.40212	0.0383149	0.425409	-1.23308	down	C12208	ko00940,ko00941,ko00945,ko01110
Hmgn003332	C14H10O7	1,3,6,8-Tetrahydroxy-2-methoxyxanthone	1,3,6,8-四羟基-2-甲氧基氧杂蒽酮	Flavonoids	黄酮	Other Flavonoids	其它类黄酮	189046-38-6	2	745673	434691	623265	1.41403e+06	1.397e+06	1.47345e+06	1.38286	0.00843061	2.37548	1.24822	up
mws0025	C6H6O3	Pyrogallol	连苯三酚	Phenolic acids	酚酸类	Phenolic acids	酚酸类	87-66-1	3	208478	200148	241843	67012.2	87159.5	87220.9	1.43409	0.00238401	0.371105	-1.4301	down	C01108
Zmgn002106	C11H13NO3	N-Acetyl-L-phenylalanine	N-乙酰-L-苯丙氨酸	Amino acids and derivatives	氨基酸及其衍生物	Amino acids and derivatives	氨基酸及其衍生物	2018-61-3	2	333896	282207	306443	774102	648275	750480	1.44554	0.00383798	2.35528	1.2359	up	C03519	ko00360,ko01100
mws0470	C4H6O4	Methylmalonic acid*	甲基丙二酸*	Organic acids	有机酸	Organic acids	有机酸	516-05-2	1	9.86369e+07	9	9.85412e+07	9	9	9	1.03218	0.183504	1.36932e-07	-22.8	down	C02170	ko00240,ko00280,ko00640,ko01100
mws0192	C4H6O4	Succinic acid*	琥珀酸*	Organic acids	有机酸	Organic acids	有机酸	110-15-6	1	9.86369e+07	9	9.85412e+07	9	9	9	1.03218	0.183504	1.36932e-07	-22.8	down	C00042	ko00020,ko00190,ko00250,ko00310,ko00350,ko00360,ko00620,ko00630,ko00640,ko00650,ko00760,ko00920,ko01100,ko01110,ko01200
pmc0066	C10H13N4O7P	2'-Deoxyinosine-5'-monophosphate	2'-脱氧肌苷-5'-单磷酸	Nucleotides and derivatives	核苷酸及其衍生物	Nucleotides and derivatives	核苷酸及其衍生物	3393-18-8	3	26681.8	23578.9	24877.2	52980.6	69529.1	60976.6	1.44098	0.0145542	2.442	1.28806	up	C06196	ko00230
Hmcn002743	C22H26O8	Lirioresinol A	鹅掌揪树脂醇 A	Lignans and Coumarins	木脂素和香豆素	Lignans	木脂素		3	13919.4	15043.5	19142.1	32147.7	34658.5	31165.3	1.41053	0.0017821	2.03662	1.02618	up
MWS2070	C10H12O3	Propyl 4-hydroxybenzoate	4-羟基苯甲酸丙酯	Phenolic acids	酚酸类	Phenolic acids	酚酸类	94-13-3	3	9	9	9	14915.8	40456.5	27337.8	1.46264	0.0647106	3063.34	11.5809	up
Qmzp101838	C10H8O4	Scopoletin (7-Hydroxy-6-methoxycoumarin)	东莨菪内酯	Lignans and Coumarins	木脂素和香豆素	Coumarins	香豆素	92-61-5	1	9	9	9	2.50067e+06	9	2.15896e+06	1.03274	0.18569	172579	17.3969	up	C01752	ko00940,ko01110
MWSmce295	C9H12N2O6	1-beta-D-Arabinofuranosyluracil	1-β-D-阿糖呋喃脲嘧啶	Nucleotides and derivatives	核苷酸及其衍生物	Nucleotides and derivatives	核苷酸及其衍生物	3083-77-0	2	9	9	9	79619	123449	123812	1.46555	0.0176537	12106.7	13.5635	up	C16908
Zjbn102211	C21H30O11	Gymnoside Ⅱ	4-[4-(葡萄糖氧)苄基]-2-异丁基苹果酸酯	Others	其它类	Others	其它		2	27305.3	31784.7	23356.2	8121.64	14189	13033.4	1.33574	0.00820369	0.428693	-1.22198	down
Lmzn001582	C18H28O9	5'-Glucosyloxyjasmanic acid	5'-葡萄糖基氧代茉莉酸	Phenolic acids	酚酸类	Phenolic acids	酚酸类		2	283508	254364	227474	24671.6	40533.7	42938.4	1.43954	0.00246216	0.1413	-2.82316	down
pmb2653	C24H42O20	DMelezitose O-rhamnoside	松三糖 O-鼠李糖苷	Others	其它类	Saccharides	糖类		3	99192.7	71033.2	89591	30842.4	41307.1	19479.2	1.33676	0.00691818	0.352666	-1.50362	down
Lmgn000224	C5H6O5	2-Methyl-3-oxosuccinic acid	2-甲基-3-氧代琥珀酸	Organic acids	有机酸	Organic acids	有机酸		1	164016	153784	189883	54241.7	95431.7	41169.6	1.31362	0.00856771	0.37591	-1.41154	down	C06030	ko00660
Hmyn007168	C22H45O9P	LysoPG 16:0	溶血磷脂酰甘油 16:0	Lipids	脂质	Glycerol ester	甘油酯		3	86751	92429.6	38228.4	33121	37733.3	27397.1	1.13183	0.143453	0.45192	-1.14586	down
mws1383	C12H10N4O2	Lumichrome	7,8-二甲基咯嗪	Alkaloids	生物碱	Alkaloids	生物碱	1086-80-2	1	52327	57189.4	72383	149124	141289	160809	1.42836	0.000420392	2.48062	1.3107	up	C01727	ko00740
pme2237	C6H14O6	Dulcitol	半乳糖醇	Others	其它类	Saccharides	糖类	608-66-2	3	77673.5	66349.8	31629.5	92265	259114	165854	1.16841	0.133543	2.94463	1.55809	up	C01697	ko00052,ko01100
mws1417	C9H7NO2	Indole-3-carboxylic acid*	吲哚-3-甲酸*	Alkaloids	生物碱	Plumerane	吲哚类生物碱	771-50-6	3	39254.9	41584	35793.8	15777	28097.1	8026.29	1.15269	0.0566311	0.44499	-1.16815	down	C19837
Ymjm000144	C21H30O13	2,3,4,5-Trihydroxybutyl 6-O-(E)-caffeoyl-β-D-glucopyranoside	2,3,4,5-三羟基丁基6-O-(E)-咖啡酰-β-D-吡喃葡萄糖苷	Phenolic acids	酚酸类	Phenolic acids	酚酸类		3	78563.5	75373.8	91866.7	43384.8	35223.5	38598.3	1.42992	0.00554671	0.476829	-1.06846	down
pmb2799	C18H32O3	12,13-Epoxy-9-Octadecenoic Acid	12,13-环氧-9-十八碳烯酸	Lipids	脂质	Free fatty acids	游离脂肪酸	6799-85-5	1	85759.5	79873.7	96151.1	33372.5	71179.9	26270.3	1.15457	0.0758939	0.499734	-1.00077	down	C14826	ko00591,ko01100
Hmcp001529	C38H48O26	Quercetin-3-O-sophorotrioside-7-O-arabinoside	槲皮素-3-O-槐三糖苷-7-O-阿拉伯糖苷	Flavonoids	黄酮	Flavonols	黄酮醇		3	55827.9	65731.5	55668.2	7211.2	8135.11	2812.86	1.40914	0.000857488	0.102463	-3.28683	down
Hmcp002316	C21H20O11	Isorhamnetin-3-O-arabinoside	异鼠李素-3-O-阿拉伯糖苷	Flavonoids	黄酮	Flavonols	黄酮醇		3	23749.4	16164	14732.7	53867.3	25386	30389.7	1.13895	0.163168	2.00642	1.00462	up
Xmgp006913	C20H20O5	2,4,2',4'-tetrahydroxy-3'-prenylchalcone	2,4,2',4'-四羟基-3'-异戊烯基查耳酮	Flavonoids	黄酮	Chalcones	查耳酮		3	13725.5	5537.46	9044.68	18206.1	19419.6	21239.9	1.22451	0.0373221	2.0795	1.05624	up
