# Supplementary material for: Exploring Metabolic Pathways and Gene Mining During Cotton Flower Bud Differentiation Stages Based on Transcriptomics and Metabolomics
Source: Int J Mol Sci. 2025 Mar 4;26(5):2277. doi: 10.3390/ijms26052277 (PMC11901054; doi:10.3390/ijms26052277)
Supplement: Supplementary file 1 [file ijms-26-02277-s001.zip › Table S4.xlsx]

## Sheet: Sheet1
Supplementary Table S4. KEGG pathway of DMs at the 5-leaf stage.
Kegg_pathway	ko_ID	Sig_compound	compound	Sig_compound_all	compound_all	IndexList	CIDList	Pathway
Flavonoid biosynthesis	ko00941	1	26	15	259	mws0914	C09826	https:\\www.genome.jp\dbget-bin\www_bget?map00941
Phenylalanine metabolism	ko00360	3	9	15	259	ML10179289;mws0489;Zmgn002106	C05853+C02137+C03519	https:\\www.genome.jp\dbget-bin\www_bget?map00360
Tyrosine metabolism	ko00350	1	6	15	259	pme1002	C00483	https:\\www.genome.jp\dbget-bin\www_bget?map00350
Isoquinoline alkaloid biosynthesis	ko00950	1	2	15	259	pme1002	C00483	https:\\www.genome.jp\dbget-bin\www_bget?map00950
Metabolic pathways	ko01100	7	186	15	259	pme1002;mws0001;mws0489;pmb2507;Zmgn002106;pme2165;pme2237	C00483+C00152+C02137+C00672+C03519+C00295+C01697	https:\\www.genome.jp\dbget-bin\www_bget?map01100
Biosynthesis of secondary metabolites	ko01110	3	105	15	259	pme1002;mws0001;Qmzp101838	C00483+C00152+C01752	https:\\www.genome.jp\dbget-bin\www_bget?map01110
Biosynthesis of cofactors	ko01240	2	42	15	259	pme1002;pme2165	C00483+C00295	https:\\www.genome.jp\dbget-bin\www_bget?map01240
Alanine, aspartate and glutamate metabolism	ko00250	1	7	15	259	mws0001	C00152	https:\\www.genome.jp\dbget-bin\www_bget?map00250
Cyanoamino acid metabolism	ko00460	1	7	15	259	mws0001	C00152	https:\\www.genome.jp\dbget-bin\www_bget?map00460
Aminoacyl-tRNA biosynthesis	ko00970	1	14	15	259	mws0001	C00152	https:\\www.genome.jp\dbget-bin\www_bget?map00970
Biosynthesis of amino acids	ko01230	1	31	15	259	mws0001	C00152	https:\\www.genome.jp\dbget-bin\www_bget?map01230
Pantothenate and CoA biosynthesis	ko00770	1	10	15	259	pme1261	C05944	https:\\www.genome.jp\dbget-bin\www_bget?map00770
Fatty acid biosynthesis	ko00061	1	4	15	259	mws0361	C08362	https:\\www.genome.jp\dbget-bin\www_bget?map00061
Biosynthesis of unsaturated fatty acids	ko01040	1	8	15	259	Lmyn011997	C08316	https:\\www.genome.jp\dbget-bin\www_bget?map01040
Pentose phosphate pathway	ko00030	1	6	15	259	pmb2507	C00672	https:\\www.genome.jp\dbget-bin\www_bget?map00030
Pyrimidine metabolism	ko00240	2	15	15	259	pmb2507;pme2165	C00672+C00295	https:\\www.genome.jp\dbget-bin\www_bget?map00240
Purine metabolism	ko00230	1	14	15	259	pmc0066	C06196	https:\\www.genome.jp\dbget-bin\www_bget?map00230
Phenylpropanoid biosynthesis	ko00940	1	18	15	259	Qmzp101838	C01752	https:\\www.genome.jp\dbget-bin\www_bget?map00940
Riboflavin metabolism	ko00740	1	4	15	259	mws1383	C01727	https:\\www.genome.jp\dbget-bin\www_bget?map00740
Galactose metabolism	ko00052	1	15	15	259	pme2237	C01697	https:\\www.genome.jp\dbget-bin\www_bget?map00052

## Sheet: Sheet2
Supplementary Table S4. DMs at the 5-leaf stage.
Index	Formula	Compounds	物质	Class I	物质一级分类	Class II	物质二级分类	CAS	Level	GX-5-1	GX-5-2	GX-5-3	Z5-5-1	Z5-5-2	Z5-5-3	VIP	P-value	Fold_Change	Log2FC	Type	cpd_ID	kegg_map
Lmhn002926	C13H12O7	p-Coumaroylmalic acid	对香豆酰苹果酸	Phenolic acids	酚酸类	Phenolic acids	酚酸类		3	245788	91516.8	223422	674984	473912	476645	1.29124	0.0152355	2.89899	1.53555	up
mws0914	C15H12O5	3,5,7-Trihydroxyflavanone (Pinobanksin)*	3,5,7-三羟基黄烷酮 (短叶松素)*	Flavonoids	黄酮	Flavanonols	二氢黄酮醇	548-82-3	1	263280	414628	230161	144351	166154	124966	1.31152	0.103347	0.479558	-1.06022	down	C09826	ko00941
ML10179289	C8H10O	2-Phenylethanol	2-苯乙醇	Phenolic acids	酚酸类	Phenolic acids	酚酸类	60-12-8	2	3.18292e+06	3.03902e+06	2.76022e+06	1.00925e+06	1.18888e+06	1.17787e+06	1.48685	0.00113028	0.375857	-1.41175	down	C05853	ko00360
Lmxn007456	C18H16O8	Acerosin	5,7,3'-三羟基-6,8,4'-三甲氧基黄酮	Flavonoids	黄酮	Flavones	黄酮	15835-74-2	3	51117.4	35468.7	28885.9	12576.6	1728.5	906.654	1.2764	0.0192654	0.131735	-2.92429	down	C09982
Lmhn003074	C14H14O8	Feruloylmalic acid	阿魏酰苹果酸	Phenolic acids	酚酸类	Phenolic acids	酚酸类		2	445072	109230	188010	688238	454796	509766	1.11575	0.077546	2.22655	1.15481	up
Lmhn004756	C23H20O10	Cinnamoylferuloyltartaric acid	肉桂酰阿魏酰酒石酸	Phenolic acids	酚酸类	Phenolic acids	酚酸类		3	111133	134333	146933	19870	10648.3	14161.5	1.47607	0.00552813	0.113863	-3.13462	down
pme1002	C8H11NO	L-Tyramine	L-酪胺	Alkaloids	生物碱	Alkaloids	生物碱	51-67-2	1	679309	550237	615321	223248	244027	246641	1.48573	0.00773222	0.386975	-1.36969	down	C00483	ko00350,ko00950,ko01100,ko01110,ko01240
pmb0069	C7H7NO	Benzamide	苯甲酰胺	Phenolic acids	酚酸类	Phenolic acids	酚酸类	55-21-0	3	6.14984e+06	5.07466e+06	5.0777e+06	2.12149e+06	2.30322e+06	2.34995e+06	1.48172	0.0102848	0.415567	-1.26685	down	C09815
mws0001	C4H8N2O3	L-Asparagine	L-天冬酰胺	Amino acids and derivatives	氨基酸及其衍生物	Amino acids and derivatives	氨基酸及其衍生物	70-47-3	1	9	9	9	1.45531e+07	2.8888e+07	3.16118e+07	1.4996	0.041935	2.77974e+06	21.4065	up	C00152	ko00250,ko00460,ko00970,ko01100,ko01110,ko01230
pme1261	C9H19NO4	D-Panthenol	D-泛酰醇	Others	其它类	Saccharides	糖类	81-13-0	3	11219.7	15580	13629.7	22718	41748.6	25932.6	1.32321	0.0993617	2.23598	1.16091	up	C05944	ko00770
Hmhp001812	C11H15N5O4	2'-O-Methyladenosine	2-甲氧基腺苷	Nucleotides and derivatives	核苷酸及其衍生物	Nucleotides and derivatives	核苷酸及其衍生物	2140-79-6	1	65419.6	37740.6	43032.1	112618	90606	93063	1.34586	0.011288	2.02669	1.01913	up
pmb0660	C36H36O18	Isoorientin-7-O-(6''-p-coumaroyl)glucoside	异荭草素-7-O-(6''-对香豆酰)葡萄糖苷	Flavonoids	黄酮	Flavones	黄酮		2	16742.7	10217.1	29353.1	101133	42116.7	70184.3	1.29664	0.0795025	3.79014	1.92225	up
mws0489	C8H6O3	Benzoylformic acid	苯乙醛酸	Organic acids	有机酸	Organic acids	有机酸	611-73-4	1	206068	218442	222420	90799.5	82271.4	91941.4	1.49371	9.94351e-05	0.409646	-1.28755	down	C02137	ko00360,ko01100
mws0361	C16H30O2	Palmitoleic Acid	棕榈油酸	Lipids	脂质	Free fatty acids	游离脂肪酸	373-49-9	3	60968.7	105315	124347	234326	488535	353372	1.3617	0.0624857	3.70309	1.88873	up	C08362	ko00061
Lmyn011997	C22H42O2	Erucic acid	芥酸	Lipids	脂质	Free fatty acids	游离脂肪酸	112-86-7	1	3.41626e+06	3.22344e+06	3.68169e+06	5.54048e+06	1.25658e+07	7.71952e+06	1.30811	0.129951	2.50217	1.32318	up	C08316	ko01040
Hmcp002616	C13H10N2O2	1-Methoxycarbonyl-β-carboline	1-甲氧羰基-β-咔啉	Alkaloids	生物碱	Plumerane	吲哚类生物碱		2	40365.2	54005.4	35704.5	99679.7	120054	137221	1.43632	0.00870635	2.74422	1.45639	up
Lmmn000806	C5H8O4	Dimethylmalonic acid*	二甲基丙二酸*	Organic acids	有机酸	Organic acids	有机酸	595-46-0	3	9	9	9	25638.5	19608.4	27339.4	1.50007	0.00927351	2688.38	11.3925	up
mws0473	C5H8O4	2-Methylsuccinic acid*	2-甲基丁二酸*	Organic acids	有机酸	Organic acids	有机酸	498-21-5	3	9	9	9	25638.5	19608.4	27339.4	1.50007	0.00927351	2688.38	11.3925	up
Lmmn002164	C5H8O4	Monomethyl succinate	琥珀酸单甲酯	Organic acids	有机酸	Organic acids	有机酸	3878-55-5	3	9	9	9	25638.5	19608.4	27339.4	1.50007	0.00927351	2688.38	11.3925	up
Zmdn007961	C14H14O4	Torachrysone	决明酮	Quinones	醌类	Naphthol	萘酚类	22649-04-3	1	9	9	9	130575	155208	151477	1.50041	0.00275476	16194.8	13.9832	up	C17672
Zmhn003082	C15H18O10	5-O-Galloyl-methyl quinine ester	5-O-没食子酰-奎宁酸甲酯	Phenolic acids	酚酸类	Phenolic acids	酚酸类		3	25439.3	21377.5	43357.2	72550.9	67908.2	62061.6	1.33683	0.0179294	2.24589	1.16729	up
pma0948	C8H11NO	Phenylethanolamine	苯基乙醇胺	Alkaloids	生物碱	Alkaloids	生物碱	7568-93-6	3	249742	232809	248121	90760.3	101796	110615	1.48673	5.6551e-05	0.414921	-1.26909	down	C02735
Rfmb26201	C30H38O14	Syringaresinol-4'-O-(6''-acetyl)glucoside	丁香树脂酚-4'-O-(6''-乙酰)葡萄糖苷	Lignans and Coumarins	木脂素和香豆素	Lignans	木脂素		3	53565.8	35275.8	24620.8	99784.7	72453.8	87125.7	1.30932	0.0137788	2.28591	1.19277	up
Lmmn005696	C15H16O3	Desoxyhemigossypol	脱氧半棉酚	Phenolic acids	酚酸类	Phenolic acids	酚酸类	57765-65-8	1	275051	1.13925e+06	1.03228e+06	1.81864e+06	3.20264e+06	3.34723e+06	1.21296	0.0357936	3.42049	1.77421	up
Smpn009074	C30H48O6	2α,3α,19α,23-tetrahydroxy-12-ursen-28-oic acid	2α,3α,19α,23-四羟基-12-熊果烯-28-酸	Terpenoids	萜类	Triterpene	三萜		3	7.24726e+06	8.30711e+06	9.50724e+06	1.23131e+06	1.25343e+06	1.42106e+06	1.49344	0.00804834	0.155848	-2.68179	down
Zmzp005934	C18H37NO	Stearamide	硬脂酰胺	Alkaloids	生物碱	Alkaloids	生物碱	124-26-5	2	25521.8	16315.1	56984.7	9282.37	13688.4	10436.8	1.17447	0.217499	0.338059	-1.56465	down	C13846
mws4193	C9H12O3	Homovanillic alcohol; 4-Hydroxy-3-methoxyphenethanol	高香草醇; 4-羟基-3-甲氧基苯乙醇	Phenolic acids	酚酸类	Phenolic acids	酚酸类	2380-78-1	3	90860.7	127518	133875	50317	63416.8	58850.4	1.39447	0.0381037	0.489943	-1.02931	down
Hmcn000773	C21H32O14	6'-O-Glucosylaucubin	6'-O-葡萄糖桃叶珊瑚苷	Terpenoids	萜类	Sesquiterpenoids	倍半萜		3	34951.9	43666.3	45912.6	9	9	9	1.50019	0.00642494	0.000216814	-12.1713	down
Hmgn003332	C14H10O7	1,3,6,8-Tetrahydroxy-2-methoxyxanthone	1,3,6,8-四羟基-2-甲氧基氧杂蒽酮	Flavonoids	黄酮	Other Flavonoids	其它类黄酮	189046-38-6	2	9	9	9	344936	1.36177e+06	1.52829e+06	1.49509	0.100252	119815	16.8704	up
pmb2507	C5H11O7P	2-Deoxyribose-1-phosphate	2-脱氧核糖-1-磷酸	Nucleotides and derivatives	核苷酸及其衍生物	Nucleotides and derivatives	核苷酸及其衍生物	17210-42-3	3	486357	544397	390378	240823	191729	250837	1.41454	0.0199549	0.480877	-1.05626	down	C00672	ko00030,ko00240,ko01100
pmp000384	C21H22O9	Isoliquiritin	异甘草苷	Flavonoids	黄酮	Chalcones	查耳酮	5041-81-6	1	1.01574e+06	910631	940699	2.06492e+06	1.73368e+06	2.17402e+06	1.46915	0.0124141	2.08318	1.05878	up	C16978
Hmqp005455	C18H32O3	15(R)-Hydroxylinoleic Acid	15(R)-羟基亚油酸	Lipids	脂质	Free fatty acids	游离脂肪酸	177931-23-6	2	39611	38413.2	29261.9	90740.8	81242.8	92476.9	1.46267	0.000403728	2.465	1.30159	up
Hmqp005411	C18H32O3	9-Oxo-12Z-Octadecenoic acid	9-氧代-12Z-十八碳烯酸	Lipids	脂质	Free fatty acids	游离脂肪酸	112543-32-5	2	39611	38413.2	29261.9	90740.8	81242.8	92476.9	1.46267	0.000403728	2.465	1.30159	up
Zmgn002106	C11H13NO3	N-Acetyl-L-phenylalanine	N-乙酰-L-苯丙氨酸	Amino acids and derivatives	氨基酸及其衍生物	Amino acids and derivatives	氨基酸及其衍生物	2018-61-3	2	218095	226034	326759	1.40187e+06	1.16707e+06	1.29481e+06	1.47904	0.000890199	5.01208	2.32541	up	C03519	ko00360,ko01100
pmc0066	C10H13N4O7P	2'-Deoxyinosine-5'-monophosphate	2'-脱氧肌苷-5'-单磷酸	Nucleotides and derivatives	核苷酸及其衍生物	Nucleotides and derivatives	核苷酸及其衍生物	3393-18-8	3	118903	218275	267337	121684	86514.5	85836.1	1.17381	0.133102	0.486396	-1.0398	down	C06196	ko00230
MWS2070	C10H12O3	Propyl 4-hydroxybenzoate	4-羟基苯甲酸丙酯	Phenolic acids	酚酸类	Phenolic acids	酚酸类	94-13-3	3	5413.06	6280.1	11856.9	26834.5	85403.5	63081.9	1.37729	0.0954542	7.44456	2.89619	up
pme3200	C2H7N3	1-Methylguanidine	1-甲基胍	Alkaloids	生物碱	Alkaloids	生物碱	471-29-4	3	9	9	9	24516.2	145105	44244.4	1.48949	0.19652	7920.96	12.9515	up	C02294
pmn001419	C15H18O8	1-O-p-Coumaroyl-β-D-glucose*	1-O-对香豆酰-β-D-葡萄糖*	Phenolic acids	酚酸类	Phenolic acids	酚酸类	7139-64-2	1	335536	304417	296531	671660	569095	766685	1.45602	0.0208948	2.14359	1.10003	up	C16827
Zmhn002301	C15H18O8	p-Coumaric acid-4-O-glucoside*	对香豆酸-4-O-葡萄糖苷*	Phenolic acids	酚酸类	Phenolic acids	酚酸类	117405-48-8	1	335536	304417	296531	671660	569095	766685	1.45602	0.0208948	2.14359	1.10003	up	C06739
Lmcn009122	C16H30O2	(7Z)-Hexadecenoic acid	(7Z)-十六碳烯酸	Lipids	脂质	Free fatty acids	游离脂肪酸	2416-19-5	3	31836.5	27151.9	48210.2	57230.3	110762	88810.6	1.28703	0.0687918	2.39558	1.26038	up
Qmzp101838	C10H8O4	Scopoletin (7-Hydroxy-6-methoxycoumarin)	东莨菪内酯	Lignans and Coumarins	木脂素和香豆素	Coumarins	香豆素	92-61-5	1	1.68337e+06	1.68435e+06	1.68684e+06	9	9	9	1.50054	3.74632e-07	5.34171e-06	-17.5143	down	C01752	ko00940,ko01110
Lmmn003398	C23H22O12	Kaempferol-3-O-(6''-O-acetyl)glucoside	山柰酚-3-O-(6''-O-乙酰)葡萄糖苷	Flavonoids	黄酮	Flavonols	黄酮醇		1	1.95176e+06	1.92642e+06	2.12414e+06	5.86616e+06	2.85111e+06	4.18365e+06	1.2981	0.118075	2.14932	1.10388	up
Lmzn001582	C18H28O9	5'-Glucosyloxyjasmanic acid	5'-葡萄糖基氧代茉莉酸	Phenolic acids	酚酸类	Phenolic acids	酚酸类		2	92139.9	113486	105584	14442	23247.4	20246.3	1.47671	0.00191244	0.186162	-2.42537	down
Lmhp011562	C21H36O4	1-α-Linolenoyl-glycerol*	1-α-亚麻酸甘油酯*	Lipids	脂质	Glycerol ester	甘油酯		1	109842	109318	111276	235964	235426	197963	1.4805	0.0120328	2.02566	1.01839	up
pme2165	C5H4N2O4	Orotic acid (Vitamin B13)	乳清酸 (维生素 B13)	Others	其它类	Vitamin	维生素	65-86-1	3	268100	312790	323298	158248	146359	124222	1.45644	0.00298947	0.47427	-1.07622	down	C00295	ko00240,ko01100,ko01240
Lhyp111010	C15H8O7	Demethylwedelolactone	去甲基蟛蜞菊内酯	Lignans and Coumarins	木脂素和香豆素	Coumarins	香豆素	6468-55-9	1	81808.8	89063.8	74455.4	224227	190252	140756	1.41118	0.0471785	2.26324	1.17839	up
mws1383	C12H10N4O2	Lumichrome	7,8-二甲基咯嗪	Alkaloids	生物碱	Alkaloids	生物碱	1086-80-2	1	31878.9	58344.6	52293.2	99133.4	99415	131704	1.35226	0.0117089	2.31729	1.21244	up	C01727	ko00740
pmb2643	C14H26O2	Myristoleic acid	肉豆蔻油酸	Lipids	脂质	Free fatty acids	游离脂肪酸	544-64-9	1	6754.3	6205.03	7287.91	22316	46274	37688.7	1.44588	0.0545846	5.24904	2.39205	up	C08322
pme2237	C6H14O6	Dulcitol	半乳糖醇	Others	其它类	Saccharides	糖类	608-66-2	3	69868.6	45231	48256	9	9	9	1.49991	0.0197057	0.000165284	-12.5628	down	C01697	ko00052,ko01100
MWS20182	C10H12O4	Dihydroferulic Acid	二氢阿魏酸	Phenolic acids	酚酸类	Phenolic acids	酚酸类	1135-23-5	3	60056.1	42282	44718.9	32767.3	14567.3	12685	1.25953	0.0275995	0.408138	-1.29287	down
pmf0124	C13H16N2O3	2-Hydroxymelatonin	2-羟基褪黑素	Alkaloids	生物碱	Plumerane	吲哚类生物碱	229018-17-1	3	110730	96270.2	92705.1	50217.7	32192.7	54059.1	1.38218	0.00379949	0.455345	-1.13497	down
mws0629	C13H16N2O5	L-Aspartyl-L-Phenylalanine	L-天冬氨酰-L-苯丙氨酸	Amino acids and derivatives	氨基酸及其衍生物	Amino acids and derivatives	氨基酸及其衍生物	13433-09-5	2	91542.7	86497.6	47143.6	9	9	9	1.49886	0.0332347	0.000119902	-13.0259	down
MWS2010	C9H10N2O5	3-nitro-L-tyrosine	3-硝基-L-酪氨酸	Amino acids and derivatives	氨基酸及其衍生物	Amino acids and derivatives	氨基酸及其衍生物	621-44-3	3	83653.4	77443.7	82831.7	17627.5	43971.3	52683.1	1.17898	0.0504109	0.468505	-1.09386	down
Ymjm000144	C21H30O13	2,3,4,5-Trihydroxybutyl 6-O-(E)-caffeoyl-β-D-glucopyranoside	2,3,4,5-三羟基丁基6-O-(E)-咖啡酰-β-D-吡喃葡萄糖苷	Phenolic acids	酚酸类	Phenolic acids	酚酸类		3	50264.6	38940.1	34841.8	12515.2	17901.9	23915.1	1.33819	0.0181771	0.437999	-1.191	down
Lssp210280	C19H18O11	1,5-dihydroxy ketone-6 murine O-β-D-glucoside	1,5-二羟基 酮-6-O-β-D-葡萄糖苷	Others	其它类	Others	其它		2	14142.9	9004.5	22504.5	27004.5	31504.5	45024.5	1.22448	0.0500718	2.26789	1.18135	up
Lmhp011388	C21H36O4	2-α-Linolenoyl-glycerol*	2-α-亚麻酸甘油酯*	Lipids	脂质	Glycerol ester	甘油酯	55268-58-1	1	131814	106414	111252	283582	243076	251744	1.47135	0.00134066	2.22732	1.15531	up
Hmcp001629	C30H32O19	Kaempferol-3-O-(6''-Malonyl)glucoside-7-O-Glucoside	山柰酚-3-O-(6''-丙二酰)葡萄糖苷-7-O-葡萄糖苷	Flavonoids	黄酮	Flavonols	黄酮醇		2	11109.4	14306.3	14981.6	45857.4	18914.2	23161.6	1.17552	0.196554	2.17671	1.12215	up
Hmcp001529	C38H48O26	Quercetin-3-O-sophorotrioside-7-O-arabinoside	槲皮素-3-O-槐三糖苷-7-O-阿拉伯糖苷	Flavonoids	黄酮	Flavonols	黄酮醇		3	18977.1	24175.6	27421.6	8202.21	1776.09	9151.13	1.22086	0.0071698	0.271054	-1.88335	down
HJAP011	C22H22O11	Chrysoeriol-8-C-glucoside (Scoparin)	金圣草黄素-8-C-葡萄糖苷 (金雀花素)	Flavonoids	黄酮	Flavones	黄酮	301-16-6	3	79393.7	52999.3	54035.3	28842.1	31525.3	30442.5	1.40295	0.0650019	0.487104	-1.0377	down
HJAP051	C12H18O4	3-(3,4,5-Trimethoxyphenyl)propan-1-ol	3-(3,4,5-三甲氧基苯基)丙-1-醇	Phenolic acids	酚酸类	Phenolic acids	酚酸类		3	4733.7	14585.4	12987.6	24305.4	24580.8	25070.2	1.19551	0.0444315	2.2892	1.19484	up
Lmhp008440	C20H40NO7P	LysoPE 15:1	溶血磷脂酰乙醇胺 15:1	Lipids	脂质	LPE	溶血磷脂酰乙醇胺		3	4134.1	3944.1	3048.91	8226.76	8012.97	8013.8	1.45874	0.00431638	2.17968	1.12412	up
Xmgp006913	C20H20O5	2,4,2',4'-tetrahydroxy-3'-prenylchalcone	2,4,2',4'-四羟基-3'-异戊烯基查耳酮	Flavonoids	黄酮	Chalcones	查耳酮		3	12532.5	4691.53	10069.2	19682.5	20883.5	19268.9	1.23228	0.0378189	2.1923	1.13244	up
