# Supplementary material for: Exploring Metabolic Pathways and Gene Mining During Cotton Flower Bud Differentiation Stages Based on Transcriptomics and Metabolomics
Source: Int J Mol Sci. 2025 Mar 4;26(5):2277. doi: 10.3390/ijms26052277 (PMC11901054; doi:10.3390/ijms26052277)
Supplement: Supplementary file 1 [file ijms-26-02277-s001.zip › Table S5.xlsx]

## Sheet: 1-leaf
Supplemental Table S5 Pearson correlation coefficient of correlation analysis
geneID	KO_gene	KEGG_map_gene	metaID	Compounds	物质	Class I	CID	KEGG_map_meta	coefficient	pvalue
GH_D05G2037	--	--	pmb0981	Adenosine 5'-monophosphate	腺苷-5'-单磷酸	Nucleotides and derivatives	C00020	ko00230,ko00908,ko01100,ko01110,ko01240	0.820024	3.09375e-05
GH_D03G0528	K14504	ko04075;ko04075;ko04075;ko04075;ko04075;ko04075;ko04075;ko04075	pmb0981	Adenosine 5'-monophosphate	腺苷-5'-单磷酸	Nucleotides and derivatives	C00020	ko00230,ko00908,ko01100,ko01110,ko01240	0.827093	2.29913e-05
GH_D05G3276	K14504	ko04075;ko04075;ko04075;ko04075;ko04075	pmb0981	Adenosine 5'-monophosphate	腺苷-5'-单磷酸	Nucleotides and derivatives	C00020	ko00230,ko00908,ko01100,ko01110,ko01240	0.856579	5.68262e-06
GH_A06G0750	K00469	ko00053;ko00562;ko00053;ko00562;ko00562;ko00053;ko00053;ko00562;ko00053;ko00562	pmb0981	Adenosine 5'-monophosphate	腺苷-5'-单磷酸	Nucleotides and derivatives	C00020	ko00230,ko00908,ko01100,ko01110,ko01240	-0.851635	7.33141e-06
GH_D10G1840	--	--	pmb0981	Adenosine 5'-monophosphate	腺苷-5'-单磷酸	Nucleotides and derivatives	C00020	ko00230,ko00908,ko01100,ko01110,ko01240	0.890519	7.32342e-07
GH_D10G1472	K22395	ko00940;ko00940;ko00940;ko00940;ko00940	pmb0981	Adenosine 5'-monophosphate	腺苷-5'-单磷酸	Nucleotides and derivatives	C00020	ko00230,ko00908,ko01100,ko01110,ko01240	0.88936	7.9372e-07
GH_A07G1421	--	--	pmb0981	Adenosine 5'-monophosphate	腺苷-5'-单磷酸	Nucleotides and derivatives	C00020	ko00230,ko00908,ko01100,ko01110,ko01240	-0.819119	3.2107e-05
GH_A12G1973	--	--	pmb0981	Adenosine 5'-monophosphate	腺苷-5'-单磷酸	Nucleotides and derivatives	C00020	ko00230,ko00908,ko01100,ko01110,ko01240	-0.927693	2.98962e-08
GH_D08G2430	--	--	pmb0981	Adenosine 5'-monophosphate	腺苷-5'-单磷酸	Nucleotides and derivatives	C00020	ko00230,ko00908,ko01100,ko01110,ko01240	-0.893333	6.00096e-07
GH_A10G0258	--	--	pmb0981	Adenosine 5'-monophosphate	腺苷-5'-单磷酸	Nucleotides and derivatives	C00020	ko00230,ko00908,ko01100,ko01110,ko01240	-0.81218	4.23895e-05
GH_A05G3249	K14504	ko04075;ko04075;ko04075	pmb0981	Adenosine 5'-monophosphate	腺苷-5'-单磷酸	Nucleotides and derivatives	C00020	ko00230,ko00908,ko01100,ko01110,ko01240	0.825264	2.48576e-05
GH_A05G2252	--	--	pmb0981	Adenosine 5'-monophosphate	腺苷-5'-单磷酸	Nucleotides and derivatives	C00020	ko00230,ko00908,ko01100,ko01110,ko01240	0.820205	3.07087e-05
GH_A06G0750	K00469	ko00053;ko00562;ko00053;ko00562;ko00562;ko00053;ko00053;ko00562;ko00053;ko00562	Rfmb087	9-Hydroxy-13-oxo-10-octadecenoic Acid	9-羟基-13-氧代-10-十八碳烯酸	Lipids	--	--	-0.818138	3.34154e-05
GH_D10G1840	--	--	Rfmb087	9-Hydroxy-13-oxo-10-octadecenoic Acid	9-羟基-13-氧代-10-十八碳烯酸	Lipids	--	--	0.867442	3.13657e-06
GH_D10G1472	K22395	ko00940;ko00940;ko00940;ko00940;ko00940	Rfmb087	9-Hydroxy-13-oxo-10-octadecenoic Acid	9-羟基-13-氧代-10-十八碳烯酸	Lipids	--	--	0.850974	7.58032e-06
GH_A12G1973	--	--	Rfmb087	9-Hydroxy-13-oxo-10-octadecenoic Acid	9-羟基-13-氧代-10-十八碳烯酸	Lipids	--	--	-0.866214	3.36308e-06
GH_D08G2430	--	--	Rfmb087	9-Hydroxy-13-oxo-10-octadecenoic Acid	9-羟基-13-氧代-10-十八碳烯酸	Lipids	--	--	-0.837724	1.43385e-05
GH_A08G2235	--	--	ML10179289	2-Phenylethanol	2-苯乙醇	Phenolic acids	C05853	ko00360	-0.868253	2.99427e-06
GH_A07G1556	--	--	ML10179289	2-Phenylethanol	2-苯乙醇	Phenolic acids	C05853	ko00360	0.940575	6.48321e-09
GH_D02G0980	--	--	ML10179289	2-Phenylethanol	2-苯乙醇	Phenolic acids	C05853	ko00360	0.963286	1.47899e-10
GH_A10G2630	K19589	--	ML10179289	2-Phenylethanol	2-苯乙醇	Phenolic acids	C05853	ko00360	0.83547	1.58916e-05
GH_scaffold2075_objG0001	K13789	ko00900;ko00900;ko00900	ML10179289	2-Phenylethanol	2-苯乙醇	Phenolic acids	C05853	ko00360	0.900056	3.64347e-07
GH_A03G0092	--	--	ML10179289	2-Phenylethanol	2-苯乙醇	Phenolic acids	C05853	ko00360	0.882135	1.28588e-06
GH_D11G2166	--	--	ML10179289	2-Phenylethanol	2-苯乙醇	Phenolic acids	C05853	ko00360	0.857463	5.42414e-06
GH_D10G2538	--	--	ML10179289	2-Phenylethanol	2-苯乙醇	Phenolic acids	C05853	ko00360	-0.914443	1.10081e-07
GH_A04G0115	K11996	ko04122;ko04122	ML10179289	2-Phenylethanol	2-苯乙醇	Phenolic acids	C05853	ko00360	0.879497	1.52179e-06
GH_D11G3528	--	--	ML10179289	2-Phenylethanol	2-苯乙醇	Phenolic acids	C05853	ko00360	-0.84872	8.48404e-06
GH_D11G3529	--	--	ML10179289	2-Phenylethanol	2-苯乙醇	Phenolic acids	C05853	ko00360	-0.877227	1.75371e-06
GH_D08G2631	--	--	ML10179289	2-Phenylethanol	2-苯乙醇	Phenolic acids	C05853	ko00360	0.918774	7.36676e-08
GH_A09G1308	K09285	--	ML10179289	2-Phenylethanol	2-苯乙醇	Phenolic acids	C05853	ko00360	0.907821	1.95623e-07
GH_A10G2120	K09285	--	ML10179289	2-Phenylethanol	2-苯乙醇	Phenolic acids	C05853	ko00360	0.921438	5.69065e-08
GH_A11G1610	K13429	ko04626;ko04626;ko04626	ML10179289	2-Phenylethanol	2-苯乙醇	Phenolic acids	C05853	ko00360	-0.905422	2.38411e-07
GH_D12G0177	K03527	ko00900;ko00900	ML10179289	2-Phenylethanol	2-苯乙醇	Phenolic acids	C05853	ko00360	0.823327	2.69736e-05
GH_D03G0124	K08900	--	ML10179289	2-Phenylethanol	2-苯乙醇	Phenolic acids	C05853	ko00360	0.887672	8.90981e-07
GH_D11G3552	K13459	ko04626;ko04626;ko04626	ML10179289	2-Phenylethanol	2-苯乙醇	Phenolic acids	C05853	ko00360	0.963246	1.49196e-10
GH_D02G1743	K02900	ko03010;ko03010	ML10179289	2-Phenylethanol	2-苯乙醇	Phenolic acids	C05853	ko00360	0.9102	1.5993e-07
GH_D11G2110	K00083	ko00940;ko00940;ko00940	ML10179289	2-Phenylethanol	2-苯乙醇	Phenolic acids	C05853	ko00360	-0.866537	3.3021e-06
GH_A10G2377	--	--	ML10179289	2-Phenylethanol	2-苯乙醇	Phenolic acids	C05853	ko00360	-0.855066	6.14952e-06
GH_A13G0202	K14497	ko04075;ko04016	ML10179289	2-Phenylethanol	2-苯乙醇	Phenolic acids	C05853	ko00360	0.821234	2.94318e-05
GH_A13G0205	K10355	--	ML10179289	2-Phenylethanol	2-苯乙醇	Phenolic acids	C05853	ko00360	-0.835061	1.61886e-05
GH_A11G1929	--	--	ML10179289	2-Phenylethanol	2-苯乙醇	Phenolic acids	C05853	ko00360	-0.908541	1.84168e-07
GH_A11G3659	--	--	ML10179289	2-Phenylethanol	2-苯乙醇	Phenolic acids	C05853	ko00360	-0.839545	1.31807e-05
GH_D03G1794	K15078	--	ML10179289	2-Phenylethanol	2-苯乙醇	Phenolic acids	C05853	ko00360	0.951937	1.23097e-09
GH_D06G2191	--	--	ML10179289	2-Phenylethanol	2-苯乙醇	Phenolic acids	C05853	ko00360	-0.898065	4.23889e-07
GH_D03G1806	--	--	ML10179289	2-Phenylethanol	2-苯乙醇	Phenolic acids	C05853	ko00360	-0.849126	8.31461e-06
GH_D03G1804	--	--	ML10179289	2-Phenylethanol	2-苯乙醇	Phenolic acids	C05853	ko00360	-0.904786	2.51032e-07
GH_D03G1805	--	--	ML10179289	2-Phenylethanol	2-苯乙醇	Phenolic acids	C05853	ko00360	-0.892172	6.51913e-07
GH_D03G1803	--	--	ML10179289	2-Phenylethanol	2-苯乙醇	Phenolic acids	C05853	ko00360	-0.969059	3.83307e-11
GH_D02G1857	--	--	ML10179289	2-Phenylethanol	2-苯乙醇	Phenolic acids	C05853	ko00360	-0.902934	2.91098e-07
GH_D07G2009	--	--	ML10179289	2-Phenylethanol	2-苯乙醇	Phenolic acids	C05853	ko00360	0.838746	1.36785e-05
GH_D07G0865	K00512	ko00380;ko00905;ko00591;ko00943;ko00590;ko00380;ko00943;ko00905;ko00591;ko00590;ko00591;ko00380;ko00905;ko00943;ko00590	ML10179289	2-Phenylethanol	2-苯乙醇	Phenolic acids	C05853	ko00360	0.89384	5.78594e-07
GH_D11G3559	--	--	ML10179289	2-Phenylethanol	2-苯乙醇	Phenolic acids	C05853	ko00360	0.902942	2.90924e-07
GH_A05G1683	K08901	ko00195;ko00195;ko00195;ko00195	ML10179289	2-Phenylethanol	2-苯乙醇	Phenolic acids	C05853	ko00360	-0.834495	1.66068e-05
GH_A05G1682	--	--	ML10179289	2-Phenylethanol	2-苯乙醇	Phenolic acids	C05853	ko00360	-0.814001	3.94507e-05
GH_D08G1478	K05389	--	ML10179289	2-Phenylethanol	2-苯乙醇	Phenolic acids	C05853	ko00360	0.93715	1.00398e-08
GH_A13G2260	K03453	--	ML10179289	2-Phenylethanol	2-苯乙醇	Phenolic acids	C05853	ko00360	-0.861216	4.43605e-06
GH_A08G0021	--	--	ML10179289	2-Phenylethanol	2-苯乙醇	Phenolic acids	C05853	ko00360	-0.82867	2.14788e-05
GH_D01G1694	K03027	ko03020;ko03020;ko03020	ML10179289	2-Phenylethanol	2-苯乙醇	Phenolic acids	C05853	ko00360	-0.90394	2.68698e-07
GH_A12G2561	--	--	ML10179289	2-Phenylethanol	2-苯乙醇	Phenolic acids	C05853	ko00360	-0.800806	6.52902e-05
GH_D05G0466	K17795	--	ML10179289	2-Phenylethanol	2-苯乙醇	Phenolic acids	C05853	ko00360	0.914424	1.1027e-07
GH_D02G0222	K17285	ko00920;ko00920;ko00920	ML10179289	2-Phenylethanol	2-苯乙醇	Phenolic acids	C05853	ko00360	0.832061	1.85134e-05
GH_A08G2583	K00001	ko00350;ko00010;ko00071;ko00350;ko00071;ko00010;ko00350;ko00010;ko00071	ML10179289	2-Phenylethanol	2-苯乙醇	Phenolic acids	C05853	ko00360	-0.958134	4.16099e-10
GH_A10G2300	K11206	--	ML10179289	2-Phenylethanol	2-苯乙醇	Phenolic acids	C05853	ko00360	-0.942179	5.23582e-09
GH_A13G1453	--	--	ML10179289	2-Phenylethanol	2-苯乙醇	Phenolic acids	C05853	ko00360	0.865783	3.44571e-06
GH_D13G0636	K00814	ko00250;ko00220;ko00710;ko00710;ko00220;ko00250	ML10179289	2-Phenylethanol	2-苯乙醇	Phenolic acids	C05853	ko00360	-0.870081	2.69362e-06
GH_D01G0066	--	--	ML10179289	2-Phenylethanol	2-苯乙醇	Phenolic acids	C05853	ko00360	-0.86752	3.12255e-06
GH_D11G3558	--	--	ML10179289	2-Phenylethanol	2-苯乙醇	Phenolic acids	C05853	ko00360	0.904702	2.52727e-07
GH_D13G2464	--	--	ML10179289	2-Phenylethanol	2-苯乙醇	Phenolic acids	C05853	ko00360	0.935685	1.20164e-08
GH_D02G0162	K00237	ko00020;ko00190;ko00020;ko00190;ko00020;ko00190	ML10179289	2-Phenylethanol	2-苯乙醇	Phenolic acids	C05853	ko00360	-0.901443	3.27272e-07
GH_A11G3603	K08064	--	ML10179289	2-Phenylethanol	2-苯乙醇	Phenolic acids	C05853	ko00360	-0.845908	9.73949e-06
GH_D13G1177	K05539	--	ML10179289	2-Phenylethanol	2-苯乙醇	Phenolic acids	C05853	ko00360	-0.848982	8.37454e-06
GH_D06G0080	K16302	--	ML10179289	2-Phenylethanol	2-苯乙醇	Phenolic acids	C05853	ko00360	0.945164	3.45882e-09
GH_A04G0141	K01681	ko00020;ko00630;ko00630;ko00020;ko00630;ko00020;ko00630;ko00020;ko00630;ko00020	ML10179289	2-Phenylethanol	2-苯乙醇	Phenolic acids	C05853	ko00360	0.808994	4.79767e-05
GH_D10G1942	K11866	ko04144;ko04144;ko04144	ML10179289	2-Phenylethanol	2-苯乙醇	Phenolic acids	C05853	ko00360	-0.843273	1.10574e-05
GH_D08G1453	--	--	ML10179289	2-Phenylethanol	2-苯乙醇	Phenolic acids	C05853	ko00360	-0.919799	6.6769e-08
GH_A12G1563	K19241	--	ML10179289	2-Phenylethanol	2-苯乙醇	Phenolic acids	C05853	ko00360	-0.892215	6.49915e-07
GH_A06G1884	K05857	ko00562;ko04070;ko04070;ko00562;ko00562;ko04070	ML10179289	2-Phenylethanol	2-苯乙醇	Phenolic acids	C05853	ko00360	-0.960983	2.38924e-10
GH_A07G0458	--	--	ML10179289	2-Phenylethanol	2-苯乙醇	Phenolic acids	C05853	ko00360	-0.868225	2.99893e-06
GH_A11G3394	--	--	ML10179289	2-Phenylethanol	2-苯乙醇	Phenolic acids	C05853	ko00360	-0.942822	4.79748e-09
GH_A11G3399	--	--	ML10179289	2-Phenylethanol	2-苯乙醇	Phenolic acids	C05853	ko00360	-0.857245	5.48704e-06
GH_D08G1115	K00264	ko00910;ko00250;ko00910;ko00250;ko00910;ko00250	ML10179289	2-Phenylethanol	2-苯乙醇	Phenolic acids	C05853	ko00360	-0.870545	2.62159e-06
GH_A05G4255	--	--	ML10179289	2-Phenylethanol	2-苯乙醇	Phenolic acids	C05853	ko00360	-0.882393	1.26462e-06
GH_A05G4250	K01069	ko00620;ko00620	ML10179289	2-Phenylethanol	2-苯乙醇	Phenolic acids	C05853	ko00360	0.912912	1.26235e-07
GH_D10G0387	K02868	ko03010;ko03010;ko03010	ML10179289	2-Phenylethanol	2-苯乙醇	Phenolic acids	C05853	ko00360	0.912522	1.30668e-07
GH_D06G2047	K00422	ko00350;ko00950;ko00350;ko00950;ko00350;ko00950;ko00950;ko00350;ko00350;ko00950	ML10179289	2-Phenylethanol	2-苯乙醇	Phenolic acids	C05853	ko00360	0.808718	4.84893e-05
GH_D05G2989	K18469	--	ML10179289	2-Phenylethanol	2-苯乙醇	Phenolic acids	C05853	ko00360	-0.822494	2.79299e-05
GH_D06G1302	K12619	ko03008;ko03018;ko03008;ko03018	ML10179289	2-Phenylethanol	2-苯乙醇	Phenolic acids	C05853	ko00360	-0.865949	3.41374e-06
GH_D02G1128	K01230	ko00513;ko00510;ko04141;ko00513;ko00510;ko04141;ko00510;ko00513;ko04141	ML10179289	2-Phenylethanol	2-苯乙醇	Phenolic acids	C05853	ko00360	-0.970929	2.34176e-11
GH_D03G0091	--	--	ML10179289	2-Phenylethanol	2-苯乙醇	Phenolic acids	C05853	ko00360	-0.897176	4.53044e-07
GH_D02G0316	K00799	ko00480;ko00480;ko00480;ko00480	ML10179289	2-Phenylethanol	2-苯乙醇	Phenolic acids	C05853	ko00360	-0.925713	3.68738e-08
GH_D12G2287	K07541	ko00563;ko00563;ko00563	ML10179289	2-Phenylethanol	2-苯乙醇	Phenolic acids	C05853	ko00360	-0.925457	3.78703e-08
GH_D08G1877	--	--	ML10179289	2-Phenylethanol	2-苯乙醇	Phenolic acids	C05853	ko00360	-0.813748	3.98494e-05
GH_D13G2369	--	--	ML10179289	2-Phenylethanol	2-苯乙醇	Phenolic acids	C05853	ko00360	-0.873394	2.2148e-06
GH_D02G0212	K08237	--	ML10179289	2-Phenylethanol	2-苯乙醇	Phenolic acids	C05853	ko00360	0.897704	4.35514e-07
GH_D11G3633	K19613	--	ML10179289	2-Phenylethanol	2-苯乙醇	Phenolic acids	C05853	ko00360	0.906672	2.1521e-07
GH_A01G0105	K16075	--	ML10179289	2-Phenylethanol	2-苯乙醇	Phenolic acids	C05853	ko00360	0.960089	2.85578e-10
GH_A05G0226	K17471	--	ML10179289	2-Phenylethanol	2-苯乙醇	Phenolic acids	C05853	ko00360	0.953014	1.03033e-09
GH_A11G3636	--	--	ML10179289	2-Phenylethanol	2-苯乙醇	Phenolic acids	C05853	ko00360	-0.969593	3.34001e-11
GH_A03G2277	K18754	--	ML10179289	2-Phenylethanol	2-苯乙醇	Phenolic acids	C05853	ko00360	0.806714	5.23506e-05
GH_D12G1800	--	--	ML10179289	2-Phenylethanol	2-苯乙醇	Phenolic acids	C05853	ko00360	-0.839376	1.32848e-05
GH_D12G1803	--	--	ML10179289	2-Phenylethanol	2-苯乙醇	Phenolic acids	C05853	ko00360	-0.813946	3.95381e-05
GH_D06G1455	--	--	ML10179289	2-Phenylethanol	2-苯乙醇	Phenolic acids	C05853	ko00360	-0.858756	5.06437e-06
GH_A13G1407	K18801	--	ML10179289	2-Phenylethanol	2-苯乙醇	Phenolic acids	C05853	ko00360	0.926624	3.35047e-08
GH_A13G1403	--	--	ML10179289	2-Phenylethanol	2-苯乙醇	Phenolic acids	C05853	ko00360	0.905236	2.42035e-07
GH_A11G3442	--	--	ML10179289	2-Phenylethanol	2-苯乙醇	Phenolic acids	C05853	ko00360	-0.92896	2.60582e-08
GH_scaffold3056_objG0001	K15078	--	ML10179289	2-Phenylethanol	2-苯乙醇	Phenolic acids	C05853	ko00360	0.968814	4.07988e-11
GH_D02G0836	--	--	ML10179289	2-Phenylethanol	2-苯乙醇	Phenolic acids	C05853	ko00360	-0.876755	1.8056e-06
GH_D08G1730	--	--	ML10179289	2-Phenylethanol	2-苯乙醇	Phenolic acids	C05853	ko00360	0.895468	5.14009e-07
GH_D04G0295	K04733	--	ML10179289	2-Phenylethanol	2-苯乙醇	Phenolic acids	C05853	ko00360	0.816683	3.54421e-05
GH_A01G1980	--	--	ML10179289	2-Phenylethanol	2-苯乙醇	Phenolic acids	C05853	ko00360	0.854591	6.30246e-06
GH_D06G2192	--	--	ML10179289	2-Phenylethanol	2-苯乙醇	Phenolic acids	C05853	ko00360	-0.897643	4.3751e-07
GH_D08G1145	--	--	ML10179289	2-Phenylethanol	2-苯乙醇	Phenolic acids	C05853	ko00360	0.961148	2.31062e-10
GH_D08G1141	--	--	ML10179289	2-Phenylethanol	2-苯乙醇	Phenolic acids	C05853	ko00360	0.919165	7.09682e-08
GH_A04G1496	--	--	ML10179289	2-Phenylethanol	2-苯乙醇	Phenolic acids	C05853	ko00360	-0.841451	1.20549e-05
GH_A05G4208	K14638	--	ML10179289	2-Phenylethanol	2-苯乙醇	Phenolic acids	C05853	ko00360	-0.803999	5.79946e-05
GH_A05G4205	K00889	ko00562;ko04070;ko04144;ko04070;ko00562;ko04144;ko00562;ko04070;ko04144	ML10179289	2-Phenylethanol	2-苯乙醇	Phenolic acids	C05853	ko00360	0.917459	8.34115e-08
GH_D10G2501	--	--	ML10179289	2-Phenylethanol	2-苯乙醇	Phenolic acids	C05853	ko00360	0.943745	4.22415e-09
GH_D11G0462	K09578	--	ML10179289	2-Phenylethanol	2-苯乙醇	Phenolic acids	C05853	ko00360	-0.910156	1.60531e-07
GH_A05G3865	--	--	ML10179289	2-Phenylethanol	2-苯乙醇	Phenolic acids	C05853	ko00360	-0.906927	2.10732e-07
GH_D11G3548	K13459	ko04626;ko04626;ko04626;ko04626;ko04626	ML10179289	2-Phenylethanol	2-苯乙醇	Phenolic acids	C05853	ko00360	-0.88219	1.28133e-06
GH_A05G1709	K07055	--	ML10179289	2-Phenylethanol	2-苯乙醇	Phenolic acids	C05853	ko00360	0.909569	1.68798e-07
GH_A06G1084	K00696	ko00500	ML10179289	2-Phenylethanol	2-苯乙醇	Phenolic acids	C05853	ko00360	0.901419	3.27894e-07
GH_A12G0567	K12135	ko04712;ko04712	ML10179289	2-Phenylethanol	2-苯乙醇	Phenolic acids	C05853	ko00360	0.823952	2.62749e-05
GH_D11G0463	K02938	ko03010;ko03010;ko03010	ML10179289	2-Phenylethanol	2-苯乙醇	Phenolic acids	C05853	ko00360	-0.916611	9.02756e-08
GH_D12G2251	--	--	ML10179289	2-Phenylethanol	2-苯乙醇	Phenolic acids	C05853	ko00360	-0.835281	1.60285e-05
GH_A08G2092	K09863	--	ML10179289	2-Phenylethanol	2-苯乙醇	Phenolic acids	C05853	ko00360	-0.860588	4.58975e-06
GH_A07G1011	--	--	ML10179289	2-Phenylethanol	2-苯乙醇	Phenolic acids	C05853	ko00360	-0.940279	6.74029e-09
GH_A11G0626	K14001	ko04141;ko04141;ko04141	ML10179289	2-Phenylethanol	2-苯乙醇	Phenolic acids	C05853	ko00360	0.937937	9.10078e-09
GH_A07G2091	--	--	ML10179289	2-Phenylethanol	2-苯乙醇	Phenolic acids	C05853	ko00360	0.913288	1.22094e-07
GH_D03G1915	K19761	--	ML10179289	2-Phenylethanol	2-苯乙醇	Phenolic acids	C05853	ko00360	-0.808966	4.80281e-05
GH_D03G1843	--	--	ML10179289	2-Phenylethanol	2-苯乙醇	Phenolic acids	C05853	ko00360	0.915871	9.66527e-08
GH_D11G3530	--	--	ML10179289	2-Phenylethanol	2-苯乙醇	Phenolic acids	C05853	ko00360	0.946426	2.88242e-09
GH_A13G0431	K00899	ko00270;ko00270;ko00270	ML10179289	2-Phenylethanol	2-苯乙醇	Phenolic acids	C05853	ko00360	-0.909325	1.72342e-07
GH_A11G3382	--	--	ML10179289	2-Phenylethanol	2-苯乙醇	Phenolic acids	C05853	ko00360	0.910262	1.59085e-07
GH_A11G3381	--	--	ML10179289	2-Phenylethanol	2-苯乙醇	Phenolic acids	C05853	ko00360	0.908394	1.86453e-07
GH_A10G1926	--	--	ML10179289	2-Phenylethanol	2-苯乙醇	Phenolic acids	C05853	ko00360	0.903642	2.7517e-07
GH_A03G2076	--	--	ML10179289	2-Phenylethanol	2-苯乙醇	Phenolic acids	C05853	ko00360	0.859736	4.80542e-06
GH_D05G3766	K13459	ko04626;ko04626	ML10179289	2-Phenylethanol	2-苯乙醇	Phenolic acids	C05853	ko00360	0.865104	3.57977e-06
GH_A13G0234	K13348	ko04146;ko04146	ML10179289	2-Phenylethanol	2-苯乙醇	Phenolic acids	C05853	ko00360	0.949773	1.73898e-09
GH_A13G0235	K20562	--	ML10179289	2-Phenylethanol	2-苯乙醇	Phenolic acids	C05853	ko00360	0.952067	1.20503e-09
GH_A13G0236	K05909	--	ML10179289	2-Phenylethanol	2-苯乙醇	Phenolic acids	C05853	ko00360	0.894368	5.56941e-07
GH_A13G0237	K20562	--	ML10179289	2-Phenylethanol	2-苯乙醇	Phenolic acids	C05853	ko00360	0.887705	8.88969e-07
GH_A07G1147	K01537	--	ML10179289	2-Phenylethanol	2-苯乙醇	Phenolic acids	C05853	ko00360	0.893554	5.90642e-07
GH_D03G1818	K14571	ko03008;ko03008;ko03008	ML10179289	2-Phenylethanol	2-苯乙醇	Phenolic acids	C05853	ko00360	-0.85514	6.12592e-06
GH_A04G0243	K20793	--	ML10179289	2-Phenylethanol	2-苯乙醇	Phenolic acids	C05853	ko00360	0.913304	1.2192e-07
GH_A04G0242	K20793	--	ML10179289	2-Phenylethanol	2-苯乙醇	Phenolic acids	C05853	ko00360	0.912053	1.36174e-07
GH_A04G0936	--	--	ML10179289	2-Phenylethanol	2-苯乙醇	Phenolic acids	C05853	ko00360	-0.945213	3.4349e-09
GH_A05G4048	--	--	ML10179289	2-Phenylethanol	2-苯乙醇	Phenolic acids	C05853	ko00360	0.800929	6.49961e-05
GH_D09G1884	--	--	ML10179289	2-Phenylethanol	2-苯乙醇	Phenolic acids	C05853	ko00360	-0.880221	1.45356e-06
GH_A11G1460	K06628	--	ML10179289	2-Phenylethanol	2-苯乙醇	Phenolic acids	C05853	ko00360	-0.831449	1.90208e-05
GH_A11G0337	--	--	ML10179289	2-Phenylethanol	2-苯乙醇	Phenolic acids	C05853	ko00360	-0.907526	2.005e-07
GH_D08G1034	--	--	ML10179289	2-Phenylethanol	2-苯乙醇	Phenolic acids	C05853	ko00360	0.925982	3.58491e-08
GH_D10G2541	K13459	ko04626;ko04626;ko04626	ML10179289	2-Phenylethanol	2-苯乙醇	Phenolic acids	C05853	ko00360	-0.897744	4.34211e-07
GH_A09G2464	--	--	ML10179289	2-Phenylethanol	2-苯乙醇	Phenolic acids	C05853	ko00360	0.846432	9.49431e-06
GH_D04G1832	--	--	ML10179289	2-Phenylethanol	2-苯乙醇	Phenolic acids	C05853	ko00360	-0.929379	2.4888e-08
GH_D13G0083	--	--	ML10179289	2-Phenylethanol	2-苯乙醇	Phenolic acids	C05853	ko00360	-0.881271	1.35943e-06
GH_A05G2744	--	--	ML10179289	2-Phenylethanol	2-苯乙醇	Phenolic acids	C05853	ko00360	0.854648	6.28416e-06
GH_A07G1417	K15446	--	ML10179289	2-Phenylethanol	2-苯乙醇	Phenolic acids	C05853	ko00360	-0.919353	6.97006e-08
GH_D07G0995	--	--	ML10179289	2-Phenylethanol	2-苯乙醇	Phenolic acids	C05853	ko00360	0.91797	7.94998e-08
GH_D05G2335	--	--	ML10179289	2-Phenylethanol	2-苯乙醇	Phenolic acids	C05853	ko00360	-0.874778	2.03756e-06
GH_D05G2334	K03262	ko03013	ML10179289	2-Phenylethanol	2-苯乙醇	Phenolic acids	C05853	ko00360	-0.916662	8.98498e-08
GH_D04G1782	--	--	ML10179289	2-Phenylethanol	2-苯乙醇	Phenolic acids	C05853	ko00360	0.821664	2.89111e-05
GH_D03G1968	--	--	ML10179289	2-Phenylethanol	2-苯乙醇	Phenolic acids	C05853	ko00360	-0.97639	4.50875e-12
GH_A11G3581	--	--	ML10179289	2-Phenylethanol	2-苯乙醇	Phenolic acids	C05853	ko00360	-0.897524	4.41449e-07
GH_A11G3580	--	--	ML10179289	2-Phenylethanol	2-苯乙醇	Phenolic acids	C05853	ko00360	0.968722	4.17538e-11
GH_D11G3644	--	--	ML10179289	2-Phenylethanol	2-苯乙醇	Phenolic acids	C05853	ko00360	0.88102	1.38143e-06
GH_scaffold25593_objG0001	K01704	ko00966;ko00290;ko00660;ko00966;ko00290;ko00660;ko00966;ko00290;ko00660	ML10179289	2-Phenylethanol	2-苯乙醇	Phenolic acids	C05853	ko00360	0.918794	7.35273e-08
GH_D02G0236	--	--	ML10179289	2-Phenylethanol	2-苯乙醇	Phenolic acids	C05853	ko00360	0.883244	1.19655e-06
GH_A02G1771	--	--	ML10179289	2-Phenylethanol	2-苯乙醇	Phenolic acids	C05853	ko00360	0.893501	5.92895e-07
GH_scaffold15340_objG0001	--	--	ML10179289	2-Phenylethanol	2-苯乙醇	Phenolic acids	C05853	ko00360	0.912128	1.35278e-07
GH_A11G3615	--	--	ML10179289	2-Phenylethanol	2-苯乙醇	Phenolic acids	C05853	ko00360	0.899348	3.84636e-07
GH_D08G1083	--	--	ML10179289	2-Phenylethanol	2-苯乙醇	Phenolic acids	C05853	ko00360	0.929253	2.52337e-08
GH_D03G1844	--	--	ML10179289	2-Phenylethanol	2-苯乙醇	Phenolic acids	C05853	ko00360	0.836039	1.54869e-05
GH_A08G2077	K22133	ko00630;ko00630;ko00630	ML10179289	2-Phenylethanol	2-苯乙醇	Phenolic acids	C05853	ko00360	0.814025	3.94136e-05
GH_A05G4264	--	--	ML10179289	2-Phenylethanol	2-苯乙醇	Phenolic acids	C05853	ko00360	-0.850127	7.90982e-06
GH_D10G0391	K14611	--	ML10179289	2-Phenylethanol	2-苯乙醇	Phenolic acids	C05853	ko00360	0.921826	5.47636e-08
GH_D05G2991	K17553	--	ML10179289	2-Phenylethanol	2-苯乙醇	Phenolic acids	C05853	ko00360	-0.805491	5.48316e-05
GH_D05G2990	K16298	--	ML10179289	2-Phenylethanol	2-苯乙醇	Phenolic acids	C05853	ko00360	0.903	2.8959e-07
GH_A06G0365	K06630	--	ML10179289	2-Phenylethanol	2-苯乙醇	Phenolic acids	C05853	ko00360	0.957186	4.96186e-10
GH_A05G2916	--	--	ML10179289	2-Phenylethanol	2-苯乙醇	Phenolic acids	C05853	ko00360	0.895232	5.22962e-07
GH_A10G2273	--	--	ML10179289	2-Phenylethanol	2-苯乙醇	Phenolic acids	C05853	ko00360	0.964336	1.1766e-10
GH_A10G2274	--	--	ML10179289	2-Phenylethanol	2-苯乙醇	Phenolic acids	C05853	ko00360	0.933701	1.52258e-08
GH_D05G2249	K03327	--	ML10179289	2-Phenylethanol	2-苯乙醇	Phenolic acids	C05853	ko00360	-0.932601	1.73072e-08
GH_A05G0598	--	--	ML10179289	2-Phenylethanol	2-苯乙醇	Phenolic acids	C05853	ko00360	0.864496	3.70333e-06
GH_A06G0991	K00029	ko00710;ko00620;ko00620;ko00710;ko00710;ko00620;ko00620;ko00710	ML10179289	2-Phenylethanol	2-苯乙醇	Phenolic acids	C05853	ko00360	0.85667	5.65539e-06
GH_D03G0294	K18810	--	ML10179289	2-Phenylethanol	2-苯乙醇	Phenolic acids	C05853	ko00360	0.888153	8.62288e-07
GH_A05G0318	K14397	ko03015;ko03015	ML10179289	2-Phenylethanol	2-苯乙醇	Phenolic acids	C05853	ko00360	-0.93192	1.87151e-08
GH_D08G1497	K10773	ko03410;ko03410;ko03410	ML10179289	2-Phenylethanol	2-苯乙醇	Phenolic acids	C05853	ko00360	-0.96354	1.40033e-10
GH_A08G0503	K06890	--	ML10179289	2-Phenylethanol	2-苯乙醇	Phenolic acids	C05853	ko00360	0.845387	9.98894e-06
GH_A01G0999	K12666	ko00513;ko00510;ko04141;ko00513;ko00510;ko04141;ko00510;ko00513;ko04141	ML10179289	2-Phenylethanol	2-苯乙醇	Phenolic acids	C05853	ko00360	-0.915993	9.55743e-08
GH_D13G0482	--	--	ML10179289	2-Phenylethanol	2-苯乙醇	Phenolic acids	C05853	ko00360	0.876832	1.79712e-06
GH_A05G1025	--	--	ML10179289	2-Phenylethanol	2-苯乙醇	Phenolic acids	C05853	ko00360	-0.969267	3.63401e-11
GH_D01G0404	K13459	ko04626;ko04626;ko04626	ML10179289	2-Phenylethanol	2-苯乙醇	Phenolic acids	C05853	ko00360	-0.899615	3.76869e-07
GH_D01G0402	K13459	ko04626;ko04626;ko04626	ML10179289	2-Phenylethanol	2-苯乙醇	Phenolic acids	C05853	ko00360	-0.966984	6.401e-11
GH_D13G2329	--	--	ML10179289	2-Phenylethanol	2-苯乙醇	Phenolic acids	C05853	ko00360	0.929582	2.43358e-08
GH_D13G2315	--	--	ML10179289	2-Phenylethanol	2-苯乙醇	Phenolic acids	C05853	ko00360	-0.931317	2.00458e-08
GH_D07G1722	--	--	ML10179289	2-Phenylethanol	2-苯乙醇	Phenolic acids	C05853	ko00360	-0.91058	1.54791e-07
GH_A04G1771	K07052	--	ML10179289	2-Phenylethanol	2-苯乙醇	Phenolic acids	C05853	ko00360	0.949489	1.81753e-09
GH_A07G0382	K00430	ko00940;ko00940;ko00940	ML10179289	2-Phenylethanol	2-苯乙醇	Phenolic acids	C05853	ko00360	0.832957	1.77913e-05
GH_D11G3536	--	--	ML10179289	2-Phenylethanol	2-苯乙醇	Phenolic acids	C05853	ko00360	-0.905612	2.34752e-07
GH_D03G0833	K13448	ko04626;ko04626;ko04626	ML10179289	2-Phenylethanol	2-苯乙醇	Phenolic acids	C05853	ko00360	-0.96106	2.35228e-10
GH_D05G2678	--	--	ML10179289	2-Phenylethanol	2-苯乙醇	Phenolic acids	C05853	ko00360	0.834286	1.67636e-05
GH_D05G2671	K00826	ko00966;ko00290;ko00280;ko00770;ko00270;ko00966;ko00270;ko00290;ko00280;ko00770;ko00966;ko00290;ko00280;ko00770;ko00270	ML10179289	2-Phenylethanol	2-苯乙醇	Phenolic acids	C05853	ko00360	0.83636	1.52625e-05
GH_A13G1414	K01061	--	ML10179289	2-Phenylethanol	2-苯乙醇	Phenolic acids	C05853	ko00360	0.980765	8.87305e-13
GH_A13G1413	K08734	ko03430;ko03430;ko03430	ML10179289	2-Phenylethanol	2-苯乙醇	Phenolic acids	C05853	ko00360	0.935336	1.25337e-08
GH_D08G1390	--	--	ML10179289	2-Phenylethanol	2-苯乙醇	Phenolic acids	C05853	ko00360	0.92126	5.79094e-08
GH_D03G1445	K15504	--	ML10179289	2-Phenylethanol	2-苯乙醇	Phenolic acids	C05853	ko00360	-0.80121	6.4327e-05
GH_A13G2300	--	--	ML10179289	2-Phenylethanol	2-苯乙醇	Phenolic acids	C05853	ko00360	-0.855741	5.93721e-06
GH_A08G1993	K15292	--	ML10179289	2-Phenylethanol	2-苯乙醇	Phenolic acids	C05853	ko00360	-0.929865	2.35863e-08
GH_A13G0001	K13153	--	ML10179289	2-Phenylethanol	2-苯乙醇	Phenolic acids	C05853	ko00360	-0.899882	3.69243e-07
GH_A09G0560	K10956	ko04141;ko03060;ko04145;ko04141;ko03060;ko04145;ko04141;ko03060;ko04145	ML10179289	2-Phenylethanol	2-苯乙醇	Phenolic acids	C05853	ko00360	-0.939008	7.94401e-09
GH_A13G0727	--	--	ML10179289	2-Phenylethanol	2-苯乙醇	Phenolic acids	C05853	ko00360	0.948447	2.13279e-09
GH_A13G0724	K01626	ko00400;ko00400;ko00400	ML10179289	2-Phenylethanol	2-苯乙醇	Phenolic acids	C05853	ko00360	-0.960363	2.70484e-10
GH_A05G0444	--	--	ML10179289	2-Phenylethanol	2-苯乙醇	Phenolic acids	C05853	ko00360	0.899598	3.7735e-07
GH_A05G4218	K14553	ko03008;ko03008;ko03008	ML10179289	2-Phenylethanol	2-苯乙醇	Phenolic acids	C05853	ko00360	0.95342	9.62411e-10
GH_D02G0101	--	--	ML10179289	2-Phenylethanol	2-苯乙醇	Phenolic acids	C05853	ko00360	-0.941511	5.72721e-09
GH_D02G0100	--	--	ML10179289	2-Phenylethanol	2-苯乙醇	Phenolic acids	C05853	ko00360	-0.932892	1.67343e-08
GH_A06G1014	--	--	ML10179289	2-Phenylethanol	2-苯乙醇	Phenolic acids	C05853	ko00360	-0.891956	6.61957e-07
GH_D02G0712	--	--	ML10179289	2-Phenylethanol	2-苯乙醇	Phenolic acids	C05853	ko00360	0.835859	1.56138e-05
GH_A05G0686	--	--	ML10179289	2-Phenylethanol	2-苯乙醇	Phenolic acids	C05853	ko00360	0.915583	9.92448e-08
GH_D07G1004	--	--	ML10179289	2-Phenylethanol	2-苯乙醇	Phenolic acids	C05853	ko00360	-0.854988	6.17436e-06
GH_D10G2544	K13459	ko04626;ko04626;ko04626	ML10179289	2-Phenylethanol	2-苯乙醇	Phenolic acids	C05853	ko00360	-0.917435	8.36004e-08
GH_D10G2545	K13459	ko04626;ko04626;ko04626	ML10179289	2-Phenylethanol	2-苯乙醇	Phenolic acids	C05853	ko00360	-0.926465	3.40744e-08
GH_D10G2543	K13459	ko04626;ko04626;ko04626	ML10179289	2-Phenylethanol	2-苯乙醇	Phenolic acids	C05853	ko00360	-0.932572	1.73656e-08
GH_D10G2540	K13459	ko04626;ko04626;ko04626	ML10179289	2-Phenylethanol	2-苯乙醇	Phenolic acids	C05853	ko00360	-0.943148	4.58779e-09
GH_D02G0118	K08592	--	ML10179289	2-Phenylethanol	2-苯乙醇	Phenolic acids	C05853	ko00360	-0.952669	1.09129e-09
GH_D08G2327	--	--	ML10179289	2-Phenylethanol	2-苯乙醇	Phenolic acids	C05853	ko00360	0.876048	1.88576e-06
GH_D02G0258	K08592	--	ML10179289	2-Phenylethanol	2-苯乙醇	Phenolic acids	C05853	ko00360	-0.939076	7.87565e-09
GH_A09G0292	--	--	ML10179289	2-Phenylethanol	2-苯乙醇	Phenolic acids	C05853	ko00360	-0.82317	2.7152e-05
GH_D02G0097	--	--	ML10179289	2-Phenylethanol	2-苯乙醇	Phenolic acids	C05853	ko00360	-0.898001	4.2591e-07
GH_A07G0836	K00604	ko00670;ko00970;ko00670;ko00970;ko00670;ko00970	ML10179289	2-Phenylethanol	2-苯乙醇	Phenolic acids	C05853	ko00360	0.934978	1.30845e-08
GH_A02G0304	--	--	ML10179289	2-Phenylethanol	2-苯乙醇	Phenolic acids	C05853	ko00360	0.808177	4.95058e-05
GH_A02G0303	--	--	ML10179289	2-Phenylethanol	2-苯乙醇	Phenolic acids	C05853	ko00360	0.854842	6.22127e-06
GH_D03G0713	K17492	--	ML10179289	2-Phenylethanol	2-苯乙醇	Phenolic acids	C05853	ko00360	0.894158	5.65458e-07
GH_A08G1223	K14563	ko03008;ko03008;ko03008	ML10179289	2-Phenylethanol	2-苯乙醇	Phenolic acids	C05853	ko00360	-0.919567	6.82835e-08
GH_A06G1015	--	--	ML10179289	2-Phenylethanol	2-苯乙醇	Phenolic acids	C05853	ko00360	-0.942486	5.02194e-09
GH_A05G1073	--	--	ML10179289	2-Phenylethanol	2-苯乙醇	Phenolic acids	C05853	ko00360	-0.912488	1.31064e-07
GH_D05G3117	K09667	ko00514	ML10179289	2-Phenylethanol	2-苯乙醇	Phenolic acids	C05853	ko00360	-0.858874	5.03255e-06
GH_D04G0922	--	--	ML10179289	2-Phenylethanol	2-苯乙醇	Phenolic acids	C05853	ko00360	0.862833	4.06072e-06
GH_A10G2658	--	--	ML10179289	2-Phenylethanol	2-苯乙醇	Phenolic acids	C05853	ko00360	-0.808648	4.86189e-05
GH_A05G0918	--	--	ML10179289	2-Phenylethanol	2-苯乙醇	Phenolic acids	C05853	ko00360	-0.911192	1.468e-07
GH_A03G2045	--	--	ML10179289	2-Phenylethanol	2-苯乙醇	Phenolic acids	C05853	ko00360	0.931141	2.0447e-08
GH_A13G0220	K12896	ko03040;ko03040	ML10179289	2-Phenylethanol	2-苯乙醇	Phenolic acids	C05853	ko00360	-0.827543	2.25511e-05
GH_D01G0081	--	--	ML10179289	2-Phenylethanol	2-苯乙醇	Phenolic acids	C05853	ko00360	-0.965654	8.74228e-11
GH_A02G2057	K08852	ko04141;ko04141;ko04141;ko04141;ko04141	ML10179289	2-Phenylethanol	2-苯乙醇	Phenolic acids	C05853	ko00360	-0.810782	4.47677e-05
GH_D07G2022	--	--	ML10179289	2-Phenylethanol	2-苯乙醇	Phenolic acids	C05853	ko00360	-0.872491	2.33734e-06
GH_A02G1899	--	--	ML10179289	2-Phenylethanol	2-苯乙醇	Phenolic acids	C05853	ko00360	0.871994	2.40736e-06
GH_D09G0688	K02726	ko03050;ko03050	ML10179289	2-Phenylethanol	2-苯乙醇	Phenolic acids	C05853	ko00360	0.931709	1.9171e-08
GH_D07G2521	--	--	ML10179289	2-Phenylethanol	2-苯乙醇	Phenolic acids	C05853	ko00360	-0.926934	3.24229e-08
GH_D04G1249	K19951	--	ML10179289	2-Phenylethanol	2-苯乙醇	Phenolic acids	C05853	ko00360	0.852943	6.85962e-06
GH_A06G0349	K03327	--	ML10179289	2-Phenylethanol	2-苯乙醇	Phenolic acids	C05853	ko00360	-0.836281	1.53174e-05
GH_A09G1932	K01056	--	ML10179289	2-Phenylethanol	2-苯乙醇	Phenolic acids	C05853	ko00360	0.917124	8.60649e-08
GH_A04G1687	--	--	ML10179289	2-Phenylethanol	2-苯乙醇	Phenolic acids	C05853	ko00360	-0.888157	8.62021e-07
GH_D10G0341	--	--	ML10179289	2-Phenylethanol	2-苯乙醇	Phenolic acids	C05853	ko00360	0.820606	3.02058e-05
GH_D01G1777	--	--	ML10179289	2-Phenylethanol	2-苯乙醇	Phenolic acids	C05853	ko00360	0.852834	6.89797e-06
GH_A07G1052	K09422	--	ML10179289	2-Phenylethanol	2-苯乙醇	Phenolic acids	C05853	ko00360	0.837751	1.43207e-05
GH_A07G0860	K11275	--	ML10179289	2-Phenylethanol	2-苯乙醇	Phenolic acids	C05853	ko00360	-0.897711	4.35298e-07
GH_D11G0805	K03115	ko03008;ko04712;ko03008;ko04712;ko03008;ko04712	ML10179289	2-Phenylethanol	2-苯乙醇	Phenolic acids	C05853	ko00360	0.893387	5.97784e-07
GH_A03G0275	K11820	ko00966;ko00380;ko00966;ko00380;ko00966;ko00380	ML10179289	2-Phenylethanol	2-苯乙醇	Phenolic acids	C05853	ko00360	-0.854314	6.39337e-06
GH_D07G1962	--	--	ML10179289	2-Phenylethanol	2-苯乙醇	Phenolic acids	C05853	ko00360	0.898306	4.16262e-07
GH_D07G2394	K08900	--	ML10179289	2-Phenylethanol	2-苯乙醇	Phenolic acids	C05853	ko00360	-0.885158	1.05493e-06
GH_D08G2648	K14488	ko04075;ko04075;ko04075	ML10179289	2-Phenylethanol	2-苯乙醇	Phenolic acids	C05853	ko00360	0.84484	1.02565e-05
GH_D07G2222	K00847	ko00500;ko00520;ko00051;ko00500;ko00051;ko00520;ko00051;ko00500;ko00520;ko00500;ko00051;ko00520;ko00500;ko00051;ko00520	ML10179289	2-Phenylethanol	2-苯乙醇	Phenolic acids	C05853	ko00360	0.828086	2.20289e-05
GH_A11G1435	--	--	ML10179289	2-Phenylethanol	2-苯乙醇	Phenolic acids	C05853	ko00360	0.942981	4.69398e-09
GH_D07G0352	--	--	ML10179289	2-Phenylethanol	2-苯乙醇	Phenolic acids	C05853	ko00360	0.96019	2.79952e-10
GH_D11G3698	--	--	ML10179289	2-Phenylethanol	2-苯乙醇	Phenolic acids	C05853	ko00360	0.817574	3.41899e-05
GH_A13G1847	K05928	ko00130;ko00130;ko00130	ML10179289	2-Phenylethanol	2-苯乙醇	Phenolic acids	C05853	ko00360	0.952479	1.12619e-09
GH_D12G2394	--	--	ML10179289	2-Phenylethanol	2-苯乙醇	Phenolic acids	C05853	ko00360	0.902382	3.04071e-07
GH_A04G0160	--	--	ML10179289	2-Phenylethanol	2-苯乙醇	Phenolic acids	C05853	ko00360	-0.830358	1.99557e-05
GH_D06G2348	--	--	ML10179289	2-Phenylethanol	2-苯乙醇	Phenolic acids	C05853	ko00360	0.838353	1.3929e-05
GH_A12G0631	K08241	ko00592;ko00592;ko00592;ko00592;ko00592	ML10179289	2-Phenylethanol	2-苯乙醇	Phenolic acids	C05853	ko00360	-0.812219	4.23241e-05
GH_D12G2637	--	--	ML10179289	2-Phenylethanol	2-苯乙醇	Phenolic acids	C05853	ko00360	-0.851146	7.51497e-06
GH_A01G1774	--	--	ML10179289	2-Phenylethanol	2-苯乙醇	Phenolic acids	C05853	ko00360	-0.838922	1.35675e-05
GH_A13G1438	--	--	ML10179289	2-Phenylethanol	2-苯乙醇	Phenolic acids	C05853	ko00360	-0.871426	2.4894e-06
GH_A05G3572	K14209	--	ML10179289	2-Phenylethanol	2-苯乙醇	Phenolic acids	C05853	ko00360	0.878561	1.61403e-06
GH_A09G2424	--	--	ML10179289	2-Phenylethanol	2-苯乙醇	Phenolic acids	C05853	ko00360	0.931004	2.07663e-08
GH_A04G0345	K13459	ko04626;ko04016;ko04626;ko04016;ko04626;ko04016	ML10179289	2-Phenylethanol	2-苯乙醇	Phenolic acids	C05853	ko00360	0.863803	3.84881e-06
GH_D04G0324	K02701	ko00195;ko00195;ko00195	ML10179289	2-Phenylethanol	2-苯乙醇	Phenolic acids	C05853	ko00360	0.820689	3.01018e-05
GH_A04G0348	K13459	ko04626;ko04016;ko04626;ko04016	ML10179289	2-Phenylethanol	2-苯乙醇	Phenolic acids	C05853	ko00360	0.803912	5.81839e-05
GH_D02G1877	--	--	ML10179289	2-Phenylethanol	2-苯乙醇	Phenolic acids	C05853	ko00360	0.907245	2.05239e-07
GH_D01G0166	K10581	ko04120;ko04120;ko04120	ML10179289	2-Phenylethanol	2-苯乙醇	Phenolic acids	C05853	ko00360	0.873955	2.14142e-06
GH_A13G0506	K17065	--	ML10179289	2-Phenylethanol	2-苯乙醇	Phenolic acids	C05853	ko00360	-0.941321	5.87416e-09
GH_A12G2257	K17498	--	ML10179289	2-Phenylethanol	2-苯乙醇	Phenolic acids	C05853	ko00360	-0.960871	2.44336e-10
GH_A05G0660	--	--	ML10179289	2-Phenylethanol	2-苯乙醇	Phenolic acids	C05853	ko00360	0.852724	6.93687e-06
GH_A05G0056	K14504	ko04075;ko04075;ko04075;ko04075	Cmmn013378	Levopimaric acid*	左旋海松酸*	Terpenoids	--	--	0.940507	6.5419e-09
GH_D05G2037	--	--	Cmmn013378	Levopimaric acid*	左旋海松酸*	Terpenoids	--	--	0.851824	7.2618e-06
GH_A05G3430	--	--	Cmmn013378	Levopimaric acid*	左旋海松酸*	Terpenoids	--	--	0.838776	1.36597e-05
GH_A11G0822	--	--	Cmmn013378	Levopimaric acid*	左旋海松酸*	Terpenoids	--	--	0.844176	1.05896e-05
GH_D11G3643	K19613	--	Cmmn013378	Levopimaric acid*	左旋海松酸*	Terpenoids	--	--	0.886118	9.89499e-07
GH_A05G1606	--	--	Cmmn013378	Levopimaric acid*	左旋海松酸*	Terpenoids	--	--	-0.833731	1.71865e-05
GH_A05G1190	--	--	Cmmn013378	Levopimaric acid*	左旋海松酸*	Terpenoids	--	--	-0.802482	6.13689e-05
GH_A06G0175	K02183	ko04070;ko04626;ko04016;ko04626;ko04016;ko04070;ko04626;ko04016;ko04070;ko04016;ko04070;ko04626;ko04070;ko04016;ko04626	Cmmn013378	Levopimaric acid*	左旋海松酸*	Terpenoids	--	--	0.886858	9.41487e-07
GH_A02G0833	--	--	Cmmn013378	Levopimaric acid*	左旋海松酸*	Terpenoids	--	--	0.911876	1.38296e-07
GH_A05G3720	--	--	Cmmn013378	Levopimaric acid*	左旋海松酸*	Terpenoids	--	--	0.861676	4.32637e-06
GH_D11G2825	--	--	Cmmn013378	Levopimaric acid*	左旋海松酸*	Terpenoids	--	--	-0.867279	3.16569e-06
GH_D09G1978	--	--	Cmmn013378	Levopimaric acid*	左旋海松酸*	Terpenoids	--	--	0.803762	5.85118e-05
GH_A13G1454	K01379	--	Cmmn013378	Levopimaric acid*	左旋海松酸*	Terpenoids	--	--	-0.806995	5.17922e-05
GH_A11G3603	K08064	--	Cmmn013378	Levopimaric acid*	左旋海松酸*	Terpenoids	--	--	0.800116	6.69636e-05
GH_D10G1942	K11866	ko04144;ko04144;ko04144	Cmmn013378	Levopimaric acid*	左旋海松酸*	Terpenoids	--	--	0.816365	3.58984e-05
GH_D10G1008	--	--	Cmmn013378	Levopimaric acid*	左旋海松酸*	Terpenoids	--	--	0.825132	2.49973e-05
GH_D13G0145	--	--	Cmmn013378	Levopimaric acid*	左旋海松酸*	Terpenoids	--	--	0.893761	5.81912e-07
GH_D05G0061	K14504	ko04075;ko04075;ko04075;ko04075;ko04075;ko04075;ko04075	Cmmn013378	Levopimaric acid*	左旋海松酸*	Terpenoids	--	--	0.930128	2.29081e-08
GH_A01G1341	--	--	Cmmn013378	Levopimaric acid*	左旋海松酸*	Terpenoids	--	--	0.864915	3.61771e-06
GH_A01G1959	--	--	Cmmn013378	Levopimaric acid*	左旋海松酸*	Terpenoids	--	--	0.86303	4.01699e-06
GH_A05G0646	K20661	--	Cmmn013378	Levopimaric acid*	左旋海松酸*	Terpenoids	--	--	-0.800908	6.5045e-05
GH_D05G2359	--	--	Cmmn013378	Levopimaric acid*	左旋海松酸*	Terpenoids	--	--	0.823487	2.67939e-05
GH_D03G0528	K14504	ko04075;ko04075;ko04075;ko04075;ko04075;ko04075;ko04075;ko04075	Cmmn013378	Levopimaric acid*	左旋海松酸*	Terpenoids	--	--	0.96557	8.91247e-11
GH_D12G1800	--	--	Cmmn013378	Levopimaric acid*	左旋海松酸*	Terpenoids	--	--	0.808411	4.90636e-05
GH_D05G3276	K14504	ko04075;ko04075;ko04075;ko04075;ko04075	Cmmn013378	Levopimaric acid*	左旋海松酸*	Terpenoids	--	--	0.963146	1.52423e-10
GH_A05G4208	K14638	--	Cmmn013378	Levopimaric acid*	左旋海松酸*	Terpenoids	--	--	0.865042	3.59208e-06
GH_D02G1023	K14504	ko04075;ko04075;ko04075;ko04075;ko04075;ko04075	Cmmn013378	Levopimaric acid*	左旋海松酸*	Terpenoids	--	--	0.929941	2.33895e-08
GH_D11G3548	K13459	ko04626;ko04626;ko04626;ko04626;ko04626	Cmmn013378	Levopimaric acid*	左旋海松酸*	Terpenoids	--	--	0.829617	2.06126e-05
GH_A11G1164	--	--	Cmmn013378	Levopimaric acid*	左旋海松酸*	Terpenoids	--	--	0.882246	1.27669e-06
GH_A06G0750	K00469	ko00053;ko00562;ko00053;ko00562;ko00562;ko00053;ko00053;ko00562;ko00053;ko00562	Cmmn013378	Levopimaric acid*	左旋海松酸*	Terpenoids	--	--	-0.879337	1.5372e-06
GH_D04G0256	--	--	Cmmn013378	Levopimaric acid*	左旋海松酸*	Terpenoids	--	--	0.825145	2.49833e-05
GH_A11G2475	--	--	Cmmn013378	Levopimaric acid*	左旋海松酸*	Terpenoids	--	--	0.944753	3.66717e-09
GH_D04G2127	--	--	Cmmn013378	Levopimaric acid*	左旋海松酸*	Terpenoids	--	--	0.828972	2.12e-05
GH_D10G1840	--	--	Cmmn013378	Levopimaric acid*	左旋海松酸*	Terpenoids	--	--	0.875305	1.97336e-06
GH_D10G0802	--	--	Cmmn013378	Levopimaric acid*	左旋海松酸*	Terpenoids	--	--	-0.83395	1.70185e-05
GH_D02G0848	--	--	Cmmn013378	Levopimaric acid*	左旋海松酸*	Terpenoids	--	--	0.90329	2.82987e-07
GH_D02G0926	--	--	Cmmn013378	Levopimaric acid*	左旋海松酸*	Terpenoids	--	--	0.826252	2.38334e-05
GH_A05G2912	--	--	Cmmn013378	Levopimaric acid*	左旋海松酸*	Terpenoids	--	--	0.93741	9.72109e-09
GH_D03G0166	--	--	Cmmn013378	Levopimaric acid*	左旋海松酸*	Terpenoids	--	--	0.903749	2.72825e-07
GH_D10G1472	K22395	ko00940;ko00940;ko00940;ko00940;ko00940	Cmmn013378	Levopimaric acid*	左旋海松酸*	Terpenoids	--	--	0.944847	3.61826e-09
GH_A07G1421	--	--	Cmmn013378	Levopimaric acid*	左旋海松酸*	Terpenoids	--	--	-0.871383	2.49579e-06
GH_D07G0465	K05282	ko00904;ko00904;ko00904;ko00904;ko00904	Cmmn013378	Levopimaric acid*	左旋海松酸*	Terpenoids	--	--	0.961967	1.95369e-10
GH_A12G1973	--	--	Cmmn013378	Levopimaric acid*	左旋海松酸*	Terpenoids	--	--	-0.898741	4.02775e-07
GH_A12G1402	K06611	ko00052;ko00052;ko00052	Cmmn013378	Levopimaric acid*	左旋海松酸*	Terpenoids	--	--	0.922937	4.90143e-08
GH_A11G1609	--	--	Cmmn013378	Levopimaric acid*	左旋海松酸*	Terpenoids	--	--	0.872532	2.33169e-06
GH_A02G1658	K14504	ko04075;ko04075;ko04075	Cmmn013378	Levopimaric acid*	左旋海松酸*	Terpenoids	--	--	0.917845	8.04409e-08
GH_A02G1657	K14504	ko04075;ko04075;ko04075	Cmmn013378	Levopimaric acid*	左旋海松酸*	Terpenoids	--	--	0.897785	4.32897e-07
GH_D02G1318	K10143	ko04712;ko04120;ko04712;ko04120;ko04712;ko04120	Cmmn013378	Levopimaric acid*	左旋海松酸*	Terpenoids	--	--	0.85549	6.01524e-06
GH_A13G0829	K09422	--	Cmmn013378	Levopimaric acid*	左旋海松酸*	Terpenoids	--	--	-0.808255	4.9358e-05
GH_D08G2430	--	--	Cmmn013378	Levopimaric acid*	左旋海松酸*	Terpenoids	--	--	-0.908603	1.83204e-07
GH_A10G0258	--	--	Cmmn013378	Levopimaric acid*	左旋海松酸*	Terpenoids	--	--	-0.894755	5.4149e-07
GH_A10G2658	--	--	Cmmn013378	Levopimaric acid*	左旋海松酸*	Terpenoids	--	--	0.835999	1.55149e-05
GH_A05G3249	K14504	ko04075;ko04075;ko04075	Cmmn013378	Levopimaric acid*	左旋海松酸*	Terpenoids	--	--	0.876486	1.83581e-06
GH_A13G2169	K08776	--	Cmmn013378	Levopimaric acid*	左旋海松酸*	Terpenoids	--	--	0.879214	1.54914e-06
GH_A05G2253	--	--	Cmmn013378	Levopimaric acid*	左旋海松酸*	Terpenoids	--	--	0.906257	2.22678e-07
GH_A05G2252	--	--	Cmmn013378	Levopimaric acid*	左旋海松酸*	Terpenoids	--	--	0.945584	3.25666e-09
GH_D05G2276	--	--	Cmmn013378	Levopimaric acid*	左旋海松酸*	Terpenoids	--	--	0.94596	3.08492e-09
GH_A11G1423	--	--	Cmmn013378	Levopimaric acid*	左旋海松酸*	Terpenoids	--	--	0.828355	2.17742e-05
GH_A05G0293	K01489	ko00240	Cmmn013378	Levopimaric acid*	左旋海松酸*	Terpenoids	--	--	0.82699	2.30926e-05
GH_D01G2055	--	--	Cmmn013378	Levopimaric acid*	左旋海松酸*	Terpenoids	--	--	0.856193	5.79878e-06
GH_A03G2101	K09422	--	Cmmn013378	Levopimaric acid*	左旋海松酸*	Terpenoids	--	--	0.879402	1.53092e-06
GH_A08G2235	--	--	Lmhn004756	Cinnamoylferuloyltartaric acid	肉桂酰阿魏酰酒石酸	Phenolic acids	--	--	-0.888591	8.36792e-07
GH_A07G1556	--	--	Lmhn004756	Cinnamoylferuloyltartaric acid	肉桂酰阿魏酰酒石酸	Phenolic acids	--	--	0.905201	2.42728e-07
GH_D12G2267	--	--	Lmhn004756	Cinnamoylferuloyltartaric acid	肉桂酰阿魏酰酒石酸	Phenolic acids	--	--	0.857118	5.52384e-06
GH_D02G0980	--	--	Lmhn004756	Cinnamoylferuloyltartaric acid	肉桂酰阿魏酰酒石酸	Phenolic acids	--	--	0.922449	5.14719e-08
GH_A10G2630	K19589	--	Lmhn004756	Cinnamoylferuloyltartaric acid	肉桂酰阿魏酰酒石酸	Phenolic acids	--	--	0.841151	1.22268e-05
GH_scaffold2075_objG0001	K13789	ko00900;ko00900;ko00900	Lmhn004756	Cinnamoylferuloyltartaric acid	肉桂酰阿魏酰酒石酸	Phenolic acids	--	--	0.858657	5.09123e-06
GH_A03G0092	--	--	Lmhn004756	Cinnamoylferuloyltartaric acid	肉桂酰阿魏酰酒石酸	Phenolic acids	--	--	0.877629	1.71057e-06
GH_D11G2166	--	--	Lmhn004756	Cinnamoylferuloyltartaric acid	肉桂酰阿魏酰酒石酸	Phenolic acids	--	--	0.88934	7.94781e-07
GH_D10G2538	--	--	Lmhn004756	Cinnamoylferuloyltartaric acid	肉桂酰阿魏酰酒石酸	Phenolic acids	--	--	-0.90408	2.65695e-07
GH_A04G0115	K11996	ko04122;ko04122	Lmhn004756	Cinnamoylferuloyltartaric acid	肉桂酰阿魏酰酒石酸	Phenolic acids	--	--	0.854624	6.2919e-06
GH_D11G3528	--	--	Lmhn004756	Cinnamoylferuloyltartaric acid	肉桂酰阿魏酰酒石酸	Phenolic acids	--	--	-0.928768	2.66106e-08
GH_D11G3529	--	--	Lmhn004756	Cinnamoylferuloyltartaric acid	肉桂酰阿魏酰酒石酸	Phenolic acids	--	--	-0.919763	6.70026e-08
GH_D08G2631	--	--	Lmhn004756	Cinnamoylferuloyltartaric acid	肉桂酰阿魏酰酒石酸	Phenolic acids	--	--	0.879879	1.48544e-06
GH_A10G2120	K09285	--	Lmhn004756	Cinnamoylferuloyltartaric acid	肉桂酰阿魏酰酒石酸	Phenolic acids	--	--	0.80238	6.16013e-05
GH_A11G1610	K13429	ko04626;ko04626;ko04626	Lmhn004756	Cinnamoylferuloyltartaric acid	肉桂酰阿魏酰酒石酸	Phenolic acids	--	--	-0.878793	1.59073e-06
GH_D12G0177	K03527	ko00900;ko00900	Lmhn004756	Cinnamoylferuloyltartaric acid	肉桂酰阿魏酰酒石酸	Phenolic acids	--	--	0.896425	4.79046e-07
GH_D11G3552	K13459	ko04626;ko04626;ko04626	Lmhn004756	Cinnamoylferuloyltartaric acid	肉桂酰阿魏酰酒石酸	Phenolic acids	--	--	0.921499	5.65619e-08
GH_D02G1743	K02900	ko03010;ko03010	Lmhn004756	Cinnamoylferuloyltartaric acid	肉桂酰阿魏酰酒石酸	Phenolic acids	--	--	0.888929	8.17631e-07
GH_D11G2110	K00083	ko00940;ko00940;ko00940	Lmhn004756	Cinnamoylferuloyltartaric acid	肉桂酰阿魏酰酒石酸	Phenolic acids	--	--	-0.860737	4.55288e-06
GH_A10G2377	--	--	Lmhn004756	Cinnamoylferuloyltartaric acid	肉桂酰阿魏酰酒石酸	Phenolic acids	--	--	-0.900074	3.63845e-07
GH_A13G0202	K14497	ko04075;ko04016	Lmhn004756	Cinnamoylferuloyltartaric acid	肉桂酰阿魏酰酒石酸	Phenolic acids	--	--	0.8119	4.28571e-05
GH_A13G0205	K10355	--	Lmhn004756	Cinnamoylferuloyltartaric acid	肉桂酰阿魏酰酒石酸	Phenolic acids	--	--	-0.817725	3.39807e-05
GH_A08G0580	--	--	Lmhn004756	Cinnamoylferuloyltartaric acid	肉桂酰阿魏酰酒石酸	Phenolic acids	--	--	-0.822731	2.7655e-05
GH_A11G1929	--	--	Lmhn004756	Cinnamoylferuloyltartaric acid	肉桂酰阿魏酰酒石酸	Phenolic acids	--	--	-0.914301	1.11502e-07
GH_D03G1794	K15078	--	Lmhn004756	Cinnamoylferuloyltartaric acid	肉桂酰阿魏酰酒石酸	Phenolic acids	--	--	0.898413	4.12902e-07
GH_A08G1862	--	--	Lmhn004756	Cinnamoylferuloyltartaric acid	肉桂酰阿魏酰酒石酸	Phenolic acids	--	--	-0.877935	1.67838e-06
GH_A08G1860	--	--	Lmhn004756	Cinnamoylferuloyltartaric acid	肉桂酰阿魏酰酒石酸	Phenolic acids	--	--	-0.859658	4.82568e-06
GH_A08G1864	--	--	Lmhn004756	Cinnamoylferuloyltartaric acid	肉桂酰阿魏酰酒石酸	Phenolic acids	--	--	-0.854895	6.20418e-06
GH_D03G1804	--	--	Lmhn004756	Cinnamoylferuloyltartaric acid	肉桂酰阿魏酰酒石酸	Phenolic acids	--	--	-0.935017	1.30245e-08
GH_D03G1805	--	--	Lmhn004756	Cinnamoylferuloyltartaric acid	肉桂酰阿魏酰酒石酸	Phenolic acids	--	--	-0.939919	7.06373e-09
GH_D03G1803	--	--	Lmhn004756	Cinnamoylferuloyltartaric acid	肉桂酰阿魏酰酒石酸	Phenolic acids	--	--	-0.902551	3.00055e-07
GH_D02G1857	--	--	Lmhn004756	Cinnamoylferuloyltartaric acid	肉桂酰阿魏酰酒石酸	Phenolic acids	--	--	-0.877692	1.70395e-06
GH_D07G2009	--	--	Lmhn004756	Cinnamoylferuloyltartaric acid	肉桂酰阿魏酰酒石酸	Phenolic acids	--	--	0.917086	8.63777e-08
GH_D07G0865	K00512	ko00380;ko00905;ko00591;ko00943;ko00590;ko00380;ko00943;ko00905;ko00591;ko00590;ko00591;ko00380;ko00905;ko00943;ko00590	Lmhn004756	Cinnamoylferuloyltartaric acid	肉桂酰阿魏酰酒石酸	Phenolic acids	--	--	0.862214	4.20104e-06
GH_D11G3559	--	--	Lmhn004756	Cinnamoylferuloyltartaric acid	肉桂酰阿魏酰酒石酸	Phenolic acids	--	--	0.816843	3.52141e-05
GH_A05G1683	K08901	ko00195;ko00195;ko00195;ko00195	Lmhn004756	Cinnamoylferuloyltartaric acid	肉桂酰阿魏酰酒石酸	Phenolic acids	--	--	-0.900929	3.40621e-07
GH_A05G1682	--	--	Lmhn004756	Cinnamoylferuloyltartaric acid	肉桂酰阿魏酰酒石酸	Phenolic acids	--	--	-0.872186	2.38003e-06
GH_D08G1478	K05389	--	Lmhn004756	Cinnamoylferuloyltartaric acid	肉桂酰阿魏酰酒石酸	Phenolic acids	--	--	0.921713	5.53784e-08
GH_A13G2260	K03453	--	Lmhn004756	Cinnamoylferuloyltartaric acid	肉桂酰阿魏酰酒石酸	Phenolic acids	--	--	-0.93278	1.69531e-08
GH_A08G0021	--	--	Lmhn004756	Cinnamoylferuloyltartaric acid	肉桂酰阿魏酰酒石酸	Phenolic acids	--	--	-0.8057	5.44007e-05
GH_D01G1694	K03027	ko03020;ko03020;ko03020	Lmhn004756	Cinnamoylferuloyltartaric acid	肉桂酰阿魏酰酒石酸	Phenolic acids	--	--	-0.934961	1.3112e-08
GH_A12G2561	--	--	Lmhn004756	Cinnamoylferuloyltartaric acid	肉桂酰阿魏酰酒石酸	Phenolic acids	--	--	-0.89374	5.82794e-07
GH_D05G0466	K17795	--	Lmhn004756	Cinnamoylferuloyltartaric acid	肉桂酰阿魏酰酒石酸	Phenolic acids	--	--	0.862267	4.18886e-06
GH_D02G0222	K17285	ko00920;ko00920;ko00920	Lmhn004756	Cinnamoylferuloyltartaric acid	肉桂酰阿魏酰酒石酸	Phenolic acids	--	--	0.829157	2.10299e-05
GH_A08G2583	K00001	ko00350;ko00010;ko00071;ko00350;ko00071;ko00010;ko00350;ko00010;ko00071	Lmhn004756	Cinnamoylferuloyltartaric acid	肉桂酰阿魏酰酒石酸	Phenolic acids	--	--	-0.928941	2.61124e-08
GH_A10G2300	K11206	--	Lmhn004756	Cinnamoylferuloyltartaric acid	肉桂酰阿魏酰酒石酸	Phenolic acids	--	--	-0.919316	6.99509e-08
GH_D12G2239	K09840	ko00906;ko00906	Lmhn004756	Cinnamoylferuloyltartaric acid	肉桂酰阿魏酰酒石酸	Phenolic acids	--	--	-0.859506	4.86531e-06
GH_D13G0636	K00814	ko00250;ko00220;ko00710;ko00710;ko00220;ko00250	Lmhn004756	Cinnamoylferuloyltartaric acid	肉桂酰阿魏酰酒石酸	Phenolic acids	--	--	-0.911791	1.39332e-07
GH_D01G0066	--	--	Lmhn004756	Cinnamoylferuloyltartaric acid	肉桂酰阿魏酰酒石酸	Phenolic acids	--	--	-0.887988	8.72024e-07
GH_D11G3558	--	--	Lmhn004756	Cinnamoylferuloyltartaric acid	肉桂酰阿魏酰酒石酸	Phenolic acids	--	--	0.899297	3.86133e-07
GH_D10G2792	--	--	Lmhn004756	Cinnamoylferuloyltartaric acid	肉桂酰阿魏酰酒石酸	Phenolic acids	--	--	-0.883714	1.16029e-06
GH_D13G2464	--	--	Lmhn004756	Cinnamoylferuloyltartaric acid	肉桂酰阿魏酰酒石酸	Phenolic acids	--	--	0.895138	5.26593e-07
GH_D02G0162	K00237	ko00020;ko00190;ko00020;ko00190;ko00020;ko00190	Lmhn004756	Cinnamoylferuloyltartaric acid	肉桂酰阿魏酰酒石酸	Phenolic acids	--	--	-0.845616	9.87843e-06
GH_D13G1177	K05539	--	Lmhn004756	Cinnamoylferuloyltartaric acid	肉桂酰阿魏酰酒石酸	Phenolic acids	--	--	-0.905233	2.42102e-07
GH_D06G0080	K16302	--	Lmhn004756	Cinnamoylferuloyltartaric acid	肉桂酰阿魏酰酒石酸	Phenolic acids	--	--	0.905015	2.46429e-07
GH_A04G0141	K01681	ko00020;ko00630;ko00630;ko00020;ko00630;ko00020;ko00630;ko00020;ko00630;ko00020	Lmhn004756	Cinnamoylferuloyltartaric acid	肉桂酰阿魏酰酒石酸	Phenolic acids	--	--	0.854671	6.27646e-06
GH_D08G1453	--	--	Lmhn004756	Cinnamoylferuloyltartaric acid	肉桂酰阿魏酰酒石酸	Phenolic acids	--	--	-0.917808	8.07289e-08
GH_A12G1563	K19241	--	Lmhn004756	Cinnamoylferuloyltartaric acid	肉桂酰阿魏酰酒石酸	Phenolic acids	--	--	-0.918555	7.52229e-08
GH_A06G1884	K05857	ko00562;ko04070;ko04070;ko00562;ko00562;ko04070	Lmhn004756	Cinnamoylferuloyltartaric acid	肉桂酰阿魏酰酒石酸	Phenolic acids	--	--	-0.92159	5.60557e-08
GH_A11G3394	--	--	Lmhn004756	Cinnamoylferuloyltartaric acid	肉桂酰阿魏酰酒石酸	Phenolic acids	--	--	-0.836575	1.51135e-05
GH_D08G1115	K00264	ko00910;ko00250;ko00910;ko00250;ko00910;ko00250	Lmhn004756	Cinnamoylferuloyltartaric acid	肉桂酰阿魏酰酒石酸	Phenolic acids	--	--	-0.891162	7.00108e-07
GH_A05G4255	--	--	Lmhn004756	Cinnamoylferuloyltartaric acid	肉桂酰阿魏酰酒石酸	Phenolic acids	--	--	-0.846143	9.62884e-06
GH_D10G0387	K02868	ko03010;ko03010;ko03010	Lmhn004756	Cinnamoylferuloyltartaric acid	肉桂酰阿魏酰酒石酸	Phenolic acids	--	--	0.889794	7.70222e-07
GH_A10G2507	K21373	--	Lmhn004756	Cinnamoylferuloyltartaric acid	肉桂酰阿魏酰酒石酸	Phenolic acids	--	--	0.871929	2.41656e-06
GH_D05G2989	K18469	--	Lmhn004756	Cinnamoylferuloyltartaric acid	肉桂酰阿魏酰酒石酸	Phenolic acids	--	--	-0.900412	3.545e-07
GH_D06G1302	K12619	ko03008;ko03018;ko03008;ko03018	Lmhn004756	Cinnamoylferuloyltartaric acid	肉桂酰阿魏酰酒石酸	Phenolic acids	--	--	-0.850448	7.78331e-06
GH_D02G1128	K01230	ko00513;ko00510;ko04141;ko00513;ko00510;ko04141;ko00510;ko00513;ko04141	Lmhn004756	Cinnamoylferuloyltartaric acid	肉桂酰阿魏酰酒石酸	Phenolic acids	--	--	-0.941788	5.51855e-09
GH_D03G0091	--	--	Lmhn004756	Cinnamoylferuloyltartaric acid	肉桂酰阿魏酰酒石酸	Phenolic acids	--	--	-0.904118	2.64897e-07
GH_D12G2287	K07541	ko00563;ko00563;ko00563	Lmhn004756	Cinnamoylferuloyltartaric acid	肉桂酰阿魏酰酒石酸	Phenolic acids	--	--	-0.914791	1.06672e-07
GH_D08G1877	--	--	Lmhn004756	Cinnamoylferuloyltartaric acid	肉桂酰阿魏酰酒石酸	Phenolic acids	--	--	-0.890423	7.37256e-07
GH_D08G1879	--	--	Lmhn004756	Cinnamoylferuloyltartaric acid	肉桂酰阿魏酰酒石酸	Phenolic acids	--	--	-0.842357	1.15494e-05
GH_A07G0878	K09590	ko00905;ko00905;ko00905;ko00905	Lmhn004756	Cinnamoylferuloyltartaric acid	肉桂酰阿魏酰酒石酸	Phenolic acids	--	--	-0.85798	5.27789e-06
GH_D13G2369	--	--	Lmhn004756	Cinnamoylferuloyltartaric acid	肉桂酰阿魏酰酒石酸	Phenolic acids	--	--	-0.888997	8.138e-07
GH_D11G3241	K00083	ko00940;ko00940;ko00940;ko00940	Lmhn004756	Cinnamoylferuloyltartaric acid	肉桂酰阿魏酰酒石酸	Phenolic acids	--	--	0.823813	2.64292e-05
GH_A01G0105	K16075	--	Lmhn004756	Cinnamoylferuloyltartaric acid	肉桂酰阿魏酰酒石酸	Phenolic acids	--	--	0.922261	5.24436e-08
GH_A05G0226	K17471	--	Lmhn004756	Cinnamoylferuloyltartaric acid	肉桂酰阿魏酰酒石酸	Phenolic acids	--	--	0.900735	3.4576e-07
GH_A11G3636	--	--	Lmhn004756	Cinnamoylferuloyltartaric acid	肉桂酰阿魏酰酒石酸	Phenolic acids	--	--	-0.928795	2.65328e-08
GH_D12G1803	--	--	Lmhn004756	Cinnamoylferuloyltartaric acid	肉桂酰阿魏酰酒石酸	Phenolic acids	--	--	-0.806393	5.29917e-05
GH_D06G1455	--	--	Lmhn004756	Cinnamoylferuloyltartaric acid	肉桂酰阿魏酰酒石酸	Phenolic acids	--	--	-0.881531	1.33692e-06
GH_A13G1407	K18801	--	Lmhn004756	Cinnamoylferuloyltartaric acid	肉桂酰阿魏酰酒石酸	Phenolic acids	--	--	0.825904	2.41902e-05
GH_A13G1403	--	--	Lmhn004756	Cinnamoylferuloyltartaric acid	肉桂酰阿魏酰酒石酸	Phenolic acids	--	--	0.821965	2.85528e-05
GH_A11G3442	--	--	Lmhn004756	Cinnamoylferuloyltartaric acid	肉桂酰阿魏酰酒石酸	Phenolic acids	--	--	-0.949667	1.76784e-09
GH_scaffold3056_objG0001	K15078	--	Lmhn004756	Cinnamoylferuloyltartaric acid	肉桂酰阿魏酰酒石酸	Phenolic acids	--	--	0.943376	4.44563e-09
GH_D02G0836	--	--	Lmhn004756	Cinnamoylferuloyltartaric acid	肉桂酰阿魏酰酒石酸	Phenolic acids	--	--	-0.941321	5.87382e-09
GH_A01G1980	--	--	Lmhn004756	Cinnamoylferuloyltartaric acid	肉桂酰阿魏酰酒石酸	Phenolic acids	--	--	0.912417	1.31876e-07
GH_D08G1145	--	--	Lmhn004756	Cinnamoylferuloyltartaric acid	肉桂酰阿魏酰酒石酸	Phenolic acids	--	--	0.928855	2.63594e-08
GH_D08G1141	--	--	Lmhn004756	Cinnamoylferuloyltartaric acid	肉桂酰阿魏酰酒石酸	Phenolic acids	--	--	0.96516	9.78507e-11
GH_A07G2012	K20661	--	Lmhn004756	Cinnamoylferuloyltartaric acid	肉桂酰阿魏酰酒石酸	Phenolic acids	--	--	0.882322	1.27041e-06
GH_A05G4205	K00889	ko00562;ko04070;ko04144;ko04070;ko00562;ko04144;ko00562;ko04070;ko04144	Lmhn004756	Cinnamoylferuloyltartaric acid	肉桂酰阿魏酰酒石酸	Phenolic acids	--	--	0.822009	2.85001e-05
GH_D10G2501	--	--	Lmhn004756	Cinnamoylferuloyltartaric acid	肉桂酰阿魏酰酒石酸	Phenolic acids	--	--	0.920896	6.00183e-08
GH_D11G0462	K09578	--	Lmhn004756	Cinnamoylferuloyltartaric acid	肉桂酰阿魏酰酒石酸	Phenolic acids	--	--	-0.869334	2.81311e-06
GH_A05G3865	--	--	Lmhn004756	Cinnamoylferuloyltartaric acid	肉桂酰阿魏酰酒石酸	Phenolic acids	--	--	-0.895055	5.29772e-07
GH_D02G0125	K08592	--	Lmhn004756	Cinnamoylferuloyltartaric acid	肉桂酰阿魏酰酒石酸	Phenolic acids	--	--	0.801427	6.38133e-05
GH_A05G1709	K07055	--	Lmhn004756	Cinnamoylferuloyltartaric acid	肉桂酰阿魏酰酒石酸	Phenolic acids	--	--	0.835288	1.60236e-05
GH_A06G1084	K00696	ko00500	Lmhn004756	Cinnamoylferuloyltartaric acid	肉桂酰阿魏酰酒石酸	Phenolic acids	--	--	0.943385	4.44003e-09
GH_D11G0463	K02938	ko03010;ko03010;ko03010	Lmhn004756	Cinnamoylferuloyltartaric acid	肉桂酰阿魏酰酒石酸	Phenolic acids	--	--	-0.89906	3.9315e-07
GH_A08G2092	K09863	--	Lmhn004756	Cinnamoylferuloyltartaric acid	肉桂酰阿魏酰酒石酸	Phenolic acids	--	--	-0.868709	2.91663e-06
GH_A07G1011	--	--	Lmhn004756	Cinnamoylferuloyltartaric acid	肉桂酰阿魏酰酒石酸	Phenolic acids	--	--	-0.834883	1.63194e-05
GH_A11G0626	K14001	ko04141;ko04141;ko04141	Lmhn004756	Cinnamoylferuloyltartaric acid	肉桂酰阿魏酰酒石酸	Phenolic acids	--	--	0.920997	5.94238e-08
GH_A07G2091	--	--	Lmhn004756	Cinnamoylferuloyltartaric acid	肉桂酰阿魏酰酒石酸	Phenolic acids	--	--	0.886545	9.61499e-07
GH_A05G1705	K03327	--	Lmhn004756	Cinnamoylferuloyltartaric acid	肉桂酰阿魏酰酒石酸	Phenolic acids	--	--	0.900748	3.45415e-07
GH_D03G1843	--	--	Lmhn004756	Cinnamoylferuloyltartaric acid	肉桂酰阿魏酰酒石酸	Phenolic acids	--	--	0.915108	1.03638e-07
GH_D11G3530	--	--	Lmhn004756	Cinnamoylferuloyltartaric acid	肉桂酰阿魏酰酒石酸	Phenolic acids	--	--	0.884531	1.09963e-06
GH_A13G0431	K00899	ko00270;ko00270;ko00270	Lmhn004756	Cinnamoylferuloyltartaric acid	肉桂酰阿魏酰酒石酸	Phenolic acids	--	--	-0.818335	3.31492e-05
GH_A11G3382	--	--	Lmhn004756	Cinnamoylferuloyltartaric acid	肉桂酰阿魏酰酒石酸	Phenolic acids	--	--	0.833417	1.74296e-05
GH_A11G3381	--	--	Lmhn004756	Cinnamoylferuloyltartaric acid	肉桂酰阿魏酰酒石酸	Phenolic acids	--	--	0.935197	1.27454e-08
GH_A10G2648	--	--	Lmhn004756	Cinnamoylferuloyltartaric acid	肉桂酰阿魏酰酒石酸	Phenolic acids	--	--	-0.845562	9.90424e-06
GH_A10G1926	--	--	Lmhn004756	Cinnamoylferuloyltartaric acid	肉桂酰阿魏酰酒石酸	Phenolic acids	--	--	0.856853	5.6013e-06
GH_A13G0234	K13348	ko04146;ko04146	Lmhn004756	Cinnamoylferuloyltartaric acid	肉桂酰阿魏酰酒石酸	Phenolic acids	--	--	0.918491	7.56808e-08
GH_A13G0235	K20562	--	Lmhn004756	Cinnamoylferuloyltartaric acid	肉桂酰阿魏酰酒石酸	Phenolic acids	--	--	0.950831	1.47141e-09
GH_A13G0236	K05909	--	Lmhn004756	Cinnamoylferuloyltartaric acid	肉桂酰阿魏酰酒石酸	Phenolic acids	--	--	0.926585	3.36436e-08
GH_A13G0237	K20562	--	Lmhn004756	Cinnamoylferuloyltartaric acid	肉桂酰阿魏酰酒石酸	Phenolic acids	--	--	0.907822	1.95608e-07
GH_A07G1147	K01537	--	Lmhn004756	Cinnamoylferuloyltartaric acid	肉桂酰阿魏酰酒石酸	Phenolic acids	--	--	0.843966	1.06964e-05
GH_A04G0243	K20793	--	Lmhn004756	Cinnamoylferuloyltartaric acid	肉桂酰阿魏酰酒石酸	Phenolic acids	--	--	0.866966	3.22262e-06
GH_A04G0242	K20793	--	Lmhn004756	Cinnamoylferuloyltartaric acid	肉桂酰阿魏酰酒石酸	Phenolic acids	--	--	0.832183	1.84136e-05
GH_A04G0936	--	--	Lmhn004756	Cinnamoylferuloyltartaric acid	肉桂酰阿魏酰酒石酸	Phenolic acids	--	--	-0.951443	1.3338e-09
GH_D09G1884	--	--	Lmhn004756	Cinnamoylferuloyltartaric acid	肉桂酰阿魏酰酒石酸	Phenolic acids	--	--	-0.895224	5.23299e-07
GH_A11G1460	K06628	--	Lmhn004756	Cinnamoylferuloyltartaric acid	肉桂酰阿魏酰酒石酸	Phenolic acids	--	--	-0.896691	4.69703e-07
GH_A11G0337	--	--	Lmhn004756	Cinnamoylferuloyltartaric acid	肉桂酰阿魏酰酒石酸	Phenolic acids	--	--	-0.862792	4.07e-06
GH_D08G1034	--	--	Lmhn004756	Cinnamoylferuloyltartaric acid	肉桂酰阿魏酰酒石酸	Phenolic acids	--	--	0.821719	2.88458e-05
GH_D10G2541	K13459	ko04626;ko04626;ko04626	Lmhn004756	Cinnamoylferuloyltartaric acid	肉桂酰阿魏酰酒石酸	Phenolic acids	--	--	-0.950666	1.51058e-09
GH_D04G1832	--	--	Lmhn004756	Cinnamoylferuloyltartaric acid	肉桂酰阿魏酰酒石酸	Phenolic acids	--	--	-0.831408	1.90558e-05
GH_A06G2203	K13459	ko04626;ko04016;ko04626;ko04016	Lmhn004756	Cinnamoylferuloyltartaric acid	肉桂酰阿魏酰酒石酸	Phenolic acids	--	--	-0.825083	2.5049e-05
GH_A05G2744	--	--	Lmhn004756	Cinnamoylferuloyltartaric acid	肉桂酰阿魏酰酒石酸	Phenolic acids	--	--	0.900008	3.6568e-07
GH_A07G1417	K15446	--	Lmhn004756	Cinnamoylferuloyltartaric acid	肉桂酰阿魏酰酒石酸	Phenolic acids	--	--	-0.904752	2.51708e-07
GH_D01G0373	--	--	Lmhn004756	Cinnamoylferuloyltartaric acid	肉桂酰阿魏酰酒石酸	Phenolic acids	--	--	0.875441	1.95709e-06
GH_D07G0995	--	--	Lmhn004756	Cinnamoylferuloyltartaric acid	肉桂酰阿魏酰酒石酸	Phenolic acids	--	--	0.820717	3.00677e-05
GH_D05G2335	--	--	Lmhn004756	Cinnamoylferuloyltartaric acid	肉桂酰阿魏酰酒石酸	Phenolic acids	--	--	-0.831983	1.85775e-05
GH_D05G2334	K03262	ko03013	Lmhn004756	Cinnamoylferuloyltartaric acid	肉桂酰阿魏酰酒石酸	Phenolic acids	--	--	-0.844116	1.06202e-05
GH_D10G0164	K04733	--	Lmhn004756	Cinnamoylferuloyltartaric acid	肉桂酰阿魏酰酒石酸	Phenolic acids	--	--	0.873921	2.14575e-06
GH_D03G1968	--	--	Lmhn004756	Cinnamoylferuloyltartaric acid	肉桂酰阿魏酰酒石酸	Phenolic acids	--	--	-0.902245	3.07365e-07
GH_A11G3581	--	--	Lmhn004756	Cinnamoylferuloyltartaric acid	肉桂酰阿魏酰酒石酸	Phenolic acids	--	--	-0.902562	2.99792e-07
GH_A11G3580	--	--	Lmhn004756	Cinnamoylferuloyltartaric acid	肉桂酰阿魏酰酒石酸	Phenolic acids	--	--	0.95751	4.67412e-10
GH_D11G3644	--	--	Lmhn004756	Cinnamoylferuloyltartaric acid	肉桂酰阿魏酰酒石酸	Phenolic acids	--	--	0.925158	3.90673e-08
GH_scaffold25593_objG0001	K01704	ko00966;ko00290;ko00660;ko00966;ko00290;ko00660;ko00966;ko00290;ko00660	Lmhn004756	Cinnamoylferuloyltartaric acid	肉桂酰阿魏酰酒石酸	Phenolic acids	--	--	0.913918	1.15403e-07
GH_D02G0236	--	--	Lmhn004756	Cinnamoylferuloyltartaric acid	肉桂酰阿魏酰酒石酸	Phenolic acids	--	--	0.908732	1.81223e-07
GH_A02G1771	--	--	Lmhn004756	Cinnamoylferuloyltartaric acid	肉桂酰阿魏酰酒石酸	Phenolic acids	--	--	0.907059	2.08433e-07
GH_scaffold15340_objG0001	--	--	Lmhn004756	Cinnamoylferuloyltartaric acid	肉桂酰阿魏酰酒石酸	Phenolic acids	--	--	0.923873	4.4581e-08
GH_A11G3615	--	--	Lmhn004756	Cinnamoylferuloyltartaric acid	肉桂酰阿魏酰酒石酸	Phenolic acids	--	--	0.835664	1.57531e-05
GH_D08G1083	--	--	Lmhn004756	Cinnamoylferuloyltartaric acid	肉桂酰阿魏酰酒石酸	Phenolic acids	--	--	0.886068	9.92831e-07
GH_A08G2077	K22133	ko00630;ko00630;ko00630	Lmhn004756	Cinnamoylferuloyltartaric acid	肉桂酰阿魏酰酒石酸	Phenolic acids	--	--	0.803859	5.82993e-05
GH_A05G4264	--	--	Lmhn004756	Cinnamoylferuloyltartaric acid	肉桂酰阿魏酰酒石酸	Phenolic acids	--	--	-0.883208	1.19932e-06
GH_D10G0391	K14611	--	Lmhn004756	Cinnamoylferuloyltartaric acid	肉桂酰阿魏酰酒石酸	Phenolic acids	--	--	0.821701	2.8867e-05
GH_D05G2990	K16298	--	Lmhn004756	Cinnamoylferuloyltartaric acid	肉桂酰阿魏酰酒石酸	Phenolic acids	--	--	0.954047	8.65292e-10
GH_A06G0365	K06630	--	Lmhn004756	Cinnamoylferuloyltartaric acid	肉桂酰阿魏酰酒石酸	Phenolic acids	--	--	0.916165	9.40751e-08
GH_A05G2916	--	--	Lmhn004756	Cinnamoylferuloyltartaric acid	肉桂酰阿魏酰酒石酸	Phenolic acids	--	--	0.893223	6.04845e-07
GH_A10G2273	--	--	Lmhn004756	Cinnamoylferuloyltartaric acid	肉桂酰阿魏酰酒石酸	Phenolic acids	--	--	0.923677	4.54812e-08
GH_A10G2274	--	--	Lmhn004756	Cinnamoylferuloyltartaric acid	肉桂酰阿魏酰酒石酸	Phenolic acids	--	--	0.830579	1.97631e-05
GH_D05G2249	K03327	--	Lmhn004756	Cinnamoylferuloyltartaric acid	肉桂酰阿魏酰酒石酸	Phenolic acids	--	--	-0.870985	2.55489e-06
GH_A12G0371	K05765	--	Lmhn004756	Cinnamoylferuloyltartaric acid	肉桂酰阿魏酰酒石酸	Phenolic acids	--	--	0.805943	5.39037e-05
GH_A05G0598	--	--	Lmhn004756	Cinnamoylferuloyltartaric acid	肉桂酰阿魏酰酒石酸	Phenolic acids	--	--	0.939277	7.67539e-09
GH_A06G0991	K00029	ko00710;ko00620;ko00620;ko00710;ko00710;ko00620;ko00620;ko00710	Lmhn004756	Cinnamoylferuloyltartaric acid	肉桂酰阿魏酰酒石酸	Phenolic acids	--	--	0.963195	1.50841e-10
GH_A05G0318	K14397	ko03015;ko03015	Lmhn004756	Cinnamoylferuloyltartaric acid	肉桂酰阿魏酰酒石酸	Phenolic acids	--	--	-0.944007	4.07239e-09
GH_D08G1497	K10773	ko03410;ko03410;ko03410	Lmhn004756	Cinnamoylferuloyltartaric acid	肉桂酰阿魏酰酒石酸	Phenolic acids	--	--	-0.866112	3.38251e-06
GH_A08G0503	K06890	--	Lmhn004756	Cinnamoylferuloyltartaric acid	肉桂酰阿魏酰酒石酸	Phenolic acids	--	--	0.814046	3.93806e-05
GH_A01G0999	K12666	ko00513;ko00510;ko04141;ko00513;ko00510;ko04141;ko00510;ko00513;ko04141	Lmhn004756	Cinnamoylferuloyltartaric acid	肉桂酰阿魏酰酒石酸	Phenolic acids	--	--	-0.847996	8.79311e-06
GH_D13G0482	--	--	Lmhn004756	Cinnamoylferuloyltartaric acid	肉桂酰阿魏酰酒石酸	Phenolic acids	--	--	0.873061	2.25936e-06
GH_A05G1025	--	--	Lmhn004756	Cinnamoylferuloyltartaric acid	肉桂酰阿魏酰酒石酸	Phenolic acids	--	--	-0.900169	3.61192e-07
GH_D01G0402	K13459	ko04626;ko04626;ko04626	Lmhn004756	Cinnamoylferuloyltartaric acid	肉桂酰阿魏酰酒石酸	Phenolic acids	--	--	-0.913014	1.25095e-07
GH_D13G2329	--	--	Lmhn004756	Cinnamoylferuloyltartaric acid	肉桂酰阿魏酰酒石酸	Phenolic acids	--	--	0.94449	3.80591e-09
GH_D13G2315	--	--	Lmhn004756	Cinnamoylferuloyltartaric acid	肉桂酰阿魏酰酒石酸	Phenolic acids	--	--	-0.913056	1.24632e-07
GH_D07G1722	--	--	Lmhn004756	Cinnamoylferuloyltartaric acid	肉桂酰阿魏酰酒石酸	Phenolic acids	--	--	-0.880348	1.44187e-06
GH_A04G1771	K07052	--	Lmhn004756	Cinnamoylferuloyltartaric acid	肉桂酰阿魏酰酒石酸	Phenolic acids	--	--	0.880271	1.44898e-06
GH_A07G0382	K00430	ko00940;ko00940;ko00940	Lmhn004756	Cinnamoylferuloyltartaric acid	肉桂酰阿魏酰酒石酸	Phenolic acids	--	--	0.880131	1.46191e-06
GH_D11G3536	--	--	Lmhn004756	Cinnamoylferuloyltartaric acid	肉桂酰阿魏酰酒石酸	Phenolic acids	--	--	-0.939005	7.94791e-09
GH_D03G0833	K13448	ko04626;ko04626;ko04626	Lmhn004756	Cinnamoylferuloyltartaric acid	肉桂酰阿魏酰酒石酸	Phenolic acids	--	--	-0.872379	2.35291e-06
GH_D05G2678	--	--	Lmhn004756	Cinnamoylferuloyltartaric acid	肉桂酰阿魏酰酒石酸	Phenolic acids	--	--	0.873403	2.21358e-06
GH_A13G1414	K01061	--	Lmhn004756	Cinnamoylferuloyltartaric acid	肉桂酰阿魏酰酒石酸	Phenolic acids	--	--	0.953455	9.56849e-10
GH_A13G1413	K08734	ko03430;ko03430;ko03430	Lmhn004756	Cinnamoylferuloyltartaric acid	肉桂酰阿魏酰酒石酸	Phenolic acids	--	--	0.808915	4.81229e-05
GH_D08G1390	--	--	Lmhn004756	Cinnamoylferuloyltartaric acid	肉桂酰阿魏酰酒石酸	Phenolic acids	--	--	0.89477	5.40892e-07
GH_D03G1445	K15504	--	Lmhn004756	Cinnamoylferuloyltartaric acid	肉桂酰阿魏酰酒石酸	Phenolic acids	--	--	-0.866796	3.25396e-06
GH_A08G1993	K15292	--	Lmhn004756	Cinnamoylferuloyltartaric acid	肉桂酰阿魏酰酒石酸	Phenolic acids	--	--	-0.881405	1.34779e-06
GH_D08G0512	K14319	ko03013;ko03013;ko03013;ko03013;ko03013	Lmhn004756	Cinnamoylferuloyltartaric acid	肉桂酰阿魏酰酒石酸	Phenolic acids	--	--	-0.886509	9.63876e-07
GH_A13G0001	K13153	--	Lmhn004756	Cinnamoylferuloyltartaric acid	肉桂酰阿魏酰酒石酸	Phenolic acids	--	--	-0.896347	4.81812e-07
GH_A13G0007	K19034	--	Lmhn004756	Cinnamoylferuloyltartaric acid	肉桂酰阿魏酰酒石酸	Phenolic acids	--	--	-0.808509	4.88799e-05
GH_A09G0560	K10956	ko04141;ko03060;ko04145;ko04141;ko03060;ko04145;ko04141;ko03060;ko04145	Lmhn004756	Cinnamoylferuloyltartaric acid	肉桂酰阿魏酰酒石酸	Phenolic acids	--	--	-0.930326	2.24084e-08
GH_A13G0727	--	--	Lmhn004756	Cinnamoylferuloyltartaric acid	肉桂酰阿魏酰酒石酸	Phenolic acids	--	--	0.940894	6.21641e-09
GH_A13G0724	K01626	ko00400;ko00400;ko00400	Lmhn004756	Cinnamoylferuloyltartaric acid	肉桂酰阿魏酰酒石酸	Phenolic acids	--	--	-0.906244	2.22927e-07
GH_A05G4218	K14553	ko03008;ko03008;ko03008	Lmhn004756	Cinnamoylferuloyltartaric acid	肉桂酰阿魏酰酒石酸	Phenolic acids	--	--	0.872445	2.34375e-06
GH_D02G0101	--	--	Lmhn004756	Cinnamoylferuloyltartaric acid	肉桂酰阿魏酰酒石酸	Phenolic acids	--	--	-0.942152	5.25438e-09
GH_D02G0100	--	--	Lmhn004756	Cinnamoylferuloyltartaric acid	肉桂酰阿魏酰酒石酸	Phenolic acids	--	--	-0.83756	1.44472e-05
GH_A06G1014	--	--	Lmhn004756	Cinnamoylferuloyltartaric acid	肉桂酰阿魏酰酒石酸	Phenolic acids	--	--	-0.895556	5.10728e-07
GH_D02G2013	K04733	--	Lmhn004756	Cinnamoylferuloyltartaric acid	肉桂酰阿魏酰酒石酸	Phenolic acids	--	--	-0.822655	2.77437e-05
GH_D02G0712	--	--	Lmhn004756	Cinnamoylferuloyltartaric acid	肉桂酰阿魏酰酒石酸	Phenolic acids	--	--	0.893883	5.76796e-07
GH_A05G0686	--	--	Lmhn004756	Cinnamoylferuloyltartaric acid	肉桂酰阿魏酰酒石酸	Phenolic acids	--	--	0.90365	2.7499e-07
GH_D10G2544	K13459	ko04626;ko04626;ko04626	Lmhn004756	Cinnamoylferuloyltartaric acid	肉桂酰阿魏酰酒石酸	Phenolic acids	--	--	-0.942214	5.21098e-09
GH_D10G2545	K13459	ko04626;ko04626;ko04626	Lmhn004756	Cinnamoylferuloyltartaric acid	肉桂酰阿魏酰酒石酸	Phenolic acids	--	--	-0.950347	1.58911e-09
GH_D10G2543	K13459	ko04626;ko04626;ko04626	Lmhn004756	Cinnamoylferuloyltartaric acid	肉桂酰阿魏酰酒石酸	Phenolic acids	--	--	-0.945683	3.21093e-09
GH_D10G2540	K13459	ko04626;ko04626;ko04626	Lmhn004756	Cinnamoylferuloyltartaric acid	肉桂酰阿魏酰酒石酸	Phenolic acids	--	--	-0.952728	1.08061e-09
GH_D02G0118	K08592	--	Lmhn004756	Cinnamoylferuloyltartaric acid	肉桂酰阿魏酰酒石酸	Phenolic acids	--	--	-0.94582	3.1477e-09
GH_D02G0258	K08592	--	Lmhn004756	Cinnamoylferuloyltartaric acid	肉桂酰阿魏酰酒石酸	Phenolic acids	--	--	-0.906042	2.26642e-07
GH_A09G0292	--	--	Lmhn004756	Cinnamoylferuloyltartaric acid	肉桂酰阿魏酰酒石酸	Phenolic acids	--	--	-0.859206	4.94408e-06
GH_D02G0097	--	--	Lmhn004756	Cinnamoylferuloyltartaric acid	肉桂酰阿魏酰酒石酸	Phenolic acids	--	--	-0.922324	5.21164e-08
GH_A07G0836	K00604	ko00670;ko00970;ko00670;ko00970;ko00670;ko00970	Lmhn004756	Cinnamoylferuloyltartaric acid	肉桂酰阿魏酰酒石酸	Phenolic acids	--	--	0.866253	3.35555e-06
GH_A02G0304	--	--	Lmhn004756	Cinnamoylferuloyltartaric acid	肉桂酰阿魏酰酒石酸	Phenolic acids	--	--	0.835675	1.57451e-05
GH_A02G0303	--	--	Lmhn004756	Cinnamoylferuloyltartaric acid	肉桂酰阿魏酰酒石酸	Phenolic acids	--	--	0.857253	5.48466e-06
GH_D01G1687	K19891	ko00500;ko00500	Lmhn004756	Cinnamoylferuloyltartaric acid	肉桂酰阿魏酰酒石酸	Phenolic acids	--	--	-0.851196	7.49582e-06
GH_A07G1216	K01501	ko00380;ko00910;ko00460;ko00910;ko00380;ko00460	Lmhn004756	Cinnamoylferuloyltartaric acid	肉桂酰阿魏酰酒石酸	Phenolic acids	--	--	-0.811583	4.33906e-05
GH_A08G1223	K14563	ko03008;ko03008;ko03008	Lmhn004756	Cinnamoylferuloyltartaric acid	肉桂酰阿魏酰酒石酸	Phenolic acids	--	--	-0.876294	1.85754e-06
GH_A06G1015	--	--	Lmhn004756	Cinnamoylferuloyltartaric acid	肉桂酰阿魏酰酒石酸	Phenolic acids	--	--	-0.927852	2.93894e-08
GH_A05G1073	--	--	Lmhn004756	Cinnamoylferuloyltartaric acid	肉桂酰阿魏酰酒石酸	Phenolic acids	--	--	-0.931269	2.01545e-08
GH_D04G0922	--	--	Lmhn004756	Cinnamoylferuloyltartaric acid	肉桂酰阿魏酰酒石酸	Phenolic acids	--	--	0.887925	8.75761e-07
GH_A05G0918	--	--	Lmhn004756	Cinnamoylferuloyltartaric acid	肉桂酰阿魏酰酒石酸	Phenolic acids	--	--	-0.85452	6.32569e-06
GH_A03G2045	--	--	Lmhn004756	Cinnamoylferuloyltartaric acid	肉桂酰阿魏酰酒石酸	Phenolic acids	--	--	0.87017	2.6798e-06
GH_D08G1880	--	--	Lmhn004756	Cinnamoylferuloyltartaric acid	肉桂酰阿魏酰酒石酸	Phenolic acids	--	--	-0.843872	1.0745e-05
GH_A13G0220	K12896	ko03040;ko03040	Lmhn004756	Cinnamoylferuloyltartaric acid	肉桂酰阿魏酰酒石酸	Phenolic acids	--	--	-0.910367	1.57655e-07
GH_D01G0081	--	--	Lmhn004756	Cinnamoylferuloyltartaric acid	肉桂酰阿魏酰酒石酸	Phenolic acids	--	--	-0.926811	3.28471e-08
GH_A02G2057	K08852	ko04141;ko04141;ko04141;ko04141;ko04141	Lmhn004756	Cinnamoylferuloyltartaric acid	肉桂酰阿魏酰酒石酸	Phenolic acids	--	--	-0.842616	1.14088e-05
GH_A02G1899	--	--	Lmhn004756	Cinnamoylferuloyltartaric acid	肉桂酰阿魏酰酒石酸	Phenolic acids	--	--	0.891398	6.88575e-07
GH_D09G0688	K02726	ko03050;ko03050	Lmhn004756	Cinnamoylferuloyltartaric acid	肉桂酰阿魏酰酒石酸	Phenolic acids	--	--	0.892892	6.19341e-07
GH_D07G2521	--	--	Lmhn004756	Cinnamoylferuloyltartaric acid	肉桂酰阿魏酰酒石酸	Phenolic acids	--	--	-0.939789	7.18368e-09
GH_D04G1249	K19951	--	Lmhn004756	Cinnamoylferuloyltartaric acid	肉桂酰阿魏酰酒石酸	Phenolic acids	--	--	0.833097	1.76806e-05
GH_A09G0832	--	--	Lmhn004756	Cinnamoylferuloyltartaric acid	肉桂酰阿魏酰酒石酸	Phenolic acids	--	--	-0.818485	3.29479e-05
GH_D07G2264	K14638	--	Lmhn004756	Cinnamoylferuloyltartaric acid	肉桂酰阿魏酰酒石酸	Phenolic acids	--	--	0.807662	5.04912e-05
GH_A06G0349	K03327	--	Lmhn004756	Cinnamoylferuloyltartaric acid	肉桂酰阿魏酰酒石酸	Phenolic acids	--	--	-0.902394	3.0379e-07
GH_D10G0341	--	--	Lmhn004756	Cinnamoylferuloyltartaric acid	肉桂酰阿魏酰酒石酸	Phenolic acids	--	--	0.84182	1.1847e-05
GH_A07G1052	K09422	--	Lmhn004756	Cinnamoylferuloyltartaric acid	肉桂酰阿魏酰酒石酸	Phenolic acids	--	--	0.881321	1.35501e-06
GH_A07G0860	K11275	--	Lmhn004756	Cinnamoylferuloyltartaric acid	肉桂酰阿魏酰酒石酸	Phenolic acids	--	--	-0.942863	4.77027e-09
GH_D11G0805	K03115	ko03008;ko04712;ko03008;ko04712;ko03008;ko04712	Lmhn004756	Cinnamoylferuloyltartaric acid	肉桂酰阿魏酰酒石酸	Phenolic acids	--	--	0.896392	4.80225e-07
GH_A03G0275	K11820	ko00966;ko00380;ko00966;ko00380;ko00966;ko00380	Lmhn004756	Cinnamoylferuloyltartaric acid	肉桂酰阿魏酰酒石酸	Phenolic acids	--	--	-0.890498	7.33411e-07
GH_D07G1962	--	--	Lmhn004756	Cinnamoylferuloyltartaric acid	肉桂酰阿魏酰酒石酸	Phenolic acids	--	--	0.904487	2.57154e-07
GH_A11G1435	--	--	Lmhn004756	Cinnamoylferuloyltartaric acid	肉桂酰阿魏酰酒石酸	Phenolic acids	--	--	0.966701	6.84663e-11
GH_D07G0352	--	--	Lmhn004756	Cinnamoylferuloyltartaric acid	肉桂酰阿魏酰酒石酸	Phenolic acids	--	--	0.911045	1.48683e-07
GH_A13G1847	K05928	ko00130;ko00130;ko00130	Lmhn004756	Cinnamoylferuloyltartaric acid	肉桂酰阿魏酰酒石酸	Phenolic acids	--	--	0.881716	1.32107e-06
GH_D12G2394	--	--	Lmhn004756	Cinnamoylferuloyltartaric acid	肉桂酰阿魏酰酒石酸	Phenolic acids	--	--	0.88399	1.13946e-06
GH_A04G0160	--	--	Lmhn004756	Cinnamoylferuloyltartaric acid	肉桂酰阿魏酰酒石酸	Phenolic acids	--	--	-0.854924	6.19476e-06
GH_D06G2348	--	--	Lmhn004756	Cinnamoylferuloyltartaric acid	肉桂酰阿魏酰酒石酸	Phenolic acids	--	--	0.840727	1.24724e-05
GH_A05G3572	K14209	--	Lmhn004756	Cinnamoylferuloyltartaric acid	肉桂酰阿魏酰酒石酸	Phenolic acids	--	--	0.810198	4.57956e-05
GH_A09G2424	--	--	Lmhn004756	Cinnamoylferuloyltartaric acid	肉桂酰阿魏酰酒石酸	Phenolic acids	--	--	0.89962	3.7671e-07
GH_A04G0345	K13459	ko04626;ko04016;ko04626;ko04016;ko04626;ko04016	Lmhn004756	Cinnamoylferuloyltartaric acid	肉桂酰阿魏酰酒石酸	Phenolic acids	--	--	0.884563	1.09731e-06
GH_A04G0348	K13459	ko04626;ko04016;ko04626;ko04016	Lmhn004756	Cinnamoylferuloyltartaric acid	肉桂酰阿魏酰酒石酸	Phenolic acids	--	--	0.864641	3.67357e-06
GH_D02G1877	--	--	Lmhn004756	Cinnamoylferuloyltartaric acid	肉桂酰阿魏酰酒石酸	Phenolic acids	--	--	0.949237	1.88963e-09
GH_D08G0733	--	--	Lmhn004756	Cinnamoylferuloyltartaric acid	肉桂酰阿魏酰酒石酸	Phenolic acids	--	--	-0.84618	9.61145e-06
GH_D05G0274	K05759	--	Lmhn004756	Cinnamoylferuloyltartaric acid	肉桂酰阿魏酰酒石酸	Phenolic acids	--	--	0.833497	1.73671e-05
GH_D01G0166	K10581	ko04120;ko04120;ko04120	Lmhn004756	Cinnamoylferuloyltartaric acid	肉桂酰阿魏酰酒石酸	Phenolic acids	--	--	0.818993	3.22724e-05
GH_A13G0506	K17065	--	Lmhn004756	Cinnamoylferuloyltartaric acid	肉桂酰阿魏酰酒石酸	Phenolic acids	--	--	-0.923627	4.57092e-08
GH_A12G2257	K17498	--	Lmhn004756	Cinnamoylferuloyltartaric acid	肉桂酰阿魏酰酒石酸	Phenolic acids	--	--	-0.893705	5.84276e-07
GH_A05G0056	K14504	ko04075;ko04075;ko04075;ko04075	Hmgn004693	8-Hydroxy-α-conidendrin	8-羟基-α-铁杉脂素	Lignans and Coumarins	--	--	-0.801441	6.37797e-05
GH_A05G1606	--	--	Hmgn004693	8-Hydroxy-α-conidendrin	8-羟基-α-铁杉脂素	Lignans and Coumarins	--	--	0.828069	2.2045e-05
GH_A02G0833	--	--	Hmgn004693	8-Hydroxy-α-conidendrin	8-羟基-α-铁杉脂素	Lignans and Coumarins	--	--	-0.813866	3.96635e-05
GH_A05G3720	--	--	Hmgn004693	8-Hydroxy-α-conidendrin	8-羟基-α-铁杉脂素	Lignans and Coumarins	--	--	-0.828941	2.12284e-05
GH_D11G2825	--	--	Hmgn004693	8-Hydroxy-α-conidendrin	8-羟基-α-铁杉脂素	Lignans and Coumarins	--	--	0.851903	7.2325e-06
GH_A11G3603	K08064	--	Hmgn004693	8-Hydroxy-α-conidendrin	8-羟基-α-铁杉脂素	Lignans and Coumarins	--	--	-0.804099	5.77791e-05
GH_D10G1008	--	--	Hmgn004693	8-Hydroxy-α-conidendrin	8-羟基-α-铁杉脂素	Lignans and Coumarins	--	--	-0.889749	7.72604e-07
GH_D03G0528	K14504	ko04075;ko04075;ko04075;ko04075;ko04075;ko04075;ko04075;ko04075	Hmgn004693	8-Hydroxy-α-conidendrin	8-羟基-α-铁杉脂素	Lignans and Coumarins	--	--	-0.841367	1.2103e-05
GH_D06G1887	K05909	--	Hmgn004693	8-Hydroxy-α-conidendrin	8-羟基-α-铁杉脂素	Lignans and Coumarins	--	--	0.828425	2.17081e-05
GH_D05G3276	K14504	ko04075;ko04075;ko04075;ko04075;ko04075	Hmgn004693	8-Hydroxy-α-conidendrin	8-羟基-α-铁杉脂素	Lignans and Coumarins	--	--	-0.811857	4.29284e-05
GH_A07G0006	K07232	ko00480;ko00480;ko00480	Hmgn004693	8-Hydroxy-α-conidendrin	8-羟基-α-铁杉脂素	Lignans and Coumarins	--	--	-0.840365	1.26857e-05
GH_A11G2475	--	--	Hmgn004693	8-Hydroxy-α-conidendrin	8-羟基-α-铁杉脂素	Lignans and Coumarins	--	--	-0.891875	6.65761e-07
GH_D03G1817	K03283	ko04141;ko04144;ko03040;ko04141;ko04144;ko03040;ko04141;ko04144;ko03040	Hmgn004693	8-Hydroxy-α-conidendrin	8-羟基-α-铁杉脂素	Lignans and Coumarins	--	--	-0.854742	6.25361e-06
GH_D10G0802	--	--	Hmgn004693	8-Hydroxy-α-conidendrin	8-羟基-α-铁杉脂素	Lignans and Coumarins	--	--	0.810116	4.59415e-05
GH_D10G1269	K20628	--	Hmgn004693	8-Hydroxy-α-conidendrin	8-羟基-α-铁杉脂素	Lignans and Coumarins	--	--	0.806162	5.3457e-05
GH_A05G2912	--	--	Hmgn004693	8-Hydroxy-α-conidendrin	8-羟基-α-铁杉脂素	Lignans and Coumarins	--	--	-0.839717	1.30758e-05
GH_D03G0166	--	--	Hmgn004693	8-Hydroxy-α-conidendrin	8-羟基-α-铁杉脂素	Lignans and Coumarins	--	--	-0.816859	3.51916e-05
GH_A10G2331	K12373	ko00513;ko00604;ko00603;ko00511;ko00531;ko00520;ko00520;ko00604;ko00603;ko00511;ko00531;ko00513	Hmgn004693	8-Hydroxy-α-conidendrin	8-羟基-α-铁杉脂素	Lignans and Coumarins	--	--	0.878157	1.65529e-06
GH_D07G0465	K05282	ko00904;ko00904;ko00904;ko00904;ko00904	Hmgn004693	8-Hydroxy-α-conidendrin	8-羟基-α-铁杉脂素	Lignans and Coumarins	--	--	-0.880314	1.44506e-06
GH_A13G0830	K09422	--	Hmgn004693	8-Hydroxy-α-conidendrin	8-羟基-α-铁杉脂素	Lignans and Coumarins	--	--	0.852498	7.01736e-06
GH_A11G1609	--	--	Hmgn004693	8-Hydroxy-α-conidendrin	8-羟基-α-铁杉脂素	Lignans and Coumarins	--	--	-0.80276	6.07383e-05
GH_A13G0829	K09422	--	Hmgn004693	8-Hydroxy-α-conidendrin	8-羟基-α-铁杉脂素	Lignans and Coumarins	--	--	0.823809	2.64331e-05
GH_A05G2253	--	--	Hmgn004693	8-Hydroxy-α-conidendrin	8-羟基-α-铁杉脂素	Lignans and Coumarins	--	--	-0.808156	4.95469e-05
GH_D05G2276	--	--	Hmgn004693	8-Hydroxy-α-conidendrin	8-羟基-α-铁杉脂素	Lignans and Coumarins	--	--	-0.824346	2.58423e-05
GH_A08G2235	--	--	pmb0069	Benzamide	苯甲酰胺	Phenolic acids	C09815	--	-0.855212	6.10281e-06
GH_A07G1556	--	--	pmb0069	Benzamide	苯甲酰胺	Phenolic acids	C09815	--	0.951402	1.34271e-09
GH_D02G0980	--	--	pmb0069	Benzamide	苯甲酰胺	Phenolic acids	C09815	--	0.966731	6.79788e-11
GH_A10G2630	K19589	--	pmb0069	Benzamide	苯甲酰胺	Phenolic acids	C09815	--	0.846615	9.40961e-06
GH_scaffold2075_objG0001	K13789	ko00900;ko00900;ko00900	pmb0069	Benzamide	苯甲酰胺	Phenolic acids	C09815	--	0.916805	8.86669e-08
GH_A03G0092	--	--	pmb0069	Benzamide	苯甲酰胺	Phenolic acids	C09815	--	0.896777	4.66699e-07
GH_D11G2166	--	--	pmb0069	Benzamide	苯甲酰胺	Phenolic acids	C09815	--	0.865501	3.50083e-06
GH_D10G2538	--	--	pmb0069	Benzamide	苯甲酰胺	Phenolic acids	C09815	--	-0.901785	3.1864e-07
GH_A04G0115	K11996	ko04122;ko04122	pmb0069	Benzamide	苯甲酰胺	Phenolic acids	C09815	--	0.894188	5.64242e-07
GH_D11G3528	--	--	pmb0069	Benzamide	苯甲酰胺	Phenolic acids	C09815	--	-0.842718	1.13534e-05
GH_D11G3529	--	--	pmb0069	Benzamide	苯甲酰胺	Phenolic acids	C09815	--	-0.866324	3.34213e-06
GH_D08G2631	--	--	pmb0069	Benzamide	苯甲酰胺	Phenolic acids	C09815	--	0.911499	1.42929e-07
GH_A09G1308	K09285	--	pmb0069	Benzamide	苯甲酰胺	Phenolic acids	C09815	--	0.914263	1.11884e-07
GH_A10G2120	K09285	--	pmb0069	Benzamide	苯甲酰胺	Phenolic acids	C09815	--	0.93397	1.47518e-08
GH_A11G1610	K13429	ko04626;ko04626;ko04626	pmb0069	Benzamide	苯甲酰胺	Phenolic acids	C09815	--	-0.902829	2.93527e-07
GH_D12G0177	K03527	ko00900;ko00900	pmb0069	Benzamide	苯甲酰胺	Phenolic acids	C09815	--	0.813702	3.99221e-05
GH_D03G0124	K08900	--	pmb0069	Benzamide	苯甲酰胺	Phenolic acids	C09815	--	0.903752	2.72758e-07
GH_D11G3552	K13459	ko04626;ko04626;ko04626	pmb0069	Benzamide	苯甲酰胺	Phenolic acids	C09815	--	0.963685	1.35693e-10
GH_D02G1743	K02900	ko03010;ko03010	pmb0069	Benzamide	苯甲酰胺	Phenolic acids	C09815	--	0.91982	6.66353e-08
GH_D11G2110	K00083	ko00940;ko00940;ko00940	pmb0069	Benzamide	苯甲酰胺	Phenolic acids	C09815	--	-0.878942	1.57593e-06
GH_A10G2377	--	--	pmb0069	Benzamide	苯甲酰胺	Phenolic acids	C09815	--	-0.834291	1.676e-05
GH_A13G0202	K14497	ko04075;ko04016	pmb0069	Benzamide	苯甲酰胺	Phenolic acids	C09815	--	0.859838	4.77916e-06
GH_A13G0205	K10355	--	pmb0069	Benzamide	苯甲酰胺	Phenolic acids	C09815	--	-0.83968	1.30983e-05
GH_A11G1929	--	--	pmb0069	Benzamide	苯甲酰胺	Phenolic acids	C09815	--	-0.900154	3.61599e-07
GH_A11G3659	--	--	pmb0069	Benzamide	苯甲酰胺	Phenolic acids	C09815	--	-0.860763	4.54651e-06
GH_D03G1794	K15078	--	pmb0069	Benzamide	苯甲酰胺	Phenolic acids	C09815	--	0.957009	5.12526e-10
GH_D06G2191	--	--	pmb0069	Benzamide	苯甲酰胺	Phenolic acids	C09815	--	-0.903223	2.84513e-07
GH_D03G1806	--	--	pmb0069	Benzamide	苯甲酰胺	Phenolic acids	C09815	--	-0.842257	1.16045e-05
GH_D03G1804	--	--	pmb0069	Benzamide	苯甲酰胺	Phenolic acids	C09815	--	-0.920146	6.45696e-08
GH_D03G1805	--	--	pmb0069	Benzamide	苯甲酰胺	Phenolic acids	C09815	--	-0.889787	7.70574e-07
GH_D03G1803	--	--	pmb0069	Benzamide	苯甲酰胺	Phenolic acids	C09815	--	-0.975465	6.11324e-12
GH_D02G1857	--	--	pmb0069	Benzamide	苯甲酰胺	Phenolic acids	C09815	--	-0.911425	1.43858e-07
GH_D07G2009	--	--	pmb0069	Benzamide	苯甲酰胺	Phenolic acids	C09815	--	0.833829	1.71111e-05
GH_D07G0865	K00512	ko00380;ko00905;ko00591;ko00943;ko00590;ko00380;ko00943;ko00905;ko00591;ko00590;ko00591;ko00380;ko00905;ko00943;ko00590	pmb0069	Benzamide	苯甲酰胺	Phenolic acids	C09815	--	0.888049	8.68406e-07
GH_D11G3559	--	--	pmb0069	Benzamide	苯甲酰胺	Phenolic acids	C09815	--	0.921289	5.77479e-08
GH_A05G1683	K08901	ko00195;ko00195;ko00195;ko00195	pmb0069	Benzamide	苯甲酰胺	Phenolic acids	C09815	--	-0.819799	3.12247e-05
GH_A05G1682	--	--	pmb0069	Benzamide	苯甲酰胺	Phenolic acids	C09815	--	-0.808527	4.88467e-05
GH_D08G1478	K05389	--	pmb0069	Benzamide	苯甲酰胺	Phenolic acids	C09815	--	0.93429	1.42027e-08
GH_A13G2260	K03453	--	pmb0069	Benzamide	苯甲酰胺	Phenolic acids	C09815	--	-0.855051	6.15427e-06
GH_A08G0021	--	--	pmb0069	Benzamide	苯甲酰胺	Phenolic acids	C09815	--	-0.809166	4.76589e-05
GH_D01G1694	K03027	ko03020;ko03020;ko03020	pmb0069	Benzamide	苯甲酰胺	Phenolic acids	C09815	--	-0.910964	1.49737e-07
GH_D05G0466	K17795	--	pmb0069	Benzamide	苯甲酰胺	Phenolic acids	C09815	--	0.920964	5.96171e-08
GH_D02G0222	K17285	ko00920;ko00920;ko00920	pmb0069	Benzamide	苯甲酰胺	Phenolic acids	C09815	--	0.847237	9.12737e-06
GH_A08G2583	K00001	ko00350;ko00010;ko00071;ko00350;ko00071;ko00010;ko00350;ko00010;ko00071	pmb0069	Benzamide	苯甲酰胺	Phenolic acids	C09815	--	-0.948339	2.16806e-09
GH_A10G2300	K11206	--	pmb0069	Benzamide	苯甲酰胺	Phenolic acids	C09815	--	-0.940618	6.447e-09
GH_A13G1453	--	--	pmb0069	Benzamide	苯甲酰胺	Phenolic acids	C09815	--	0.859851	4.77594e-06
GH_D13G0636	K00814	ko00250;ko00220;ko00710;ko00710;ko00220;ko00250	pmb0069	Benzamide	苯甲酰胺	Phenolic acids	C09815	--	-0.86458	3.68608e-06
GH_D01G0066	--	--	pmb0069	Benzamide	苯甲酰胺	Phenolic acids	C09815	--	-0.868155	3.01105e-06
GH_D11G3558	--	--	pmb0069	Benzamide	苯甲酰胺	Phenolic acids	C09815	--	0.891165	6.99914e-07
GH_D10G0335	--	--	pmb0069	Benzamide	苯甲酰胺	Phenolic acids	C09815	--	0.800889	6.50909e-05
GH_D13G2464	--	--	pmb0069	Benzamide	苯甲酰胺	Phenolic acids	C09815	--	0.942611	4.93725e-09
GH_D02G0162	K00237	ko00020;ko00190;ko00020;ko00190;ko00020;ko00190	pmb0069	Benzamide	苯甲酰胺	Phenolic acids	C09815	--	-0.902744	2.95518e-07
GH_A11G3603	K08064	--	pmb0069	Benzamide	苯甲酰胺	Phenolic acids	C09815	--	-0.874445	2.079e-06
GH_D13G1177	K05539	--	pmb0069	Benzamide	苯甲酰胺	Phenolic acids	C09815	--	-0.836587	1.51048e-05
GH_D06G0080	K16302	--	pmb0069	Benzamide	苯甲酰胺	Phenolic acids	C09815	--	0.943005	4.67874e-09
GH_A04G0141	K01681	ko00020;ko00630;ko00630;ko00020;ko00630;ko00020;ko00630;ko00020;ko00630;ko00020	pmb0069	Benzamide	苯甲酰胺	Phenolic acids	C09815	--	0.816865	3.51834e-05
GH_D10G1942	K11866	ko04144;ko04144;ko04144	pmb0069	Benzamide	苯甲酰胺	Phenolic acids	C09815	--	-0.873574	2.19091e-06
GH_D08G1453	--	--	pmb0069	Benzamide	苯甲酰胺	Phenolic acids	C09815	--	-0.942418	5.06899e-09
GH_A12G1563	K19241	--	pmb0069	Benzamide	苯甲酰胺	Phenolic acids	C09815	--	-0.888315	8.52775e-07
GH_A06G1884	K05857	ko00562;ko04070;ko04070;ko00562;ko00562;ko04070	pmb0069	Benzamide	苯甲酰胺	Phenolic acids	C09815	--	-0.962044	1.92265e-10
GH_A07G0458	--	--	pmb0069	Benzamide	苯甲酰胺	Phenolic acids	C09815	--	-0.869921	2.71889e-06
GH_A11G3394	--	--	pmb0069	Benzamide	苯甲酰胺	Phenolic acids	C09815	--	-0.960545	2.60884e-10
GH_A11G3399	--	--	pmb0069	Benzamide	苯甲酰胺	Phenolic acids	C09815	--	-0.851186	7.4998e-06
GH_D08G1115	K00264	ko00910;ko00250;ko00910;ko00250;ko00910;ko00250	pmb0069	Benzamide	苯甲酰胺	Phenolic acids	C09815	--	-0.870493	2.62963e-06
GH_A05G4255	--	--	pmb0069	Benzamide	苯甲酰胺	Phenolic acids	C09815	--	-0.877965	1.67517e-06
GH_A05G4250	K01069	ko00620;ko00620	pmb0069	Benzamide	苯甲酰胺	Phenolic acids	C09815	--	0.917953	7.96304e-08
GH_D10G0387	K02868	ko03010;ko03010;ko03010	pmb0069	Benzamide	苯甲酰胺	Phenolic acids	C09815	--	0.919542	6.84459e-08
GH_D05G2989	K18469	--	pmb0069	Benzamide	苯甲酰胺	Phenolic acids	C09815	--	-0.812195	4.23634e-05
GH_D06G1302	K12619	ko03008;ko03018;ko03008;ko03018	pmb0069	Benzamide	苯甲酰胺	Phenolic acids	C09815	--	-0.830307	2.00006e-05
GH_D02G1128	K01230	ko00513;ko00510;ko04141;ko00513;ko00510;ko04141;ko00510;ko00513;ko04141	pmb0069	Benzamide	苯甲酰胺	Phenolic acids	C09815	--	-0.97198	1.74969e-11
GH_D03G0091	--	--	pmb0069	Benzamide	苯甲酰胺	Phenolic acids	C09815	--	-0.907293	2.04425e-07
GH_D02G0316	K00799	ko00480;ko00480;ko00480;ko00480	pmb0069	Benzamide	苯甲酰胺	Phenolic acids	C09815	--	-0.933064	1.64029e-08
GH_D12G2287	K07541	ko00563;ko00563;ko00563	pmb0069	Benzamide	苯甲酰胺	Phenolic acids	C09815	--	-0.944121	4.00815e-09
GH_D13G2369	--	--	pmb0069	Benzamide	苯甲酰胺	Phenolic acids	C09815	--	-0.883777	1.15553e-06
GH_D02G0212	K08237	--	pmb0069	Benzamide	苯甲酰胺	Phenolic acids	C09815	--	0.900466	3.53027e-07
GH_D11G3633	K19613	--	pmb0069	Benzamide	苯甲酰胺	Phenolic acids	C09815	--	0.911377	1.4446e-07
GH_A01G0105	K16075	--	pmb0069	Benzamide	苯甲酰胺	Phenolic acids	C09815	--	0.959351	3.29856e-10
GH_A05G0226	K17471	--	pmb0069	Benzamide	苯甲酰胺	Phenolic acids	C09815	--	0.957596	4.60024e-10
GH_A11G3636	--	--	pmb0069	Benzamide	苯甲酰胺	Phenolic acids	C09815	--	-0.97735	3.24411e-12
GH_A03G2277	K18754	--	pmb0069	Benzamide	苯甲酰胺	Phenolic acids	C09815	--	0.813244	4.06515e-05
GH_D12G1800	--	--	pmb0069	Benzamide	苯甲酰胺	Phenolic acids	C09815	--	-0.862197	4.20502e-06
GH_D12G1803	--	--	pmb0069	Benzamide	苯甲酰胺	Phenolic acids	C09815	--	-0.834119	1.68897e-05
GH_D06G1455	--	--	pmb0069	Benzamide	苯甲酰胺	Phenolic acids	C09815	--	-0.846926	9.26752e-06
GH_A13G1407	K18801	--	pmb0069	Benzamide	苯甲酰胺	Phenolic acids	C09815	--	0.929861	2.3596e-08
GH_A13G1403	--	--	pmb0069	Benzamide	苯甲酰胺	Phenolic acids	C09815	--	0.899324	3.85319e-07
GH_A11G3442	--	--	pmb0069	Benzamide	苯甲酰胺	Phenolic acids	C09815	--	-0.929724	2.39587e-08
GH_scaffold3056_objG0001	K15078	--	pmb0069	Benzamide	苯甲酰胺	Phenolic acids	C09815	--	0.971334	2.09576e-11
GH_D02G0836	--	--	pmb0069	Benzamide	苯甲酰胺	Phenolic acids	C09815	--	-0.877539	1.72018e-06
GH_D08G1730	--	--	pmb0069	Benzamide	苯甲酰胺	Phenolic acids	C09815	--	0.891533	6.82042e-07
GH_D04G0295	K04733	--	pmb0069	Benzamide	苯甲酰胺	Phenolic acids	C09815	--	0.811171	4.40941e-05
GH_A01G1980	--	--	pmb0069	Benzamide	苯甲酰胺	Phenolic acids	C09815	--	0.840443	1.26393e-05
GH_D06G2192	--	--	pmb0069	Benzamide	苯甲酰胺	Phenolic acids	C09815	--	-0.904645	2.53892e-07
GH_D08G1145	--	--	pmb0069	Benzamide	苯甲酰胺	Phenolic acids	C09815	--	0.969797	3.16754e-11
GH_D08G1141	--	--	pmb0069	Benzamide	苯甲酰胺	Phenolic acids	C09815	--	0.919367	6.9604e-08
GH_A04G1496	--	--	pmb0069	Benzamide	苯甲酰胺	Phenolic acids	C09815	--	-0.839582	1.31577e-05
GH_A05G4208	K14638	--	pmb0069	Benzamide	苯甲酰胺	Phenolic acids	C09815	--	-0.827418	2.26726e-05
GH_A05G4205	K00889	ko00562;ko04070;ko04144;ko04070;ko00562;ko04144;ko00562;ko04070;ko04144	pmb0069	Benzamide	苯甲酰胺	Phenolic acids	C09815	--	0.91828	7.7207e-08
GH_D10G2501	--	--	pmb0069	Benzamide	苯甲酰胺	Phenolic acids	C09815	--	0.944708	3.69037e-09
GH_D11G0462	K09578	--	pmb0069	Benzamide	苯甲酰胺	Phenolic acids	C09815	--	-0.895834	5.00408e-07
GH_A05G3865	--	--	pmb0069	Benzamide	苯甲酰胺	Phenolic acids	C09815	--	-0.919653	6.77183e-08
GH_D11G3548	K13459	ko04626;ko04626;ko04626;ko04626;ko04626	pmb0069	Benzamide	苯甲酰胺	Phenolic acids	C09815	--	-0.901102	3.36064e-07
GH_A05G1709	K07055	--	pmb0069	Benzamide	苯甲酰胺	Phenolic acids	C09815	--	0.917313	8.45629e-08
GH_A06G1084	K00696	ko00500	pmb0069	Benzamide	苯甲酰胺	Phenolic acids	C09815	--	0.906312	2.21689e-07
GH_A12G0567	K12135	ko04712;ko04712	pmb0069	Benzamide	苯甲酰胺	Phenolic acids	C09815	--	0.829694	2.05432e-05
GH_D11G0463	K02938	ko03010;ko03010;ko03010	pmb0069	Benzamide	苯甲酰胺	Phenolic acids	C09815	--	-0.897795	4.32559e-07
GH_D12G2251	--	--	pmb0069	Benzamide	苯甲酰胺	Phenolic acids	C09815	--	-0.824149	2.60582e-05
GH_A08G2092	K09863	--	pmb0069	Benzamide	苯甲酰胺	Phenolic acids	C09815	--	-0.878595	1.61053e-06
GH_A07G1011	--	--	pmb0069	Benzamide	苯甲酰胺	Phenolic acids	C09815	--	-0.946682	2.77637e-09
GH_A11G0626	K14001	ko04141;ko04141;ko04141	pmb0069	Benzamide	苯甲酰胺	Phenolic acids	C09815	--	0.942784	4.82225e-09
GH_A07G2091	--	--	pmb0069	Benzamide	苯甲酰胺	Phenolic acids	C09815	--	0.916816	8.85697e-08
GH_D03G1843	--	--	pmb0069	Benzamide	苯甲酰胺	Phenolic acids	C09815	--	0.908283	1.882e-07
GH_D11G0529	K09422	--	pmb0069	Benzamide	苯甲酰胺	Phenolic acids	C09815	--	-0.824438	2.57419e-05
GH_D11G3530	--	--	pmb0069	Benzamide	苯甲酰胺	Phenolic acids	C09815	--	0.944688	3.70104e-09
GH_A13G0431	K00899	ko00270;ko00270;ko00270	pmb0069	Benzamide	苯甲酰胺	Phenolic acids	C09815	--	-0.94159	5.66723e-09
GH_A11G3382	--	--	pmb0069	Benzamide	苯甲酰胺	Phenolic acids	C09815	--	0.91892	7.26521e-08
GH_A11G3381	--	--	pmb0069	Benzamide	苯甲酰胺	Phenolic acids	C09815	--	0.918271	7.72711e-08
GH_A10G1926	--	--	pmb0069	Benzamide	苯甲酰胺	Phenolic acids	C09815	--	0.907039	2.0878e-07
GH_A03G2076	--	--	pmb0069	Benzamide	苯甲酰胺	Phenolic acids	C09815	--	0.859712	4.81183e-06
GH_D05G3766	K13459	ko04626;ko04626	pmb0069	Benzamide	苯甲酰胺	Phenolic acids	C09815	--	0.873311	2.22581e-06
GH_A13G0234	K13348	ko04146;ko04146	pmb0069	Benzamide	苯甲酰胺	Phenolic acids	C09815	--	0.953281	9.85301e-10
GH_A13G0235	K20562	--	pmb0069	Benzamide	苯甲酰胺	Phenolic acids	C09815	--	0.948797	2.02186e-09
GH_A13G0236	K05909	--	pmb0069	Benzamide	苯甲酰胺	Phenolic acids	C09815	--	0.903913	2.69286e-07
GH_A13G0237	K20562	--	pmb0069	Benzamide	苯甲酰胺	Phenolic acids	C09815	--	0.880465	1.43118e-06
GH_A07G1147	K01537	--	pmb0069	Benzamide	苯甲酰胺	Phenolic acids	C09815	--	0.897776	4.33189e-07
GH_D03G1818	K14571	ko03008;ko03008;ko03008	pmb0069	Benzamide	苯甲酰胺	Phenolic acids	C09815	--	-0.886625	9.56389e-07
GH_A04G0243	K20793	--	pmb0069	Benzamide	苯甲酰胺	Phenolic acids	C09815	--	0.921997	5.384e-08
GH_A04G0242	K20793	--	pmb0069	Benzamide	苯甲酰胺	Phenolic acids	C09815	--	0.91543	1.00643e-07
GH_A04G0936	--	--	pmb0069	Benzamide	苯甲酰胺	Phenolic acids	C09815	--	-0.938047	8.97494e-09
GH_A05G4048	--	--	pmb0069	Benzamide	苯甲酰胺	Phenolic acids	C09815	--	0.814619	3.84954e-05
GH_D09G1884	--	--	pmb0069	Benzamide	苯甲酰胺	Phenolic acids	C09815	--	-0.881075	1.37657e-06
GH_A11G1460	K06628	--	pmb0069	Benzamide	苯甲酰胺	Phenolic acids	C09815	--	-0.820653	3.01465e-05
GH_A11G0337	--	--	pmb0069	Benzamide	苯甲酰胺	Phenolic acids	C09815	--	-0.929343	2.49862e-08
GH_D08G1034	--	--	pmb0069	Benzamide	苯甲酰胺	Phenolic acids	C09815	--	0.935265	1.26412e-08
GH_D10G2541	K13459	ko04626;ko04626;ko04626	pmb0069	Benzamide	苯甲酰胺	Phenolic acids	C09815	--	-0.891979	6.60904e-07
GH_A09G2464	--	--	pmb0069	Benzamide	苯甲酰胺	Phenolic acids	C09815	--	0.83689	1.48974e-05
GH_D04G1832	--	--	pmb0069	Benzamide	苯甲酰胺	Phenolic acids	C09815	--	-0.934685	1.35522e-08
GH_D13G0083	--	--	pmb0069	Benzamide	苯甲酰胺	Phenolic acids	C09815	--	-0.909118	1.75393e-07
GH_A05G2744	--	--	pmb0069	Benzamide	苯甲酰胺	Phenolic acids	C09815	--	0.865963	3.41091e-06
GH_A07G1417	K15446	--	pmb0069	Benzamide	苯甲酰胺	Phenolic acids	C09815	--	-0.914813	1.0646e-07
GH_D07G0995	--	--	pmb0069	Benzamide	苯甲酰胺	Phenolic acids	C09815	--	0.906885	2.11462e-07
GH_D05G2335	--	--	pmb0069	Benzamide	苯甲酰胺	Phenolic acids	C09815	--	-0.89054	7.31248e-07
GH_D05G2334	K03262	ko03013	pmb0069	Benzamide	苯甲酰胺	Phenolic acids	C09815	--	-0.931776	1.90254e-08
GH_D04G1782	--	--	pmb0069	Benzamide	苯甲酰胺	Phenolic acids	C09815	--	0.816143	3.62193e-05
GH_D03G1968	--	--	pmb0069	Benzamide	苯甲酰胺	Phenolic acids	C09815	--	-0.979627	1.40014e-12
GH_A11G3581	--	--	pmb0069	Benzamide	苯甲酰胺	Phenolic acids	C09815	--	-0.893998	5.72022e-07
GH_A11G3580	--	--	pmb0069	Benzamide	苯甲酰胺	Phenolic acids	C09815	--	0.967615	5.49603e-11
GH_D11G3644	--	--	pmb0069	Benzamide	苯甲酰胺	Phenolic acids	C09815	--	0.876714	1.81015e-06
GH_scaffold25593_objG0001	K01704	ko00966;ko00290;ko00660;ko00966;ko00290;ko00660;ko00966;ko00290;ko00660	pmb0069	Benzamide	苯甲酰胺	Phenolic acids	C09815	--	0.927554	3.03444e-08
GH_D02G0236	--	--	pmb0069	Benzamide	苯甲酰胺	Phenolic acids	C09815	--	0.897826	4.31547e-07
GH_A02G1771	--	--	pmb0069	Benzamide	苯甲酰胺	Phenolic acids	C09815	--	0.909857	1.647e-07
GH_scaffold15340_objG0001	--	--	pmb0069	Benzamide	苯甲酰胺	Phenolic acids	C09815	--	0.920343	6.33432e-08
GH_A11G3615	--	--	pmb0069	Benzamide	苯甲酰胺	Phenolic acids	C09815	--	0.90749	2.01113e-07
GH_D08G1083	--	--	pmb0069	Benzamide	苯甲酰胺	Phenolic acids	C09815	--	0.944609	3.74252e-09
GH_D02G0926	--	--	pmb0069	Benzamide	苯甲酰胺	Phenolic acids	C09815	--	-0.827447	2.26443e-05
GH_D03G1844	--	--	pmb0069	Benzamide	苯甲酰胺	Phenolic acids	C09815	--	0.842168	1.16535e-05
GH_D03G0166	--	--	pmb0069	Benzamide	苯甲酰胺	Phenolic acids	C09815	--	-0.809983	4.61781e-05
GH_A08G2077	K22133	ko00630;ko00630;ko00630	pmb0069	Benzamide	苯甲酰胺	Phenolic acids	C09815	--	0.820279	3.06145e-05
GH_A05G4264	--	--	pmb0069	Benzamide	苯甲酰胺	Phenolic acids	C09815	--	-0.837099	1.47555e-05
GH_D10G0391	K14611	--	pmb0069	Benzamide	苯甲酰胺	Phenolic acids	C09815	--	0.936159	1.13428e-08
GH_D05G2991	K17553	--	pmb0069	Benzamide	苯甲酰胺	Phenolic acids	C09815	--	-0.828851	2.13112e-05
GH_D05G2990	K16298	--	pmb0069	Benzamide	苯甲酰胺	Phenolic acids	C09815	--	0.905821	2.3078e-07
GH_A06G0365	K06630	--	pmb0069	Benzamide	苯甲酰胺	Phenolic acids	C09815	--	0.960893	2.43266e-10
GH_A05G2916	--	--	pmb0069	Benzamide	苯甲酰胺	Phenolic acids	C09815	--	0.89918	3.89586e-07
GH_A10G2273	--	--	pmb0069	Benzamide	苯甲酰胺	Phenolic acids	C09815	--	0.959127	3.4448e-10
GH_A10G2274	--	--	pmb0069	Benzamide	苯甲酰胺	Phenolic acids	C09815	--	0.909084	1.75911e-07
GH_D05G2249	K03327	--	pmb0069	Benzamide	苯甲酰胺	Phenolic acids	C09815	--	-0.944047	4.04965e-09
GH_A05G0598	--	--	pmb0069	Benzamide	苯甲酰胺	Phenolic acids	C09815	--	0.861876	4.27948e-06
GH_A06G0991	K00029	ko00710;ko00620;ko00620;ko00710;ko00710;ko00620;ko00620;ko00710	pmb0069	Benzamide	苯甲酰胺	Phenolic acids	C09815	--	0.852397	7.05338e-06
GH_D03G0294	K18810	--	pmb0069	Benzamide	苯甲酰胺	Phenolic acids	C09815	--	0.865007	3.5991e-06
GH_A05G0318	K14397	ko03015;ko03015	pmb0069	Benzamide	苯甲酰胺	Phenolic acids	C09815	--	-0.931615	1.93771e-08
GH_D08G1497	K10773	ko03410;ko03410;ko03410	pmb0069	Benzamide	苯甲酰胺	Phenolic acids	C09815	--	-0.968636	4.26674e-11
GH_A08G0503	K06890	--	pmb0069	Benzamide	苯甲酰胺	Phenolic acids	C09815	--	0.854653	6.28245e-06
GH_A01G0999	K12666	ko00513;ko00510;ko04141;ko00513;ko00510;ko04141;ko00510;ko00513;ko04141	pmb0069	Benzamide	苯甲酰胺	Phenolic acids	C09815	--	-0.923739	4.51952e-08
GH_D13G0482	--	--	pmb0069	Benzamide	苯甲酰胺	Phenolic acids	C09815	--	0.903893	2.69702e-07
GH_A05G1025	--	--	pmb0069	Benzamide	苯甲酰胺	Phenolic acids	C09815	--	-0.978338	2.27765e-12
GH_D01G0404	K13459	ko04626;ko04626;ko04626	pmb0069	Benzamide	苯甲酰胺	Phenolic acids	C09815	--	-0.919749	6.70933e-08
GH_D01G0402	K13459	ko04626;ko04626;ko04626	pmb0069	Benzamide	苯甲酰胺	Phenolic acids	C09815	--	-0.971744	1.86966e-11
GH_D13G2329	--	--	pmb0069	Benzamide	苯甲酰胺	Phenolic acids	C09815	--	0.930049	2.31094e-08
GH_A13G0022	--	--	pmb0069	Benzamide	苯甲酰胺	Phenolic acids	C09815	--	-0.826431	2.3652e-05
GH_D13G2315	--	--	pmb0069	Benzamide	苯甲酰胺	Phenolic acids	C09815	--	-0.942493	5.01746e-09
GH_D07G1722	--	--	pmb0069	Benzamide	苯甲酰胺	Phenolic acids	C09815	--	-0.928284	2.8048e-08
GH_A04G1771	K07052	--	pmb0069	Benzamide	苯甲酰胺	Phenolic acids	C09815	--	0.953452	9.57334e-10
GH_A07G0382	K00430	ko00940;ko00940;ko00940	pmb0069	Benzamide	苯甲酰胺	Phenolic acids	C09815	--	0.846291	9.55954e-06
GH_D11G3536	--	--	pmb0069	Benzamide	苯甲酰胺	Phenolic acids	C09815	--	-0.901077	3.36727e-07
GH_D03G0833	K13448	ko04626;ko04626;ko04626	pmb0069	Benzamide	苯甲酰胺	Phenolic acids	C09815	--	-0.968162	4.80355e-11
GH_D05G2678	--	--	pmb0069	Benzamide	苯甲酰胺	Phenolic acids	C09815	--	0.824241	2.59568e-05
GH_D05G2671	K00826	ko00966;ko00290;ko00280;ko00770;ko00270;ko00966;ko00270;ko00290;ko00280;ko00770;ko00966;ko00290;ko00280;ko00770;ko00270	pmb0069	Benzamide	苯甲酰胺	Phenolic acids	C09815	--	0.830833	1.95442e-05
GH_A13G1414	K01061	--	pmb0069	Benzamide	苯甲酰胺	Phenolic acids	C09815	--	0.975	7.09486e-12
GH_A13G1413	K08734	ko03430;ko03430;ko03430	pmb0069	Benzamide	苯甲酰胺	Phenolic acids	C09815	--	0.941757	5.54129e-09
GH_D08G1390	--	--	pmb0069	Benzamide	苯甲酰胺	Phenolic acids	C09815	--	0.933344	1.58751e-08
GH_A05G1102	K15255	--	pmb0069	Benzamide	苯甲酰胺	Phenolic acids	C09815	--	-0.834988	1.62417e-05
GH_A13G2300	--	--	pmb0069	Benzamide	苯甲酰胺	Phenolic acids	C09815	--	-0.872698	2.30869e-06
GH_A08G1993	K15292	--	pmb0069	Benzamide	苯甲酰胺	Phenolic acids	C09815	--	-0.945732	3.18791e-09
GH_A13G0001	K13153	--	pmb0069	Benzamide	苯甲酰胺	Phenolic acids	C09815	--	-0.900111	3.62818e-07
GH_A09G0560	K10956	ko04141;ko03060;ko04145;ko04141;ko03060;ko04145;ko04141;ko03060;ko04145	pmb0069	Benzamide	苯甲酰胺	Phenolic acids	C09815	--	-0.949377	1.84927e-09
GH_A13G0727	--	--	pmb0069	Benzamide	苯甲酰胺	Phenolic acids	C09815	--	0.953246	9.91015e-10
GH_A13G0724	K01626	ko00400;ko00400;ko00400	pmb0069	Benzamide	苯甲酰胺	Phenolic acids	C09815	--	-0.959631	3.12393e-10
GH_A05G0444	--	--	pmb0069	Benzamide	苯甲酰胺	Phenolic acids	C09815	--	0.907684	1.97885e-07
GH_A05G4218	K14553	ko03008;ko03008;ko03008	pmb0069	Benzamide	苯甲酰胺	Phenolic acids	C09815	--	0.947281	2.54132e-09
GH_D02G0101	--	--	pmb0069	Benzamide	苯甲酰胺	Phenolic acids	C09815	--	-0.934788	1.3386e-08
GH_D02G0100	--	--	pmb0069	Benzamide	苯甲酰胺	Phenolic acids	C09815	--	-0.9497	1.75878e-09
GH_A06G1014	--	--	pmb0069	Benzamide	苯甲酰胺	Phenolic acids	C09815	--	-0.894225	5.62709e-07
GH_D02G0712	--	--	pmb0069	Benzamide	苯甲酰胺	Phenolic acids	C09815	--	0.83671	1.50206e-05
GH_A05G0686	--	--	pmb0069	Benzamide	苯甲酰胺	Phenolic acids	C09815	--	0.900503	3.5201e-07
GH_D07G1004	--	--	pmb0069	Benzamide	苯甲酰胺	Phenolic acids	C09815	--	-0.878903	1.57973e-06
GH_D10G2544	K13459	ko04626;ko04626;ko04626	pmb0069	Benzamide	苯甲酰胺	Phenolic acids	C09815	--	-0.910503	1.55814e-07
GH_D10G2545	K13459	ko04626;ko04626;ko04626	pmb0069	Benzamide	苯甲酰胺	Phenolic acids	C09815	--	-0.93208	1.83768e-08
GH_D10G2543	K13459	ko04626;ko04626;ko04626	pmb0069	Benzamide	苯甲酰胺	Phenolic acids	C09815	--	-0.930278	2.25288e-08
GH_D10G2540	K13459	ko04626;ko04626;ko04626	pmb0069	Benzamide	苯甲酰胺	Phenolic acids	C09815	--	-0.940615	6.44917e-09
GH_D02G0118	K08592	--	pmb0069	Benzamide	苯甲酰胺	Phenolic acids	C09815	--	-0.952664	1.09222e-09
GH_D08G2327	--	--	pmb0069	Benzamide	苯甲酰胺	Phenolic acids	C09815	--	0.879189	1.55159e-06
GH_D02G0258	K08592	--	pmb0069	Benzamide	苯甲酰胺	Phenolic acids	C09815	--	-0.940989	6.1391e-09
GH_A09G0292	--	--	pmb0069	Benzamide	苯甲酰胺	Phenolic acids	C09815	--	-0.816902	3.51299e-05
GH_D02G0097	--	--	pmb0069	Benzamide	苯甲酰胺	Phenolic acids	C09815	--	-0.896691	4.69709e-07
GH_A07G0836	K00604	ko00670;ko00970;ko00670;ko00970;ko00670;ko00970	pmb0069	Benzamide	苯甲酰胺	Phenolic acids	C09815	--	0.946025	3.05591e-09
GH_A02G0304	--	--	pmb0069	Benzamide	苯甲酰胺	Phenolic acids	C09815	--	0.802063	6.23304e-05
GH_A02G0303	--	--	pmb0069	Benzamide	苯甲酰胺	Phenolic acids	C09815	--	0.862802	4.06765e-06
GH_D03G0713	K17492	--	pmb0069	Benzamide	苯甲酰胺	Phenolic acids	C09815	--	0.900163	3.61356e-07
GH_A08G1223	K14563	ko03008;ko03008;ko03008	pmb0069	Benzamide	苯甲酰胺	Phenolic acids	C09815	--	-0.918272	7.72658e-08
GH_A06G1015	--	--	pmb0069	Benzamide	苯甲酰胺	Phenolic acids	C09815	--	-0.937711	9.36162e-09
GH_A05G1073	--	--	pmb0069	Benzamide	苯甲酰胺	Phenolic acids	C09815	--	-0.899406	3.82925e-07
GH_D05G3117	K09667	ko00514	pmb0069	Benzamide	苯甲酰胺	Phenolic acids	C09815	--	-0.860915	4.5092e-06
GH_A10G0099	K00895	ko00051;ko00010;ko00030;ko00051;ko00010;ko00030	pmb0069	Benzamide	苯甲酰胺	Phenolic acids	C09815	--	0.806608	5.25605e-05
GH_D04G0922	--	--	pmb0069	Benzamide	苯甲酰胺	Phenolic acids	C09815	--	0.855891	5.89089e-06
GH_A10G2658	--	--	pmb0069	Benzamide	苯甲酰胺	Phenolic acids	C09815	--	-0.837165	1.47111e-05
GH_A05G0918	--	--	pmb0069	Benzamide	苯甲酰胺	Phenolic acids	C09815	--	-0.931343	1.99848e-08
GH_A03G2045	--	--	pmb0069	Benzamide	苯甲酰胺	Phenolic acids	C09815	--	0.937521	9.58682e-09
GH_A13G0220	K12896	ko03040;ko03040	pmb0069	Benzamide	苯甲酰胺	Phenolic acids	C09815	--	-0.812568	4.17481e-05
GH_D01G0081	--	--	pmb0069	Benzamide	苯甲酰胺	Phenolic acids	C09815	--	-0.97552	6.00563e-12
GH_A02G2057	K08852	ko04141;ko04141;ko04141;ko04141;ko04141	pmb0069	Benzamide	苯甲酰胺	Phenolic acids	C09815	--	-0.812843	4.12983e-05
GH_D07G2022	--	--	pmb0069	Benzamide	苯甲酰胺	Phenolic acids	C09815	--	-0.889529	7.84487e-07
GH_A02G1899	--	--	pmb0069	Benzamide	苯甲酰胺	Phenolic acids	C09815	--	0.884297	1.11671e-06
GH_D09G0688	K02726	ko03050;ko03050	pmb0069	Benzamide	苯甲酰胺	Phenolic acids	C09815	--	0.943436	4.40867e-09
GH_D07G2521	--	--	pmb0069	Benzamide	苯甲酰胺	Phenolic acids	C09815	--	-0.909431	1.70799e-07
GH_D04G1249	K19951	--	pmb0069	Benzamide	苯甲酰胺	Phenolic acids	C09815	--	0.859323	4.91313e-06
GH_A06G0349	K03327	--	pmb0069	Benzamide	苯甲酰胺	Phenolic acids	C09815	--	-0.815556	3.70828e-05
GH_A09G1932	K01056	--	pmb0069	Benzamide	苯甲酰胺	Phenolic acids	C09815	--	0.930742	2.13873e-08
GH_A04G1687	--	--	pmb0069	Benzamide	苯甲酰胺	Phenolic acids	C09815	--	-0.883922	1.1446e-06
GH_D10G0341	--	--	pmb0069	Benzamide	苯甲酰胺	Phenolic acids	C09815	--	0.821718	2.88471e-05
GH_D01G1777	--	--	pmb0069	Benzamide	苯甲酰胺	Phenolic acids	C09815	--	0.8683	2.98606e-06
GH_A07G1052	K09422	--	pmb0069	Benzamide	苯甲酰胺	Phenolic acids	C09815	--	0.81872	3.26342e-05
GH_A07G0860	K11275	--	pmb0069	Benzamide	苯甲酰胺	Phenolic acids	C09815	--	-0.88629	9.78151e-07
GH_D11G0805	K03115	ko03008;ko04712;ko03008;ko04712;ko03008;ko04712	pmb0069	Benzamide	苯甲酰胺	Phenolic acids	C09815	--	0.881131	1.37167e-06
GH_A03G0275	K11820	ko00966;ko00380;ko00966;ko00380;ko00966;ko00380	pmb0069	Benzamide	苯甲酰胺	Phenolic acids	C09815	--	-0.861888	4.27654e-06
GH_D07G1962	--	--	pmb0069	Benzamide	苯甲酰胺	Phenolic acids	C09815	--	0.911472	1.43263e-07
GH_D07G2394	K08900	--	pmb0069	Benzamide	苯甲酰胺	Phenolic acids	C09815	--	-0.891649	6.76497e-07
GH_D08G2648	K14488	ko04075;ko04075;ko04075	pmb0069	Benzamide	苯甲酰胺	Phenolic acids	C09815	--	0.846571	9.42998e-06
GH_D07G2222	K00847	ko00500;ko00520;ko00051;ko00500;ko00051;ko00520;ko00051;ko00500;ko00520;ko00500;ko00051;ko00520;ko00500;ko00051;ko00520	pmb0069	Benzamide	苯甲酰胺	Phenolic acids	C09815	--	0.827144	2.29405e-05
GH_A11G1435	--	--	pmb0069	Benzamide	苯甲酰胺	Phenolic acids	C09815	--	0.943377	4.44493e-09
GH_D07G0352	--	--	pmb0069	Benzamide	苯甲酰胺	Phenolic acids	C09815	--	0.963542	1.3997e-10
GH_D11G3698	--	--	pmb0069	Benzamide	苯甲酰胺	Phenolic acids	C09815	--	0.814272	3.90292e-05
GH_A13G1847	K05928	ko00130;ko00130;ko00130	pmb0069	Benzamide	苯甲酰胺	Phenolic acids	C09815	--	0.954117	8.55025e-10
GH_D12G2395	K01369	--	pmb0069	Benzamide	苯甲酰胺	Phenolic acids	C09815	--	-0.813423	4.03647e-05
GH_D12G2394	--	--	pmb0069	Benzamide	苯甲酰胺	Phenolic acids	C09815	--	0.909093	1.75766e-07
GH_A04G0160	--	--	pmb0069	Benzamide	苯甲酰胺	Phenolic acids	C09815	--	-0.82579	2.43076e-05
GH_D06G2348	--	--	pmb0069	Benzamide	苯甲酰胺	Phenolic acids	C09815	--	0.834165	1.68551e-05
GH_A12G0631	K08241	ko00592;ko00592;ko00592;ko00592;ko00592	pmb0069	Benzamide	苯甲酰胺	Phenolic acids	C09815	--	-0.801762	6.30284e-05
GH_D12G2637	--	--	pmb0069	Benzamide	苯甲酰胺	Phenolic acids	C09815	--	-0.843425	1.09775e-05
GH_A01G1774	--	--	pmb0069	Benzamide	苯甲酰胺	Phenolic acids	C09815	--	-0.867387	3.14627e-06
GH_A13G1438	--	--	pmb0069	Benzamide	苯甲酰胺	Phenolic acids	C09815	--	-0.888738	8.28417e-07
GH_A05G3572	K14209	--	pmb0069	Benzamide	苯甲酰胺	Phenolic acids	C09815	--	0.88865	8.33464e-07
GH_A09G2424	--	--	pmb0069	Benzamide	苯甲酰胺	Phenolic acids	C09815	--	0.927607	3.01735e-08
GH_A04G0345	K13459	ko04626;ko04016;ko04626;ko04016;ko04626;ko04016	pmb0069	Benzamide	苯甲酰胺	Phenolic acids	C09815	--	0.858234	5.20696e-06
GH_D04G0324	K02701	ko00195;ko00195;ko00195	pmb0069	Benzamide	苯甲酰胺	Phenolic acids	C09815	--	0.822155	2.83281e-05
GH_D02G1877	--	--	pmb0069	Benzamide	苯甲酰胺	Phenolic acids	C09815	--	0.895545	5.11115e-07
GH_D01G0166	K10581	ko04120;ko04120;ko04120	pmb0069	Benzamide	苯甲酰胺	Phenolic acids	C09815	--	0.874082	2.12505e-06
GH_A13G0506	K17065	--	pmb0069	Benzamide	苯甲酰胺	Phenolic acids	C09815	--	-0.949036	1.94915e-09
GH_A12G2257	K17498	--	pmb0069	Benzamide	苯甲酰胺	Phenolic acids	C09815	--	-0.969214	3.68351e-11
GH_A05G0660	--	--	pmb0069	Benzamide	苯甲酰胺	Phenolic acids	C09815	--	0.854785	6.2396e-06
GH_A11G1962	--	--	Lmhp009526	2-α-Linolenoyl-glycerol-1-O-glucoside	2-α-亚麻酸甘油酯-1-O-葡萄糖苷	Lipids	--	--	-0.866603	3.28982e-06
GH_D07G0190	--	--	Lmhp009526	2-α-Linolenoyl-glycerol-1-O-glucoside	2-α-亚麻酸甘油酯-1-O-葡萄糖苷	Lipids	--	--	0.870499	2.62875e-06
GH_A05G0056	K14504	ko04075;ko04075;ko04075;ko04075	mws2212	Caffeic acid	咖啡酸	Phenolic acids	C01197	ko00940,ko01100,ko01110	-0.830082	2.01988e-05
GH_D13G1495	--	--	mws2212	Caffeic acid	咖啡酸	Phenolic acids	C01197	ko00940,ko01100,ko01110	-0.823934	2.6295e-05
GH_D05G0061	K14504	ko04075;ko04075;ko04075;ko04075;ko04075;ko04075;ko04075	mws2212	Caffeic acid	咖啡酸	Phenolic acids	C01197	ko00940,ko01100,ko01110	-0.845553	9.90871e-06
GH_D02G1023	K14504	ko04075;ko04075;ko04075;ko04075;ko04075;ko04075	mws2212	Caffeic acid	咖啡酸	Phenolic acids	C01197	ko00940,ko01100,ko01110	-0.857548	5.39983e-06
GH_A02G0944	K13448	ko04626;ko04626	mws2212	Caffeic acid	咖啡酸	Phenolic acids	C01197	ko00940,ko01100,ko01110	-0.805378	5.50671e-05
GH_A02G1658	K14504	ko04075;ko04075;ko04075	mws2212	Caffeic acid	咖啡酸	Phenolic acids	C01197	ko00940,ko01100,ko01110	-0.843627	1.08716e-05
GH_A13G2169	K08776	--	mws2212	Caffeic acid	咖啡酸	Phenolic acids	C01197	ko00940,ko01100,ko01110	-0.817647	3.40884e-05
GH_A05G2252	--	--	mws2212	Caffeic acid	咖啡酸	Phenolic acids	C01197	ko00940,ko01100,ko01110	-0.844981	1.0187e-05
GH_A08G2235	--	--	mws0489	Benzoylformic acid	苯乙醛酸	Organic acids	C02137	ko00360,ko01100	-0.913742	1.17236e-07
GH_A07G1556	--	--	mws0489	Benzoylformic acid	苯乙醛酸	Organic acids	C02137	ko00360,ko01100	0.896324	4.82637e-07
GH_D12G2267	--	--	mws0489	Benzoylformic acid	苯乙醛酸	Organic acids	C02137	ko00360,ko01100	0.857361	5.45345e-06
GH_D02G0980	--	--	mws0489	Benzoylformic acid	苯乙醛酸	Organic acids	C02137	ko00360,ko01100	0.913649	1.18218e-07
GH_A10G2630	K19589	--	mws0489	Benzoylformic acid	苯乙醛酸	Organic acids	C02137	ko00360,ko01100	0.861639	4.33523e-06
GH_scaffold2075_objG0001	K13789	ko00900;ko00900;ko00900	mws0489	Benzoylformic acid	苯乙醛酸	Organic acids	C02137	ko00360,ko01100	0.838262	1.3988e-05
GH_A03G0092	--	--	mws0489	Benzoylformic acid	苯乙醛酸	Organic acids	C02137	ko00360,ko01100	0.835669	1.57491e-05
GH_D11G2166	--	--	mws0489	Benzoylformic acid	苯乙醛酸	Organic acids	C02137	ko00360,ko01100	0.867143	3.19043e-06
GH_D10G2538	--	--	mws0489	Benzoylformic acid	苯乙醛酸	Organic acids	C02137	ko00360,ko01100	-0.887515	9.00554e-07
GH_A04G0115	K11996	ko04122;ko04122	mws0489	Benzoylformic acid	苯乙醛酸	Organic acids	C02137	ko00360,ko01100	0.826372	2.37118e-05
GH_D11G3528	--	--	mws0489	Benzoylformic acid	苯乙醛酸	Organic acids	C02137	ko00360,ko01100	-0.895386	5.17112e-07
GH_D11G3529	--	--	mws0489	Benzoylformic acid	苯乙醛酸	Organic acids	C02137	ko00360,ko01100	-0.88387	1.14848e-06
GH_D08G2631	--	--	mws0489	Benzoylformic acid	苯乙醛酸	Organic acids	C02137	ko00360,ko01100	0.827362	2.27274e-05
GH_A10G2120	K09285	--	mws0489	Benzoylformic acid	苯乙醛酸	Organic acids	C02137	ko00360,ko01100	0.820377	3.04915e-05
GH_A11G1610	K13429	ko04626;ko04626;ko04626	mws0489	Benzoylformic acid	苯乙醛酸	Organic acids	C02137	ko00360,ko01100	-0.869309	2.8173e-06
GH_D12G0177	K03527	ko00900;ko00900	mws0489	Benzoylformic acid	苯乙醛酸	Organic acids	C02137	ko00360,ko01100	0.892584	6.33078e-07
GH_D03G0124	K08900	--	mws0489	Benzoylformic acid	苯乙醛酸	Organic acids	C02137	ko00360,ko01100	0.805137	5.55696e-05
GH_D11G3552	K13459	ko04626;ko04626;ko04626	mws0489	Benzoylformic acid	苯乙醛酸	Organic acids	C02137	ko00360,ko01100	0.889347	7.9442e-07
GH_D02G1743	K02900	ko03010;ko03010	mws0489	Benzoylformic acid	苯乙醛酸	Organic acids	C02137	ko00360,ko01100	0.872895	2.28186e-06
GH_D11G2110	K00083	ko00940;ko00940;ko00940	mws0489	Benzoylformic acid	苯乙醛酸	Organic acids	C02137	ko00360,ko01100	-0.855721	5.94333e-06
GH_A10G2377	--	--	mws0489	Benzoylformic acid	苯乙醛酸	Organic acids	C02137	ko00360,ko01100	-0.857277	5.47766e-06
GH_A13G0202	K14497	ko04075;ko04016	mws0489	Benzoylformic acid	苯乙醛酸	Organic acids	C02137	ko00360,ko01100	0.802932	6.03514e-05
GH_A08G0580	--	--	mws0489	Benzoylformic acid	苯乙醛酸	Organic acids	C02137	ko00360,ko01100	-0.830881	1.95026e-05
GH_A11G1929	--	--	mws0489	Benzoylformic acid	苯乙醛酸	Organic acids	C02137	ko00360,ko01100	-0.913227	1.22753e-07
GH_D03G1794	K15078	--	mws0489	Benzoylformic acid	苯乙醛酸	Organic acids	C02137	ko00360,ko01100	0.874104	2.12227e-06
GH_A08G1862	--	--	mws0489	Benzoylformic acid	苯乙醛酸	Organic acids	C02137	ko00360,ko01100	-0.869306	2.81776e-06
GH_A08G1860	--	--	mws0489	Benzoylformic acid	苯乙醛酸	Organic acids	C02137	ko00360,ko01100	-0.815739	3.68123e-05
GH_A08G1864	--	--	mws0489	Benzoylformic acid	苯乙醛酸	Organic acids	C02137	ko00360,ko01100	-0.813454	4.03151e-05
GH_D03G1806	--	--	mws0489	Benzoylformic acid	苯乙醛酸	Organic acids	C02137	ko00360,ko01100	-0.820509	3.03257e-05
GH_D03G1804	--	--	mws0489	Benzoylformic acid	苯乙醛酸	Organic acids	C02137	ko00360,ko01100	-0.912771	1.27821e-07
GH_D03G1805	--	--	mws0489	Benzoylformic acid	苯乙醛酸	Organic acids	C02137	ko00360,ko01100	-0.91722	8.53041e-08
GH_D03G1803	--	--	mws0489	Benzoylformic acid	苯乙醛酸	Organic acids	C02137	ko00360,ko01100	-0.904776	2.51237e-07
GH_D02G1857	--	--	mws0489	Benzoylformic acid	苯乙醛酸	Organic acids	C02137	ko00360,ko01100	-0.848271	8.67455e-06
GH_D07G2009	--	--	mws0489	Benzoylformic acid	苯乙醛酸	Organic acids	C02137	ko00360,ko01100	0.909735	1.66419e-07
GH_D07G0865	K00512	ko00380;ko00905;ko00591;ko00943;ko00590;ko00380;ko00943;ko00905;ko00591;ko00590;ko00591;ko00380;ko00905;ko00943;ko00590	mws0489	Benzoylformic acid	苯乙醛酸	Organic acids	C02137	ko00360,ko01100	0.839277	1.33456e-05
GH_D11G3559	--	--	mws0489	Benzoylformic acid	苯乙醛酸	Organic acids	C02137	ko00360,ko01100	0.826421	2.3663e-05
GH_A05G1683	K08901	ko00195;ko00195;ko00195;ko00195	mws0489	Benzoylformic acid	苯乙醛酸	Organic acids	C02137	ko00360,ko01100	-0.870795	2.5835e-06
GH_A05G1682	--	--	mws0489	Benzoylformic acid	苯乙醛酸	Organic acids	C02137	ko00360,ko01100	-0.882501	1.25575e-06
GH_D08G1478	K05389	--	mws0489	Benzoylformic acid	苯乙醛酸	Organic acids	C02137	ko00360,ko01100	0.894904	5.35649e-07
GH_A13G2260	K03453	--	mws0489	Benzoylformic acid	苯乙醛酸	Organic acids	C02137	ko00360,ko01100	-0.913353	1.21383e-07
GH_D01G1694	K03027	ko03020;ko03020;ko03020	mws0489	Benzoylformic acid	苯乙醛酸	Organic acids	C02137	ko00360,ko01100	-0.898525	4.09437e-07
GH_A12G2561	--	--	mws0489	Benzoylformic acid	苯乙醛酸	Organic acids	C02137	ko00360,ko01100	-0.872617	2.3199e-06
GH_D05G0466	K17795	--	mws0489	Benzoylformic acid	苯乙醛酸	Organic acids	C02137	ko00360,ko01100	0.847132	9.17475e-06
GH_D02G0222	K17285	ko00920;ko00920;ko00920	mws0489	Benzoylformic acid	苯乙醛酸	Organic acids	C02137	ko00360,ko01100	0.810492	4.52757e-05
GH_A08G2583	K00001	ko00350;ko00010;ko00071;ko00350;ko00071;ko00010;ko00350;ko00010;ko00071	mws0489	Benzoylformic acid	苯乙醛酸	Organic acids	C02137	ko00360,ko01100	-0.915143	1.03311e-07
GH_A10G2300	K11206	--	mws0489	Benzoylformic acid	苯乙醛酸	Organic acids	C02137	ko00360,ko01100	-0.897588	4.39333e-07
GH_D12G2239	K09840	ko00906;ko00906	mws0489	Benzoylformic acid	苯乙醛酸	Organic acids	C02137	ko00360,ko01100	-0.888607	8.35909e-07
GH_D13G0636	K00814	ko00250;ko00220;ko00710;ko00710;ko00220;ko00250	mws0489	Benzoylformic acid	苯乙醛酸	Organic acids	C02137	ko00360,ko01100	-0.87186	2.42644e-06
GH_D01G0066	--	--	mws0489	Benzoylformic acid	苯乙醛酸	Organic acids	C02137	ko00360,ko01100	-0.823608	2.66582e-05
GH_D11G3558	--	--	mws0489	Benzoylformic acid	苯乙醛酸	Organic acids	C02137	ko00360,ko01100	0.871712	2.44779e-06
GH_D10G2792	--	--	mws0489	Benzoylformic acid	苯乙醛酸	Organic acids	C02137	ko00360,ko01100	-0.80938	4.72677e-05
GH_D13G2464	--	--	mws0489	Benzoylformic acid	苯乙醛酸	Organic acids	C02137	ko00360,ko01100	0.917535	8.28229e-08
GH_D02G0162	K00237	ko00020;ko00190;ko00020;ko00190;ko00020;ko00190	mws0489	Benzoylformic acid	苯乙醛酸	Organic acids	C02137	ko00360,ko01100	-0.848144	8.72913e-06
GH_D13G1177	K05539	--	mws0489	Benzoylformic acid	苯乙醛酸	Organic acids	C02137	ko00360,ko01100	-0.891994	6.60169e-07
GH_D06G0080	K16302	--	mws0489	Benzoylformic acid	苯乙醛酸	Organic acids	C02137	ko00360,ko01100	0.869907	2.72104e-06
GH_A04G0141	K01681	ko00020;ko00630;ko00630;ko00020;ko00630;ko00020;ko00630;ko00020;ko00630;ko00020	mws0489	Benzoylformic acid	苯乙醛酸	Organic acids	C02137	ko00360,ko01100	0.838068	1.41138e-05
GH_D08G1453	--	--	mws0489	Benzoylformic acid	苯乙醛酸	Organic acids	C02137	ko00360,ko01100	-0.905378	2.39266e-07
GH_A12G1563	K19241	--	mws0489	Benzoylformic acid	苯乙醛酸	Organic acids	C02137	ko00360,ko01100	-0.87944	1.52727e-06
GH_A06G1884	K05857	ko00562;ko04070;ko04070;ko00562;ko00562;ko04070	mws0489	Benzoylformic acid	苯乙醛酸	Organic acids	C02137	ko00360,ko01100	-0.914175	1.12775e-07
GH_A11G3394	--	--	mws0489	Benzoylformic acid	苯乙醛酸	Organic acids	C02137	ko00360,ko01100	-0.824323	2.58677e-05
GH_D08G1115	K00264	ko00910;ko00250;ko00910;ko00250;ko00910;ko00250	mws0489	Benzoylformic acid	苯乙醛酸	Organic acids	C02137	ko00360,ko01100	-0.885836	1.00829e-06
GH_A05G4255	--	--	mws0489	Benzoylformic acid	苯乙醛酸	Organic acids	C02137	ko00360,ko01100	-0.828862	2.13011e-05
GH_A05G4250	K01069	ko00620;ko00620	mws0489	Benzoylformic acid	苯乙醛酸	Organic acids	C02137	ko00360,ko01100	0.808471	4.89505e-05
GH_D10G0387	K02868	ko03010;ko03010;ko03010	mws0489	Benzoylformic acid	苯乙醛酸	Organic acids	C02137	ko00360,ko01100	0.87019	2.67663e-06
GH_A10G2507	K21373	--	mws0489	Benzoylformic acid	苯乙醛酸	Organic acids	C02137	ko00360,ko01100	0.865758	3.45056e-06
GH_D05G2989	K18469	--	mws0489	Benzoylformic acid	苯乙醛酸	Organic acids	C02137	ko00360,ko01100	-0.877973	1.67442e-06
GH_D06G1302	K12619	ko03008;ko03018;ko03008;ko03018	mws0489	Benzoylformic acid	苯乙醛酸	Organic acids	C02137	ko00360,ko01100	-0.836369	1.52562e-05
GH_D02G1128	K01230	ko00513;ko00510;ko04141;ko00513;ko00510;ko04141;ko00510;ko00513;ko04141	mws0489	Benzoylformic acid	苯乙醛酸	Organic acids	C02137	ko00360,ko01100	-0.932546	1.74166e-08
GH_D03G0091	--	--	mws0489	Benzoylformic acid	苯乙醛酸	Organic acids	C02137	ko00360,ko01100	-0.838342	1.39363e-05
GH_D12G2287	K07541	ko00563;ko00563;ko00563	mws0489	Benzoylformic acid	苯乙醛酸	Organic acids	C02137	ko00360,ko01100	-0.904693	2.52926e-07
GH_D08G1877	--	--	mws0489	Benzoylformic acid	苯乙醛酸	Organic acids	C02137	ko00360,ko01100	-0.850981	7.5776e-06
GH_A07G0878	K09590	ko00905;ko00905;ko00905;ko00905	mws0489	Benzoylformic acid	苯乙醛酸	Organic acids	C02137	ko00360,ko01100	-0.901463	3.26761e-07
GH_D13G2369	--	--	mws0489	Benzoylformic acid	苯乙醛酸	Organic acids	C02137	ko00360,ko01100	-0.904024	2.66899e-07
GH_D11G3241	K00083	ko00940;ko00940;ko00940;ko00940	mws0489	Benzoylformic acid	苯乙醛酸	Organic acids	C02137	ko00360,ko01100	0.802699	6.0877e-05
GH_A01G0105	K16075	--	mws0489	Benzoylformic acid	苯乙醛酸	Organic acids	C02137	ko00360,ko01100	0.929655	2.41412e-08
GH_A05G0226	K17471	--	mws0489	Benzoylformic acid	苯乙醛酸	Organic acids	C02137	ko00360,ko01100	0.881568	1.33376e-06
GH_A11G3636	--	--	mws0489	Benzoylformic acid	苯乙醛酸	Organic acids	C02137	ko00360,ko01100	-0.894925	5.34817e-07
GH_D12G1803	--	--	mws0489	Benzoylformic acid	苯乙醛酸	Organic acids	C02137	ko00360,ko01100	-0.832639	1.80447e-05
GH_D06G1455	--	--	mws0489	Benzoylformic acid	苯乙醛酸	Organic acids	C02137	ko00360,ko01100	-0.830872	1.95107e-05
GH_A13G1403	--	--	mws0489	Benzoylformic acid	苯乙醛酸	Organic acids	C02137	ko00360,ko01100	0.803153	5.98578e-05
GH_A11G3442	--	--	mws0489	Benzoylformic acid	苯乙醛酸	Organic acids	C02137	ko00360,ko01100	-0.927518	3.04617e-08
GH_scaffold3056_objG0001	K15078	--	mws0489	Benzoylformic acid	苯乙醛酸	Organic acids	C02137	ko00360,ko01100	0.909311	1.72552e-07
GH_D02G0836	--	--	mws0489	Benzoylformic acid	苯乙醛酸	Organic acids	C02137	ko00360,ko01100	-0.899056	3.93279e-07
GH_A01G1980	--	--	mws0489	Benzoylformic acid	苯乙醛酸	Organic acids	C02137	ko00360,ko01100	0.887281	9.14965e-07
GH_D08G1145	--	--	mws0489	Benzoylformic acid	苯乙醛酸	Organic acids	C02137	ko00360,ko01100	0.9014	3.28371e-07
GH_D08G1141	--	--	mws0489	Benzoylformic acid	苯乙醛酸	Organic acids	C02137	ko00360,ko01100	0.959323	3.31658e-10
GH_A07G2012	K20661	--	mws0489	Benzoylformic acid	苯乙醛酸	Organic acids	C02137	ko00360,ko01100	0.880847	1.39674e-06
GH_A05G4205	K00889	ko00562;ko04070;ko04144;ko04070;ko00562;ko04144;ko00562;ko04070;ko04144	mws0489	Benzoylformic acid	苯乙醛酸	Organic acids	C02137	ko00360,ko01100	0.827365	2.27245e-05
GH_D10G2501	--	--	mws0489	Benzoylformic acid	苯乙醛酸	Organic acids	C02137	ko00360,ko01100	0.87965	1.50718e-06
GH_D11G0462	K09578	--	mws0489	Benzoylformic acid	苯乙醛酸	Organic acids	C02137	ko00360,ko01100	-0.843739	1.08137e-05
GH_A05G3865	--	--	mws0489	Benzoylformic acid	苯乙醛酸	Organic acids	C02137	ko00360,ko01100	-0.920085	6.49501e-08
GH_A05G1709	K07055	--	mws0489	Benzoylformic acid	苯乙醛酸	Organic acids	C02137	ko00360,ko01100	0.818338	3.3145e-05
GH_A06G1084	K00696	ko00500	mws0489	Benzoylformic acid	苯乙醛酸	Organic acids	C02137	ko00360,ko01100	0.94236	5.10897e-09
GH_D11G0463	K02938	ko03010;ko03010;ko03010	mws0489	Benzoylformic acid	苯乙醛酸	Organic acids	C02137	ko00360,ko01100	-0.88899	8.14216e-07
GH_A08G2092	K09863	--	mws0489	Benzoylformic acid	苯乙醛酸	Organic acids	C02137	ko00360,ko01100	-0.88158	1.33273e-06
GH_A07G1011	--	--	mws0489	Benzoylformic acid	苯乙醛酸	Organic acids	C02137	ko00360,ko01100	-0.806519	5.27398e-05
GH_A11G0626	K14001	ko04141;ko04141;ko04141	mws0489	Benzoylformic acid	苯乙醛酸	Organic acids	C02137	ko00360,ko01100	0.909952	1.63364e-07
GH_A07G2091	--	--	mws0489	Benzoylformic acid	苯乙醛酸	Organic acids	C02137	ko00360,ko01100	0.888796	8.25134e-07
GH_A05G1705	K03327	--	mws0489	Benzoylformic acid	苯乙醛酸	Organic acids	C02137	ko00360,ko01100	0.854078	6.47183e-06
GH_D03G1843	--	--	mws0489	Benzoylformic acid	苯乙醛酸	Organic acids	C02137	ko00360,ko01100	0.884345	1.1132e-06
GH_D11G3530	--	--	mws0489	Benzoylformic acid	苯乙醛酸	Organic acids	C02137	ko00360,ko01100	0.865446	3.51177e-06
GH_A13G0431	K00899	ko00270;ko00270;ko00270	mws0489	Benzoylformic acid	苯乙醛酸	Organic acids	C02137	ko00360,ko01100	-0.834641	1.6498e-05
GH_A11G3382	--	--	mws0489	Benzoylformic acid	苯乙醛酸	Organic acids	C02137	ko00360,ko01100	0.816086	3.63023e-05
GH_A11G3381	--	--	mws0489	Benzoylformic acid	苯乙醛酸	Organic acids	C02137	ko00360,ko01100	0.920507	6.23411e-08
GH_A10G2648	--	--	mws0489	Benzoylformic acid	苯乙醛酸	Organic acids	C02137	ko00360,ko01100	-0.850629	7.71298e-06
GH_A10G1926	--	--	mws0489	Benzoylformic acid	苯乙醛酸	Organic acids	C02137	ko00360,ko01100	0.84115	1.22273e-05
GH_A13G0234	K13348	ko04146;ko04146	mws0489	Benzoylformic acid	苯乙醛酸	Organic acids	C02137	ko00360,ko01100	0.890764	7.19917e-07
GH_A13G0235	K20562	--	mws0489	Benzoylformic acid	苯乙醛酸	Organic acids	C02137	ko00360,ko01100	0.922794	4.97218e-08
GH_A13G0236	K05909	--	mws0489	Benzoylformic acid	苯乙醛酸	Organic acids	C02137	ko00360,ko01100	0.931015	2.07409e-08
GH_A13G0237	K20562	--	mws0489	Benzoylformic acid	苯乙醛酸	Organic acids	C02137	ko00360,ko01100	0.901496	3.25913e-07
GH_A04G0243	K20793	--	mws0489	Benzoylformic acid	苯乙醛酸	Organic acids	C02137	ko00360,ko01100	0.874171	2.11367e-06
GH_A04G0242	K20793	--	mws0489	Benzoylformic acid	苯乙醛酸	Organic acids	C02137	ko00360,ko01100	0.808889	4.81702e-05
GH_A04G0936	--	--	mws0489	Benzoylformic acid	苯乙醛酸	Organic acids	C02137	ko00360,ko01100	-0.920124	6.47076e-08
GH_D09G1884	--	--	mws0489	Benzoylformic acid	苯乙醛酸	Organic acids	C02137	ko00360,ko01100	-0.858818	5.04769e-06
GH_A11G1460	K06628	--	mws0489	Benzoylformic acid	苯乙醛酸	Organic acids	C02137	ko00360,ko01100	-0.87089	2.56922e-06
GH_A11G0337	--	--	mws0489	Benzoylformic acid	苯乙醛酸	Organic acids	C02137	ko00360,ko01100	-0.870184	2.67757e-06
GH_D10G2541	K13459	ko04626;ko04626;ko04626	mws0489	Benzoylformic acid	苯乙醛酸	Organic acids	C02137	ko00360,ko01100	-0.927556	3.03374e-08
GH_D04G1832	--	--	mws0489	Benzoylformic acid	苯乙醛酸	Organic acids	C02137	ko00360,ko01100	-0.855623	5.97394e-06
GH_D13G0083	--	--	mws0489	Benzoylformic acid	苯乙醛酸	Organic acids	C02137	ko00360,ko01100	-0.835498	1.58714e-05
GH_A05G2744	--	--	mws0489	Benzoylformic acid	苯乙醛酸	Organic acids	C02137	ko00360,ko01100	0.89823	4.1863e-07
GH_A07G1417	K15446	--	mws0489	Benzoylformic acid	苯乙醛酸	Organic acids	C02137	ko00360,ko01100	-0.928932	2.61381e-08
GH_D01G0373	--	--	mws0489	Benzoylformic acid	苯乙醛酸	Organic acids	C02137	ko00360,ko01100	0.844483	1.04344e-05
GH_D07G0995	--	--	mws0489	Benzoylformic acid	苯乙醛酸	Organic acids	C02137	ko00360,ko01100	0.827995	2.21156e-05
GH_D05G2335	--	--	mws0489	Benzoylformic acid	苯乙醛酸	Organic acids	C02137	ko00360,ko01100	-0.811918	4.28259e-05
GH_D05G2334	K03262	ko03013	mws0489	Benzoylformic acid	苯乙醛酸	Organic acids	C02137	ko00360,ko01100	-0.814921	3.80352e-05
GH_D10G0164	K04733	--	mws0489	Benzoylformic acid	苯乙醛酸	Organic acids	C02137	ko00360,ko01100	0.864749	3.65142e-06
GH_D03G1968	--	--	mws0489	Benzoylformic acid	苯乙醛酸	Organic acids	C02137	ko00360,ko01100	-0.857772	5.33637e-06
GH_A11G3581	--	--	mws0489	Benzoylformic acid	苯乙醛酸	Organic acids	C02137	ko00360,ko01100	-0.848298	8.66321e-06
GH_A11G3580	--	--	mws0489	Benzoylformic acid	苯乙醛酸	Organic acids	C02137	ko00360,ko01100	0.927894	2.92551e-08
GH_D11G3644	--	--	mws0489	Benzoylformic acid	苯乙醛酸	Organic acids	C02137	ko00360,ko01100	0.914544	1.0908e-07
GH_scaffold25593_objG0001	K01704	ko00966;ko00290;ko00660;ko00966;ko00290;ko00660;ko00966;ko00290;ko00660	mws0489	Benzoylformic acid	苯乙醛酸	Organic acids	C02137	ko00360,ko01100	0.902719	2.96096e-07
GH_D02G0236	--	--	mws0489	Benzoylformic acid	苯乙醛酸	Organic acids	C02137	ko00360,ko01100	0.898399	4.13354e-07
GH_A02G1771	--	--	mws0489	Benzoylformic acid	苯乙醛酸	Organic acids	C02137	ko00360,ko01100	0.90989	1.64242e-07
GH_scaffold15340_objG0001	--	--	mws0489	Benzoylformic acid	苯乙醛酸	Organic acids	C02137	ko00360,ko01100	0.924889	4.01698e-08
GH_A11G3615	--	--	mws0489	Benzoylformic acid	苯乙醛酸	Organic acids	C02137	ko00360,ko01100	0.823798	2.64458e-05
GH_D08G1083	--	--	mws0489	Benzoylformic acid	苯乙醛酸	Organic acids	C02137	ko00360,ko01100	0.878761	1.59395e-06
GH_A08G2077	K22133	ko00630;ko00630;ko00630	mws0489	Benzoylformic acid	苯乙醛酸	Organic acids	C02137	ko00360,ko01100	0.80921	4.75792e-05
GH_A05G4264	--	--	mws0489	Benzoylformic acid	苯乙醛酸	Organic acids	C02137	ko00360,ko01100	-0.90453	2.5626e-07
GH_D05G2990	K16298	--	mws0489	Benzoylformic acid	苯乙醛酸	Organic acids	C02137	ko00360,ko01100	0.961778	2.03138e-10
GH_A06G0365	K06630	--	mws0489	Benzoylformic acid	苯乙醛酸	Organic acids	C02137	ko00360,ko01100	0.907486	2.01173e-07
GH_A05G2916	--	--	mws0489	Benzoylformic acid	苯乙醛酸	Organic acids	C02137	ko00360,ko01100	0.868398	2.96933e-06
GH_A10G2273	--	--	mws0489	Benzoylformic acid	苯乙醛酸	Organic acids	C02137	ko00360,ko01100	0.908018	1.92438e-07
GH_A10G2274	--	--	mws0489	Benzoylformic acid	苯乙醛酸	Organic acids	C02137	ko00360,ko01100	0.807111	5.15646e-05
GH_D05G2249	K03327	--	mws0489	Benzoylformic acid	苯乙醛酸	Organic acids	C02137	ko00360,ko01100	-0.822081	2.84148e-05
GH_A05G0598	--	--	mws0489	Benzoylformic acid	苯乙醛酸	Organic acids	C02137	ko00360,ko01100	0.937736	9.33315e-09
GH_A06G0991	K00029	ko00710;ko00620;ko00620;ko00710;ko00710;ko00620;ko00620;ko00710	mws0489	Benzoylformic acid	苯乙醛酸	Organic acids	C02137	ko00360,ko01100	0.943696	4.25292e-09
GH_A05G0318	K14397	ko03015;ko03015	mws0489	Benzoylformic acid	苯乙醛酸	Organic acids	C02137	ko00360,ko01100	-0.881999	1.29722e-06
GH_D08G1497	K10773	ko03410;ko03410;ko03410	mws0489	Benzoylformic acid	苯乙醛酸	Organic acids	C02137	ko00360,ko01100	-0.865596	3.48217e-06
GH_A08G0503	K06890	--	mws0489	Benzoylformic acid	苯乙醛酸	Organic acids	C02137	ko00360,ko01100	0.858742	5.06807e-06
GH_A01G0999	K12666	ko00513;ko00510;ko04141;ko00513;ko00510;ko04141;ko00510;ko00513;ko04141	mws0489	Benzoylformic acid	苯乙醛酸	Organic acids	C02137	ko00360,ko01100	-0.883557	1.17228e-06
GH_D13G0482	--	--	mws0489	Benzoylformic acid	苯乙醛酸	Organic acids	C02137	ko00360,ko01100	0.876148	1.87422e-06
GH_A05G1025	--	--	mws0489	Benzoylformic acid	苯乙醛酸	Organic acids	C02137	ko00360,ko01100	-0.891573	6.801e-07
GH_D01G0402	K13459	ko04626;ko04626;ko04626	mws0489	Benzoylformic acid	苯乙醛酸	Organic acids	C02137	ko00360,ko01100	-0.90512	2.44324e-07
GH_D13G2329	--	--	mws0489	Benzoylformic acid	苯乙醛酸	Organic acids	C02137	ko00360,ko01100	0.950989	1.43471e-09
GH_D13G2315	--	--	mws0489	Benzoylformic acid	苯乙醛酸	Organic acids	C02137	ko00360,ko01100	-0.918822	7.33346e-08
GH_D07G1722	--	--	mws0489	Benzoylformic acid	苯乙醛酸	Organic acids	C02137	ko00360,ko01100	-0.912677	1.28889e-07
GH_A04G1771	K07052	--	mws0489	Benzoylformic acid	苯乙醛酸	Organic acids	C02137	ko00360,ko01100	0.882893	1.22424e-06
GH_A07G0382	K00430	ko00940;ko00940;ko00940	mws0489	Benzoylformic acid	苯乙醛酸	Organic acids	C02137	ko00360,ko01100	0.88403	1.13651e-06
GH_D11G3536	--	--	mws0489	Benzoylformic acid	苯乙醛酸	Organic acids	C02137	ko00360,ko01100	-0.902049	3.12135e-07
GH_D03G0833	K13448	ko04626;ko04626;ko04626	mws0489	Benzoylformic acid	苯乙醛酸	Organic acids	C02137	ko00360,ko01100	-0.866526	3.30425e-06
GH_D05G2678	--	--	mws0489	Benzoylformic acid	苯乙醛酸	Organic acids	C02137	ko00360,ko01100	0.818628	3.27564e-05
GH_D05G2673	--	--	mws0489	Benzoylformic acid	苯乙醛酸	Organic acids	C02137	ko00360,ko01100	-0.813091	4.08973e-05
GH_A13G1414	K01061	--	mws0489	Benzoylformic acid	苯乙醛酸	Organic acids	C02137	ko00360,ko01100	0.940187	6.82192e-09
GH_A13G1413	K08734	ko03430;ko03430;ko03430	mws0489	Benzoylformic acid	苯乙醛酸	Organic acids	C02137	ko00360,ko01100	0.811926	4.28128e-05
GH_D08G1390	--	--	mws0489	Benzoylformic acid	苯乙醛酸	Organic acids	C02137	ko00360,ko01100	0.881575	1.33311e-06
GH_D03G1445	K15504	--	mws0489	Benzoylformic acid	苯乙醛酸	Organic acids	C02137	ko00360,ko01100	-0.809053	4.78677e-05
GH_A08G1993	K15292	--	mws0489	Benzoylformic acid	苯乙醛酸	Organic acids	C02137	ko00360,ko01100	-0.899144	3.90663e-07
GH_A03G0660	K15382	--	mws0489	Benzoylformic acid	苯乙醛酸	Organic acids	C02137	ko00360,ko01100	0.809286	4.74399e-05
GH_D08G0512	K14319	ko03013;ko03013;ko03013;ko03013;ko03013	mws0489	Benzoylformic acid	苯乙醛酸	Organic acids	C02137	ko00360,ko01100	-0.865844	3.43397e-06
GH_A13G0001	K13153	--	mws0489	Benzoylformic acid	苯乙醛酸	Organic acids	C02137	ko00360,ko01100	-0.911557	1.4221e-07
GH_A13G0007	K19034	--	mws0489	Benzoylformic acid	苯乙醛酸	Organic acids	C02137	ko00360,ko01100	-0.820032	3.0927e-05
GH_A09G0560	K10956	ko04141;ko03060;ko04145;ko04141;ko03060;ko04145;ko04141;ko03060;ko04145	mws0489	Benzoylformic acid	苯乙醛酸	Organic acids	C02137	ko00360,ko01100	-0.927926	2.91565e-08
GH_A13G0727	--	--	mws0489	Benzoylformic acid	苯乙醛酸	Organic acids	C02137	ko00360,ko01100	0.942935	4.72364e-09
GH_A13G0724	K01626	ko00400;ko00400;ko00400	mws0489	Benzoylformic acid	苯乙醛酸	Organic acids	C02137	ko00360,ko01100	-0.937502	9.60971e-09
GH_A05G4218	K14553	ko03008;ko03008;ko03008	mws0489	Benzoylformic acid	苯乙醛酸	Organic acids	C02137	ko00360,ko01100	0.870651	2.60541e-06
GH_D02G0101	--	--	mws0489	Benzoylformic acid	苯乙醛酸	Organic acids	C02137	ko00360,ko01100	-0.932061	1.8415e-08
GH_D02G0100	--	--	mws0489	Benzoylformic acid	苯乙醛酸	Organic acids	C02137	ko00360,ko01100	-0.841538	1.20056e-05
GH_A06G1014	--	--	mws0489	Benzoylformic acid	苯乙醛酸	Organic acids	C02137	ko00360,ko01100	-0.94601	3.06265e-09
GH_D02G2013	K04733	--	mws0489	Benzoylformic acid	苯乙醛酸	Organic acids	C02137	ko00360,ko01100	-0.831409	1.90551e-05
GH_D02G0712	--	--	mws0489	Benzoylformic acid	苯乙醛酸	Organic acids	C02137	ko00360,ko01100	0.821524	2.90799e-05
GH_A05G0686	--	--	mws0489	Benzoylformic acid	苯乙醛酸	Organic acids	C02137	ko00360,ko01100	0.866168	3.37179e-06
GH_D10G2544	K13459	ko04626;ko04626;ko04626	mws0489	Benzoylformic acid	苯乙醛酸	Organic acids	C02137	ko00360,ko01100	-0.92033	6.34212e-08
GH_D10G2545	K13459	ko04626;ko04626;ko04626	mws0489	Benzoylformic acid	苯乙醛酸	Organic acids	C02137	ko00360,ko01100	-0.92515	3.90969e-08
GH_D10G2543	K13459	ko04626;ko04626;ko04626	mws0489	Benzoylformic acid	苯乙醛酸	Organic acids	C02137	ko00360,ko01100	-0.921735	5.52569e-08
GH_D10G2540	K13459	ko04626;ko04626;ko04626	mws0489	Benzoylformic acid	苯乙醛酸	Organic acids	C02137	ko00360,ko01100	-0.943153	4.58459e-09
GH_D02G0118	K08592	--	mws0489	Benzoylformic acid	苯乙醛酸	Organic acids	C02137	ko00360,ko01100	-0.930672	2.15554e-08
GH_D02G0258	K08592	--	mws0489	Benzoylformic acid	苯乙醛酸	Organic acids	C02137	ko00360,ko01100	-0.868398	2.96932e-06
GH_D02G0097	--	--	mws0489	Benzoylformic acid	苯乙醛酸	Organic acids	C02137	ko00360,ko01100	-0.899675	3.7514e-07
GH_A07G0836	K00604	ko00670;ko00970;ko00670;ko00970;ko00670;ko00970	mws0489	Benzoylformic acid	苯乙醛酸	Organic acids	C02137	ko00360,ko01100	0.858693	5.08144e-06
GH_A02G0303	--	--	mws0489	Benzoylformic acid	苯乙醛酸	Organic acids	C02137	ko00360,ko01100	0.853422	6.69365e-06
GH_D01G1687	K19891	ko00500;ko00500	mws0489	Benzoylformic acid	苯乙醛酸	Organic acids	C02137	ko00360,ko01100	-0.819383	3.17614e-05
GH_A08G1223	K14563	ko03008;ko03008;ko03008	mws0489	Benzoylformic acid	苯乙醛酸	Organic acids	C02137	ko00360,ko01100	-0.910341	1.5801e-07
GH_A06G1013	K09873	--	mws0489	Benzoylformic acid	苯乙醛酸	Organic acids	C02137	ko00360,ko01100	0.806308	5.31622e-05
GH_A06G1015	--	--	mws0489	Benzoylformic acid	苯乙醛酸	Organic acids	C02137	ko00360,ko01100	-0.915377	1.01132e-07
GH_A05G1073	--	--	mws0489	Benzoylformic acid	苯乙醛酸	Organic acids	C02137	ko00360,ko01100	-0.95248	1.12586e-09
GH_D04G0922	--	--	mws0489	Benzoylformic acid	苯乙醛酸	Organic acids	C02137	ko00360,ko01100	0.895716	5.04752e-07
GH_A05G0918	--	--	mws0489	Benzoylformic acid	苯乙醛酸	Organic acids	C02137	ko00360,ko01100	-0.883365	1.1871e-06
GH_A03G2045	--	--	mws0489	Benzoylformic acid	苯乙醛酸	Organic acids	C02137	ko00360,ko01100	0.876172	1.87155e-06
GH_A13G0220	K12896	ko03040;ko03040	mws0489	Benzoylformic acid	苯乙醛酸	Organic acids	C02137	ko00360,ko01100	-0.871729	2.44537e-06
GH_D01G0081	--	--	mws0489	Benzoylformic acid	苯乙醛酸	Organic acids	C02137	ko00360,ko01100	-0.917371	8.41065e-08
GH_A02G2057	K08852	ko04141;ko04141;ko04141;ko04141;ko04141	mws0489	Benzoylformic acid	苯乙醛酸	Organic acids	C02137	ko00360,ko01100	-0.827785	2.23164e-05
GH_A02G1899	--	--	mws0489	Benzoylformic acid	苯乙醛酸	Organic acids	C02137	ko00360,ko01100	0.8898	7.69874e-07
GH_D09G0688	K02726	ko03050;ko03050	mws0489	Benzoylformic acid	苯乙醛酸	Organic acids	C02137	ko00360,ko01100	0.847859	8.85268e-06
GH_D07G2521	--	--	mws0489	Benzoylformic acid	苯乙醛酸	Organic acids	C02137	ko00360,ko01100	-0.919203	7.0712e-08
GH_D04G1249	K19951	--	mws0489	Benzoylformic acid	苯乙醛酸	Organic acids	C02137	ko00360,ko01100	0.854058	6.47846e-06
GH_A09G0832	--	--	mws0489	Benzoylformic acid	苯乙醛酸	Organic acids	C02137	ko00360,ko01100	-0.896235	4.85828e-07
GH_A06G0349	K03327	--	mws0489	Benzoylformic acid	苯乙醛酸	Organic acids	C02137	ko00360,ko01100	-0.842712	1.13568e-05
GH_D10G0341	--	--	mws0489	Benzoylformic acid	苯乙醛酸	Organic acids	C02137	ko00360,ko01100	0.867248	3.17138e-06
GH_A07G1052	K09422	--	mws0489	Benzoylformic acid	苯乙醛酸	Organic acids	C02137	ko00360,ko01100	0.854172	6.44044e-06
GH_A07G0860	K11275	--	mws0489	Benzoylformic acid	苯乙醛酸	Organic acids	C02137	ko00360,ko01100	-0.897926	4.28327e-07
GH_D11G0805	K03115	ko03008;ko04712;ko03008;ko04712;ko03008;ko04712	mws0489	Benzoylformic acid	苯乙醛酸	Organic acids	C02137	ko00360,ko01100	0.884249	1.12025e-06
GH_A03G0275	K11820	ko00966;ko00380;ko00966;ko00380;ko00966;ko00380	mws0489	Benzoylformic acid	苯乙醛酸	Organic acids	C02137	ko00360,ko01100	-0.831018	1.9386e-05
GH_D07G1962	--	--	mws0489	Benzoylformic acid	苯乙醛酸	Organic acids	C02137	ko00360,ko01100	0.88089	1.39295e-06
GH_A11G1435	--	--	mws0489	Benzoylformic acid	苯乙醛酸	Organic acids	C02137	ko00360,ko01100	0.931228	2.02486e-08
GH_D07G0352	--	--	mws0489	Benzoylformic acid	苯乙醛酸	Organic acids	C02137	ko00360,ko01100	0.911927	1.37684e-07
GH_A13G1847	K05928	ko00130;ko00130;ko00130	mws0489	Benzoylformic acid	苯乙醛酸	Organic acids	C02137	ko00360,ko01100	0.864422	3.71872e-06
GH_D12G2394	--	--	mws0489	Benzoylformic acid	苯乙醛酸	Organic acids	C02137	ko00360,ko01100	0.858807	5.05063e-06
GH_D06G2348	--	--	mws0489	Benzoylformic acid	苯乙醛酸	Organic acids	C02137	ko00360,ko01100	0.810425	4.53934e-05
GH_A05G3572	K14209	--	mws0489	Benzoylformic acid	苯乙醛酸	Organic acids	C02137	ko00360,ko01100	0.820217	3.0693e-05
GH_A09G2424	--	--	mws0489	Benzoylformic acid	苯乙醛酸	Organic acids	C02137	ko00360,ko01100	0.913783	1.16808e-07
GH_A04G0345	K13459	ko04626;ko04016;ko04626;ko04016;ko04626;ko04016	mws0489	Benzoylformic acid	苯乙醛酸	Organic acids	C02137	ko00360,ko01100	0.887784	8.84239e-07
GH_A04G0348	K13459	ko04626;ko04016;ko04626;ko04016	mws0489	Benzoylformic acid	苯乙醛酸	Organic acids	C02137	ko00360,ko01100	0.850942	7.59269e-06
GH_D02G1877	--	--	mws0489	Benzoylformic acid	苯乙醛酸	Organic acids	C02137	ko00360,ko01100	0.93553	1.22433e-08
GH_D08G0733	--	--	mws0489	Benzoylformic acid	苯乙醛酸	Organic acids	C02137	ko00360,ko01100	-0.847157	9.16351e-06
GH_D05G0274	K05759	--	mws0489	Benzoylformic acid	苯乙醛酸	Organic acids	C02137	ko00360,ko01100	0.817472	3.43305e-05
GH_D01G0166	K10581	ko04120;ko04120;ko04120	mws0489	Benzoylformic acid	苯乙醛酸	Organic acids	C02137	ko00360,ko01100	0.800962	6.4917e-05
GH_A13G0506	K17065	--	mws0489	Benzoylformic acid	苯乙醛酸	Organic acids	C02137	ko00360,ko01100	-0.938759	8.20159e-09
GH_A12G2257	K17498	--	mws0489	Benzoylformic acid	苯乙醛酸	Organic acids	C02137	ko00360,ko01100	-0.892544	6.34904e-07
GH_A08G1860	--	--	Lmyn011997	Erucic acid	芥酸	Lipids	C08316	ko01040	0.800002	6.72449e-05
GH_A08G1864	--	--	Lmyn011997	Erucic acid	芥酸	Lipids	C08316	ko01040	0.809054	4.78659e-05
GH_D01G0066	--	--	Lmyn011997	Erucic acid	芥酸	Lipids	C08316	ko01040	0.801736	6.30885e-05
GH_D08G1879	--	--	Lmyn011997	Erucic acid	芥酸	Lipids	C08316	ko01040	0.827494	2.25984e-05
GH_A05G2735	--	--	Lmyn011997	Erucic acid	芥酸	Lipids	C08316	ko01040	0.819231	3.19605e-05
GH_D11G0671	--	--	Lmyn011997	Erucic acid	芥酸	Lipids	C08316	ko01040	0.817256	3.46327e-05
GH_D05G2410	K05282	ko00904;ko00904;ko00904	Lmyn011997	Erucic acid	芥酸	Lipids	C08316	ko01040	0.867792	3.07437e-06
GH_A05G0318	K14397	ko03015;ko03015	Lmyn011997	Erucic acid	芥酸	Lipids	C08316	ko01040	0.80044	6.61748e-05
GH_D02G0712	--	--	Lmyn011997	Erucic acid	芥酸	Lipids	C08316	ko01040	-0.803281	5.95726e-05
GH_A09G0292	--	--	Lmyn011997	Erucic acid	芥酸	Lipids	C08316	ko01040	0.818122	3.34378e-05
GH_D01G1687	K19891	ko00500;ko00500	Lmyn011997	Erucic acid	芥酸	Lipids	C08316	ko01040	0.819359	3.17925e-05
GH_A13G0220	K12896	ko03040;ko03040	Lmyn011997	Erucic acid	芥酸	Lipids	C08316	ko01040	0.802071	6.23118e-05
GH_A02G2057	K08852	ko04141;ko04141;ko04141;ko04141;ko04141	Lmyn011997	Erucic acid	芥酸	Lipids	C08316	ko01040	0.803958	5.80833e-05
GH_A03G0275	K11820	ko00966;ko00380;ko00966;ko00380;ko00966;ko00380	Lmyn011997	Erucic acid	芥酸	Lipids	C08316	ko01040	0.844288	1.05327e-05
GH_D01G1311	--	--	Lmyn011997	Erucic acid	芥酸	Lipids	C08316	ko01040	0.902011	3.13074e-07
GH_A11G0822	--	--	HX1364	isoscopoletin-glucoside	异东莨菪碱-葡萄糖苷	Lignans and Coumarins	--	--	-0.8083	4.92724e-05
GH_D09G0860	K00422	ko00350;ko00950;ko00350;ko00950;ko00350;ko00950;ko00950;ko00350;ko00350;ko00950;ko00350;ko00950;ko00350;ko00950	HX1364	isoscopoletin-glucoside	异东莨菪碱-葡萄糖苷	Lignans and Coumarins	--	--	0.831833	1.8701e-05
GH_D05G0061	K14504	ko04075;ko04075;ko04075;ko04075;ko04075;ko04075;ko04075	HX1364	isoscopoletin-glucoside	异东莨菪碱-葡萄糖苷	Lignans and Coumarins	--	--	-0.808438	4.90137e-05
GH_D03G0528	K14504	ko04075;ko04075;ko04075;ko04075;ko04075;ko04075;ko04075;ko04075	HX1364	isoscopoletin-glucoside	异东莨菪碱-葡萄糖苷	Lignans and Coumarins	--	--	-0.801898	6.27129e-05
GH_D05G3276	K14504	ko04075;ko04075;ko04075;ko04075;ko04075	HX1364	isoscopoletin-glucoside	异东莨菪碱-葡萄糖苷	Lignans and Coumarins	--	--	-0.840609	1.25415e-05
GH_D02G1023	K14504	ko04075;ko04075;ko04075;ko04075;ko04075;ko04075	HX1364	isoscopoletin-glucoside	异东莨菪碱-葡萄糖苷	Lignans and Coumarins	--	--	-0.801608	6.33883e-05
GH_D10G1840	--	--	HX1364	isoscopoletin-glucoside	异东莨菪碱-葡萄糖苷	Lignans and Coumarins	--	--	-0.834475	1.66217e-05
GH_A05G2912	--	--	HX1364	isoscopoletin-glucoside	异东莨菪碱-葡萄糖苷	Lignans and Coumarins	--	--	-0.824144	2.6063e-05
GH_D03G0166	--	--	HX1364	isoscopoletin-glucoside	异东莨菪碱-葡萄糖苷	Lignans and Coumarins	--	--	-0.805855	5.40829e-05
GH_D10G1472	K22395	ko00940;ko00940;ko00940;ko00940;ko00940	HX1364	isoscopoletin-glucoside	异东莨菪碱-葡萄糖苷	Lignans and Coumarins	--	--	-0.807666	5.04835e-05
GH_A12G1973	--	--	HX1364	isoscopoletin-glucoside	异东莨菪碱-葡萄糖苷	Lignans and Coumarins	--	--	0.818378	3.30916e-05
GH_D01G0404	K13459	ko04626;ko04626;ko04626	HX1364	isoscopoletin-glucoside	异东莨菪碱-葡萄糖苷	Lignans and Coumarins	--	--	-0.813424	4.03626e-05
GH_A12G1402	K06611	ko00052;ko00052;ko00052	HX1364	isoscopoletin-glucoside	异东莨菪碱-葡萄糖苷	Lignans and Coumarins	--	--	-0.835812	1.5647e-05
GH_D08G2430	--	--	HX1364	isoscopoletin-glucoside	异东莨菪碱-葡萄糖苷	Lignans and Coumarins	--	--	0.804614	5.66735e-05
GH_A13G2169	K08776	--	HX1364	isoscopoletin-glucoside	异东莨菪碱-葡萄糖苷	Lignans and Coumarins	--	--	-0.83771	1.43476e-05
GH_A05G2252	--	--	HX1364	isoscopoletin-glucoside	异东莨菪碱-葡萄糖苷	Lignans and Coumarins	--	--	-0.82479	2.53624e-05
GH_D02G0980	--	--	Hmcp002616	1-Methoxycarbonyl-β-carboline	1-甲氧羰基-β-咔啉	Alkaloids	--	--	-0.803112	5.99494e-05
GH_D11G2166	--	--	Hmcp002616	1-Methoxycarbonyl-β-carboline	1-甲氧羰基-β-咔啉	Alkaloids	--	--	-0.821806	2.87415e-05
GH_D08G2631	--	--	Hmcp002616	1-Methoxycarbonyl-β-carboline	1-甲氧羰基-β-咔啉	Alkaloids	--	--	-0.86348	3.91844e-06
GH_D11G3552	K13459	ko04626;ko04626;ko04626	Hmcp002616	1-Methoxycarbonyl-β-carboline	1-甲氧羰基-β-咔啉	Alkaloids	--	--	-0.867755	3.08097e-06
GH_D03G1794	K15078	--	Hmcp002616	1-Methoxycarbonyl-β-carboline	1-甲氧羰基-β-咔啉	Alkaloids	--	--	-0.8228	2.75754e-05
GH_D03G1803	--	--	Hmcp002616	1-Methoxycarbonyl-β-carboline	1-甲氧羰基-β-咔啉	Alkaloids	--	--	0.8137	3.99241e-05
GH_A08G2583	K00001	ko00350;ko00010;ko00071;ko00350;ko00071;ko00010;ko00350;ko00010;ko00071	Hmcp002616	1-Methoxycarbonyl-β-carboline	1-甲氧羰基-β-咔啉	Alkaloids	--	--	0.805901	5.39881e-05
GH_D02G1128	K01230	ko00513;ko00510;ko04141;ko00513;ko00510;ko04141;ko00510;ko00513;ko04141	Hmcp002616	1-Methoxycarbonyl-β-carboline	1-甲氧羰基-β-咔啉	Alkaloids	--	--	0.812312	4.21693e-05
GH_A05G0226	K17471	--	Hmcp002616	1-Methoxycarbonyl-β-carboline	1-甲氧羰基-β-咔啉	Alkaloids	--	--	-0.810683	4.49406e-05
GH_A11G3636	--	--	Hmcp002616	1-Methoxycarbonyl-β-carboline	1-甲氧羰基-β-咔啉	Alkaloids	--	--	0.824296	2.58971e-05
GH_A13G1407	K18801	--	Hmcp002616	1-Methoxycarbonyl-β-carboline	1-甲氧羰基-β-咔啉	Alkaloids	--	--	-0.841218	1.21882e-05
GH_scaffold3056_objG0001	K15078	--	Hmcp002616	1-Methoxycarbonyl-β-carboline	1-甲氧羰基-β-咔啉	Alkaloids	--	--	-0.844448	1.04517e-05
GH_D02G0836	--	--	Hmcp002616	1-Methoxycarbonyl-β-carboline	1-甲氧羰基-β-咔啉	Alkaloids	--	--	0.805343	5.51394e-05
GH_D08G1145	--	--	Hmcp002616	1-Methoxycarbonyl-β-carboline	1-甲氧羰基-β-咔啉	Alkaloids	--	--	-0.871283	2.51054e-06
GH_D10G2501	--	--	Hmcp002616	1-Methoxycarbonyl-β-carboline	1-甲氧羰基-β-咔啉	Alkaloids	--	--	-0.857408	5.43986e-06
GH_D11G3530	--	--	Hmcp002616	1-Methoxycarbonyl-β-carboline	1-甲氧羰基-β-咔啉	Alkaloids	--	--	-0.822305	2.81514e-05
GH_D05G3766	K13459	ko04626;ko04626	Hmcp002616	1-Methoxycarbonyl-β-carboline	1-甲氧羰基-β-咔啉	Alkaloids	--	--	-0.80014	6.69053e-05
GH_A13G0234	K13348	ko04146;ko04146	Hmcp002616	1-Methoxycarbonyl-β-carboline	1-甲氧羰基-β-咔啉	Alkaloids	--	--	-0.824589	2.55782e-05
GH_A13G0235	K20562	--	Hmcp002616	1-Methoxycarbonyl-β-carboline	1-甲氧羰基-β-咔啉	Alkaloids	--	--	-0.845951	9.71935e-06
GH_A07G1147	K01537	--	Hmcp002616	1-Methoxycarbonyl-β-carboline	1-甲氧羰基-β-咔啉	Alkaloids	--	--	-0.844942	1.02061e-05
GH_A04G0936	--	--	Hmcp002616	1-Methoxycarbonyl-β-carboline	1-甲氧羰基-β-咔啉	Alkaloids	--	--	0.801802	6.29348e-05
GH_D04G1782	--	--	Hmcp002616	1-Methoxycarbonyl-β-carboline	1-甲氧羰基-β-咔啉	Alkaloids	--	--	-0.852658	6.96019e-06
GH_D03G1968	--	--	Hmcp002616	1-Methoxycarbonyl-β-carboline	1-甲氧羰基-β-咔啉	Alkaloids	--	--	0.809326	4.73657e-05
GH_A11G3580	--	--	Hmcp002616	1-Methoxycarbonyl-β-carboline	1-甲氧羰基-β-咔啉	Alkaloids	--	--	-0.83941	1.32635e-05
GH_D05G2990	K16298	--	Hmcp002616	1-Methoxycarbonyl-β-carboline	1-甲氧羰基-β-咔啉	Alkaloids	--	--	-0.831199	1.92321e-05
GH_A05G2916	--	--	Hmcp002616	1-Methoxycarbonyl-β-carboline	1-甲氧羰基-β-咔啉	Alkaloids	--	--	-0.807222	5.13467e-05
GH_A10G2273	--	--	Hmcp002616	1-Methoxycarbonyl-β-carboline	1-甲氧羰基-β-咔啉	Alkaloids	--	--	-0.823897	2.63355e-05
GH_A05G0318	K14397	ko03015;ko03015	Hmcp002616	1-Methoxycarbonyl-β-carboline	1-甲氧羰基-β-咔啉	Alkaloids	--	--	0.808223	4.94191e-05
GH_D08G1497	K10773	ko03410;ko03410;ko03410	Hmcp002616	1-Methoxycarbonyl-β-carboline	1-甲氧羰基-β-咔啉	Alkaloids	--	--	0.807549	5.07095e-05
GH_A05G1025	--	--	Hmcp002616	1-Methoxycarbonyl-β-carboline	1-甲氧羰基-β-咔啉	Alkaloids	--	--	0.803186	5.97843e-05
GH_A04G1771	K07052	--	Hmcp002616	1-Methoxycarbonyl-β-carboline	1-甲氧羰基-β-咔啉	Alkaloids	--	--	-0.804707	5.64751e-05
GH_A13G1414	K01061	--	Hmcp002616	1-Methoxycarbonyl-β-carboline	1-甲氧羰基-β-咔啉	Alkaloids	--	--	-0.841861	1.18243e-05
GH_D08G1390	--	--	Hmcp002616	1-Methoxycarbonyl-β-carboline	1-甲氧羰基-β-咔啉	Alkaloids	--	--	-0.899084	3.92443e-07
GH_A05G0444	--	--	Hmcp002616	1-Methoxycarbonyl-β-carboline	1-甲氧羰基-β-咔啉	Alkaloids	--	--	-0.808663	4.85908e-05
GH_D10G2545	K13459	ko04626;ko04626;ko04626	Hmcp002616	1-Methoxycarbonyl-β-carboline	1-甲氧羰基-β-咔啉	Alkaloids	--	--	0.803152	5.98592e-05
GH_A02G0304	--	--	Hmcp002616	1-Methoxycarbonyl-β-carboline	1-甲氧羰基-β-咔啉	Alkaloids	--	--	-0.84307	1.11649e-05
GH_D01G0081	--	--	Hmcp002616	1-Methoxycarbonyl-β-carboline	1-甲氧羰基-β-咔啉	Alkaloids	--	--	0.811078	4.42556e-05
GH_A11G1435	--	--	Hmcp002616	1-Methoxycarbonyl-β-carboline	1-甲氧羰基-β-咔啉	Alkaloids	--	--	-0.84818	8.71348e-06
GH_A13G1847	K05928	ko00130;ko00130;ko00130	Hmcp002616	1-Methoxycarbonyl-β-carboline	1-甲氧羰基-β-咔啉	Alkaloids	--	--	-0.806877	5.20268e-05
GH_D02G1877	--	--	Hmcp002616	1-Methoxycarbonyl-β-carboline	1-甲氧羰基-β-咔啉	Alkaloids	--	--	-0.801502	6.36374e-05
GH_A12G2257	K17498	--	Hmcp002616	1-Methoxycarbonyl-β-carboline	1-甲氧羰基-β-咔啉	Alkaloids	--	--	0.81203	4.26383e-05
GH_A05G0056	K14504	ko04075;ko04075;ko04075;ko04075	mws0967	5,6,15-Trihydroxy-7,9,11,13-eicosatetraenoic acid	5,6,15-三羟基-7,9,11,13-二十碳四烯酸	Lipids	C06314	ko00590	-0.936148	1.13585e-08
GH_A10G2120	K09285	--	mws0967	5,6,15-Trihydroxy-7,9,11,13-eicosatetraenoic acid	5,6,15-三羟基-7,9,11,13-二十碳四烯酸	Lipids	C06314	ko00590	0.810823	4.46975e-05
GH_A11G3659	--	--	mws0967	5,6,15-Trihydroxy-7,9,11,13-eicosatetraenoic acid	5,6,15-三羟基-7,9,11,13-二十碳四烯酸	Lipids	C06314	ko00590	-0.845868	9.75834e-06
GH_A05G3430	--	--	mws0967	5,6,15-Trihydroxy-7,9,11,13-eicosatetraenoic acid	5,6,15-三羟基-7,9,11,13-二十碳四烯酸	Lipids	C06314	ko00590	-0.809725	4.66418e-05
GH_D06G2191	--	--	mws0967	5,6,15-Trihydroxy-7,9,11,13-eicosatetraenoic acid	5,6,15-三羟基-7,9,11,13-二十碳四烯酸	Lipids	C06314	ko00590	-0.828769	2.13868e-05
GH_A11G0822	--	--	mws0967	5,6,15-Trihydroxy-7,9,11,13-eicosatetraenoic acid	5,6,15-三羟基-7,9,11,13-二十碳四烯酸	Lipids	C06314	ko00590	-0.860659	4.57214e-06
GH_D11G3643	K19613	--	mws0967	5,6,15-Trihydroxy-7,9,11,13-eicosatetraenoic acid	5,6,15-三羟基-7,9,11,13-二十碳四烯酸	Lipids	C06314	ko00590	-0.880409	1.43637e-06
GH_A06G0175	K02183	ko04070;ko04626;ko04016;ko04626;ko04016;ko04070;ko04626;ko04016;ko04070;ko04016;ko04070;ko04626;ko04070;ko04016;ko04626	mws0967	5,6,15-Trihydroxy-7,9,11,13-eicosatetraenoic acid	5,6,15-三羟基-7,9,11,13-二十碳四烯酸	Lipids	C06314	ko00590	-0.907491	2.01081e-07
GH_A02G0833	--	--	mws0967	5,6,15-Trihydroxy-7,9,11,13-eicosatetraenoic acid	5,6,15-三羟基-7,9,11,13-二十碳四烯酸	Lipids	C06314	ko00590	-0.946191	2.98304e-09
GH_A05G3720	--	--	mws0967	5,6,15-Trihydroxy-7,9,11,13-eicosatetraenoic acid	5,6,15-三羟基-7,9,11,13-二十碳四烯酸	Lipids	C06314	ko00590	-0.872432	2.34562e-06
GH_D09G1978	--	--	mws0967	5,6,15-Trihydroxy-7,9,11,13-eicosatetraenoic acid	5,6,15-三羟基-7,9,11,13-二十碳四烯酸	Lipids	C06314	ko00590	-0.851377	7.42758e-06
GH_A11G3603	K08064	--	mws0967	5,6,15-Trihydroxy-7,9,11,13-eicosatetraenoic acid	5,6,15-三羟基-7,9,11,13-二十碳四烯酸	Lipids	C06314	ko00590	-0.901868	3.16598e-07
GH_D10G1942	K11866	ko04144;ko04144;ko04144	mws0967	5,6,15-Trihydroxy-7,9,11,13-eicosatetraenoic acid	5,6,15-三羟基-7,9,11,13-二十碳四烯酸	Lipids	C06314	ko00590	-0.860904	4.51195e-06
GH_D13G0145	--	--	mws0967	5,6,15-Trihydroxy-7,9,11,13-eicosatetraenoic acid	5,6,15-三羟基-7,9,11,13-二十碳四烯酸	Lipids	C06314	ko00590	-0.824514	2.56598e-05
GH_D05G0061	K14504	ko04075;ko04075;ko04075;ko04075;ko04075;ko04075;ko04075	mws0967	5,6,15-Trihydroxy-7,9,11,13-eicosatetraenoic acid	5,6,15-三羟基-7,9,11,13-二十碳四烯酸	Lipids	C06314	ko00590	-0.926091	3.5442e-08
GH_A01G1341	--	--	mws0967	5,6,15-Trihydroxy-7,9,11,13-eicosatetraenoic acid	5,6,15-三羟基-7,9,11,13-二十碳四烯酸	Lipids	C06314	ko00590	-0.808188	4.94861e-05
GH_D02G0316	K00799	ko00480;ko00480;ko00480;ko00480	mws0967	5,6,15-Trihydroxy-7,9,11,13-eicosatetraenoic acid	5,6,15-三羟基-7,9,11,13-二十碳四烯酸	Lipids	C06314	ko00590	-0.904812	2.50511e-07
GH_A01G1959	--	--	mws0967	5,6,15-Trihydroxy-7,9,11,13-eicosatetraenoic acid	5,6,15-三羟基-7,9,11,13-二十碳四烯酸	Lipids	C06314	ko00590	-0.904808	2.5059e-07
GH_D02G0214	K08237	--	mws0967	5,6,15-Trihydroxy-7,9,11,13-eicosatetraenoic acid	5,6,15-三羟基-7,9,11,13-二十碳四烯酸	Lipids	C06314	ko00590	-0.858824	5.04607e-06
GH_D05G2359	--	--	mws0967	5,6,15-Trihydroxy-7,9,11,13-eicosatetraenoic acid	5,6,15-三羟基-7,9,11,13-二十碳四烯酸	Lipids	C06314	ko00590	-0.827527	2.25664e-05
GH_D03G0528	K14504	ko04075;ko04075;ko04075;ko04075;ko04075;ko04075;ko04075;ko04075	mws0967	5,6,15-Trihydroxy-7,9,11,13-eicosatetraenoic acid	5,6,15-三羟基-7,9,11,13-二十碳四烯酸	Lipids	C06314	ko00590	-0.870509	2.6272e-06
GH_D12G1800	--	--	mws0967	5,6,15-Trihydroxy-7,9,11,13-eicosatetraenoic acid	5,6,15-三羟基-7,9,11,13-二十碳四烯酸	Lipids	C06314	ko00590	-0.940698	6.37967e-09
GH_D06G2192	--	--	mws0967	5,6,15-Trihydroxy-7,9,11,13-eicosatetraenoic acid	5,6,15-三羟基-7,9,11,13-二十碳四烯酸	Lipids	C06314	ko00590	-0.864193	3.76644e-06
GH_D05G3276	K14504	ko04075;ko04075;ko04075;ko04075;ko04075	mws0967	5,6,15-Trihydroxy-7,9,11,13-eicosatetraenoic acid	5,6,15-三羟基-7,9,11,13-二十碳四烯酸	Lipids	C06314	ko00590	-0.872842	2.28896e-06
GH_A04G1496	--	--	mws0967	5,6,15-Trihydroxy-7,9,11,13-eicosatetraenoic acid	5,6,15-三羟基-7,9,11,13-二十碳四烯酸	Lipids	C06314	ko00590	-0.843887	1.07372e-05
GH_A05G4208	K14638	--	mws0967	5,6,15-Trihydroxy-7,9,11,13-eicosatetraenoic acid	5,6,15-三羟基-7,9,11,13-二十碳四烯酸	Lipids	C06314	ko00590	-0.907314	2.04065e-07
GH_D02G1023	K14504	ko04075;ko04075;ko04075;ko04075;ko04075;ko04075	mws0967	5,6,15-Trihydroxy-7,9,11,13-eicosatetraenoic acid	5,6,15-三羟基-7,9,11,13-二十碳四烯酸	Lipids	C06314	ko00590	-0.929666	2.41127e-08
GH_D11G3548	K13459	ko04626;ko04626;ko04626;ko04626;ko04626	mws0967	5,6,15-Trihydroxy-7,9,11,13-eicosatetraenoic acid	5,6,15-三羟基-7,9,11,13-二十碳四烯酸	Lipids	C06314	ko00590	-0.9074	2.02614e-07
GH_A11G1164	--	--	mws0967	5,6,15-Trihydroxy-7,9,11,13-eicosatetraenoic acid	5,6,15-三羟基-7,9,11,13-二十碳四烯酸	Lipids	C06314	ko00590	-0.838235	1.40054e-05
GH_A07G1011	--	--	mws0967	5,6,15-Trihydroxy-7,9,11,13-eicosatetraenoic acid	5,6,15-三羟基-7,9,11,13-二十碳四烯酸	Lipids	C06314	ko00590	-0.806271	5.32365e-05
GH_A07G0006	K07232	ko00480;ko00480;ko00480	mws0967	5,6,15-Trihydroxy-7,9,11,13-eicosatetraenoic acid	5,6,15-三羟基-7,9,11,13-二十碳四烯酸	Lipids	C06314	ko00590	-0.809493	4.70617e-05
GH_A13G0431	K00899	ko00270;ko00270;ko00270	mws0967	5,6,15-Trihydroxy-7,9,11,13-eicosatetraenoic acid	5,6,15-三羟基-7,9,11,13-二十碳四烯酸	Lipids	C06314	ko00590	-0.804286	5.73747e-05
GH_D04G0256	--	--	mws0967	5,6,15-Trihydroxy-7,9,11,13-eicosatetraenoic acid	5,6,15-三羟基-7,9,11,13-二十碳四烯酸	Lipids	C06314	ko00590	-0.830941	1.94519e-05
GH_A11G2475	--	--	mws0967	5,6,15-Trihydroxy-7,9,11,13-eicosatetraenoic acid	5,6,15-三羟基-7,9,11,13-二十碳四烯酸	Lipids	C06314	ko00590	-0.877744	1.69842e-06
GH_D04G2127	--	--	mws0967	5,6,15-Trihydroxy-7,9,11,13-eicosatetraenoic acid	5,6,15-三羟基-7,9,11,13-二十碳四烯酸	Lipids	C06314	ko00590	-0.851716	7.30153e-06
GH_A07G1147	K01537	--	mws0967	5,6,15-Trihydroxy-7,9,11,13-eicosatetraenoic acid	5,6,15-三羟基-7,9,11,13-二十碳四烯酸	Lipids	C06314	ko00590	0.844878	1.02374e-05
GH_D03G1817	K03283	ko04141;ko04144;ko03040;ko04141;ko04144;ko03040;ko04141;ko04144;ko03040	mws0967	5,6,15-Trihydroxy-7,9,11,13-eicosatetraenoic acid	5,6,15-三羟基-7,9,11,13-二十碳四烯酸	Lipids	C06314	ko00590	-0.815115	3.77414e-05
GH_D03G1818	K14571	ko03008;ko03008;ko03008	mws0967	5,6,15-Trihydroxy-7,9,11,13-eicosatetraenoic acid	5,6,15-三羟基-7,9,11,13-二十碳四烯酸	Lipids	C06314	ko00590	-0.899059	3.93195e-07
GH_D08G1034	--	--	mws0967	5,6,15-Trihydroxy-7,9,11,13-eicosatetraenoic acid	5,6,15-三羟基-7,9,11,13-二十碳四烯酸	Lipids	C06314	ko00590	0.856751	5.63138e-06
GH_A11G1143	--	--	mws0967	5,6,15-Trihydroxy-7,9,11,13-eicosatetraenoic acid	5,6,15-三羟基-7,9,11,13-二十碳四烯酸	Lipids	C06314	ko00590	-0.869298	2.8191e-06
GH_D05G2334	K03262	ko03013	mws0967	5,6,15-Trihydroxy-7,9,11,13-eicosatetraenoic acid	5,6,15-三羟基-7,9,11,13-二十碳四烯酸	Lipids	C06314	ko00590	-0.851168	7.5066e-06
GH_D02G0848	--	--	mws0967	5,6,15-Trihydroxy-7,9,11,13-eicosatetraenoic acid	5,6,15-三羟基-7,9,11,13-二十碳四烯酸	Lipids	C06314	ko00590	-0.928232	2.82085e-08
GH_D02G0926	--	--	mws0967	5,6,15-Trihydroxy-7,9,11,13-eicosatetraenoic acid	5,6,15-三羟基-7,9,11,13-二十碳四烯酸	Lipids	C06314	ko00590	-0.90074	3.45633e-07
GH_A05G2002	--	--	mws0967	5,6,15-Trihydroxy-7,9,11,13-eicosatetraenoic acid	5,6,15-三羟基-7,9,11,13-二十碳四烯酸	Lipids	C06314	ko00590	-0.835735	1.57019e-05
GH_A05G2912	--	--	mws0967	5,6,15-Trihydroxy-7,9,11,13-eicosatetraenoic acid	5,6,15-三羟基-7,9,11,13-二十碳四烯酸	Lipids	C06314	ko00590	-0.907307	2.04189e-07
GH_D03G0166	--	--	mws0967	5,6,15-Trihydroxy-7,9,11,13-eicosatetraenoic acid	5,6,15-三羟基-7,9,11,13-二十碳四烯酸	Lipids	C06314	ko00590	-0.916127	9.44062e-08
GH_D10G1472	K22395	ko00940;ko00940;ko00940;ko00940;ko00940	mws0967	5,6,15-Trihydroxy-7,9,11,13-eicosatetraenoic acid	5,6,15-三羟基-7,9,11,13-二十碳四烯酸	Lipids	C06314	ko00590	-0.80241	6.15347e-05
GH_D05G2991	K17553	--	mws0967	5,6,15-Trihydroxy-7,9,11,13-eicosatetraenoic acid	5,6,15-三羟基-7,9,11,13-二十碳四烯酸	Lipids	C06314	ko00590	-0.818183	3.33556e-05
GH_D07G0465	K05282	ko00904;ko00904;ko00904;ko00904;ko00904	mws0967	5,6,15-Trihydroxy-7,9,11,13-eicosatetraenoic acid	5,6,15-三羟基-7,9,11,13-二十碳四烯酸	Lipids	C06314	ko00590	-0.862073	4.23361e-06
GH_D05G1878	--	--	mws0967	5,6,15-Trihydroxy-7,9,11,13-eicosatetraenoic acid	5,6,15-三羟基-7,9,11,13-二十碳四烯酸	Lipids	C06314	ko00590	0.81386	3.96724e-05
GH_A13G2478	--	--	mws0967	5,6,15-Trihydroxy-7,9,11,13-eicosatetraenoic acid	5,6,15-三羟基-7,9,11,13-二十碳四烯酸	Lipids	C06314	ko00590	-0.824162	2.60433e-05
GH_D01G0404	K13459	ko04626;ko04626;ko04626	mws0967	5,6,15-Trihydroxy-7,9,11,13-eicosatetraenoic acid	5,6,15-三羟基-7,9,11,13-二十碳四烯酸	Lipids	C06314	ko00590	-0.857805	5.32695e-06
GH_A13G0022	--	--	mws0967	5,6,15-Trihydroxy-7,9,11,13-eicosatetraenoic acid	5,6,15-三羟基-7,9,11,13-二十碳四烯酸	Lipids	C06314	ko00590	-0.850225	7.8711e-06
GH_A12G1402	K06611	ko00052;ko00052;ko00052	mws0967	5,6,15-Trihydroxy-7,9,11,13-eicosatetraenoic acid	5,6,15-三羟基-7,9,11,13-二十碳四烯酸	Lipids	C06314	ko00590	-0.889485	7.8689e-07
GH_A11G1609	--	--	mws0967	5,6,15-Trihydroxy-7,9,11,13-eicosatetraenoic acid	5,6,15-三羟基-7,9,11,13-二十碳四烯酸	Lipids	C06314	ko00590	-0.92125	5.79652e-08
GH_D03G0833	K13448	ko04626;ko04626;ko04626	mws0967	5,6,15-Trihydroxy-7,9,11,13-eicosatetraenoic acid	5,6,15-三羟基-7,9,11,13-二十碳四烯酸	Lipids	C06314	ko00590	-0.801449	6.37614e-05
GH_A05G1102	K15255	--	mws0967	5,6,15-Trihydroxy-7,9,11,13-eicosatetraenoic acid	5,6,15-三羟基-7,9,11,13-二十碳四烯酸	Lipids	C06314	ko00590	-0.83128	1.91636e-05
GH_A13G2300	--	--	mws0967	5,6,15-Trihydroxy-7,9,11,13-eicosatetraenoic acid	5,6,15-三羟基-7,9,11,13-二十碳四烯酸	Lipids	C06314	ko00590	-0.824026	2.61931e-05
GH_A02G1658	K14504	ko04075;ko04075;ko04075	mws0967	5,6,15-Trihydroxy-7,9,11,13-eicosatetraenoic acid	5,6,15-三羟基-7,9,11,13-二十碳四烯酸	Lipids	C06314	ko00590	-0.925138	3.91457e-08
GH_A02G1657	K14504	ko04075;ko04075;ko04075	mws0967	5,6,15-Trihydroxy-7,9,11,13-eicosatetraenoic acid	5,6,15-三羟基-7,9,11,13-二十碳四烯酸	Lipids	C06314	ko00590	-0.908554	1.83957e-07
GH_D02G1318	K10143	ko04712;ko04120;ko04712;ko04120;ko04712;ko04120	mws0967	5,6,15-Trihydroxy-7,9,11,13-eicosatetraenoic acid	5,6,15-三羟基-7,9,11,13-二十碳四烯酸	Lipids	C06314	ko00590	-0.844378	1.04873e-05
GH_D07G1004	--	--	mws0967	5,6,15-Trihydroxy-7,9,11,13-eicosatetraenoic acid	5,6,15-三羟基-7,9,11,13-二十碳四烯酸	Lipids	C06314	ko00590	-0.907555	2.00013e-07
GH_D05G3117	K09667	ko00514	mws0967	5,6,15-Trihydroxy-7,9,11,13-eicosatetraenoic acid	5,6,15-三羟基-7,9,11,13-二十碳四烯酸	Lipids	C06314	ko00590	-0.827405	2.26847e-05
GH_A10G2658	--	--	mws0967	5,6,15-Trihydroxy-7,9,11,13-eicosatetraenoic acid	5,6,15-三羟基-7,9,11,13-二十碳四烯酸	Lipids	C06314	ko00590	-0.9088	1.8018e-07
GH_A05G3249	K14504	ko04075;ko04075;ko04075	mws0967	5,6,15-Trihydroxy-7,9,11,13-eicosatetraenoic acid	5,6,15-三羟基-7,9,11,13-二十碳四烯酸	Lipids	C06314	ko00590	-0.826929	2.31533e-05
GH_D07G2022	--	--	mws0967	5,6,15-Trihydroxy-7,9,11,13-eicosatetraenoic acid	5,6,15-三羟基-7,9,11,13-二十碳四烯酸	Lipids	C06314	ko00590	-0.824629	2.55349e-05
GH_D07G2394	K08900	--	mws0967	5,6,15-Trihydroxy-7,9,11,13-eicosatetraenoic acid	5,6,15-三羟基-7,9,11,13-二十碳四烯酸	Lipids	C06314	ko00590	-0.86484	3.63297e-06
GH_A13G2169	K08776	--	mws0967	5,6,15-Trihydroxy-7,9,11,13-eicosatetraenoic acid	5,6,15-三羟基-7,9,11,13-二十碳四烯酸	Lipids	C06314	ko00590	-0.848434	8.60474e-06
GH_A05G2253	--	--	mws0967	5,6,15-Trihydroxy-7,9,11,13-eicosatetraenoic acid	5,6,15-三羟基-7,9,11,13-二十碳四烯酸	Lipids	C06314	ko00590	-0.904969	2.4734e-07
GH_A05G2252	--	--	mws0967	5,6,15-Trihydroxy-7,9,11,13-eicosatetraenoic acid	5,6,15-三羟基-7,9,11,13-二十碳四烯酸	Lipids	C06314	ko00590	-0.924895	4.01443e-08
GH_D05G2276	--	--	mws0967	5,6,15-Trihydroxy-7,9,11,13-eicosatetraenoic acid	5,6,15-三羟基-7,9,11,13-二十碳四烯酸	Lipids	C06314	ko00590	-0.904407	2.58808e-07
GH_A11G1423	--	--	mws0967	5,6,15-Trihydroxy-7,9,11,13-eicosatetraenoic acid	5,6,15-三羟基-7,9,11,13-二十碳四烯酸	Lipids	C06314	ko00590	-0.873403	2.21351e-06
GH_A05G0293	K01489	ko00240	mws0967	5,6,15-Trihydroxy-7,9,11,13-eicosatetraenoic acid	5,6,15-三羟基-7,9,11,13-二十碳四烯酸	Lipids	C06314	ko00590	-0.889233	8.00672e-07
GH_D01G2055	--	--	mws0967	5,6,15-Trihydroxy-7,9,11,13-eicosatetraenoic acid	5,6,15-三羟基-7,9,11,13-二十碳四烯酸	Lipids	C06314	ko00590	-0.824153	2.60538e-05
GH_A03G2101	K09422	--	mws0967	5,6,15-Trihydroxy-7,9,11,13-eicosatetraenoic acid	5,6,15-三羟基-7,9,11,13-二十碳四烯酸	Lipids	C06314	ko00590	-0.909556	1.68985e-07
GH_A05G0056	K14504	ko04075;ko04075;ko04075;ko04075	pme3337	Succinyladenosine	琥珀酰腺苷	Nucleotides and derivatives	--	--	0.875135	1.99384e-06
GH_D05G2037	--	--	pme3337	Succinyladenosine	琥珀酰腺苷	Nucleotides and derivatives	--	--	0.839848	1.2996e-05
GH_D13G1495	--	--	pme3337	Succinyladenosine	琥珀酰腺苷	Nucleotides and derivatives	--	--	0.800212	6.67304e-05
GH_A06G0175	K02183	ko04070;ko04626;ko04016;ko04626;ko04016;ko04070;ko04626;ko04016;ko04070;ko04016;ko04070;ko04626;ko04070;ko04016;ko04626	pme3337	Succinyladenosine	琥珀酰腺苷	Nucleotides and derivatives	--	--	0.804568	5.67714e-05
GH_A02G0833	--	--	pme3337	Succinyladenosine	琥珀酰腺苷	Nucleotides and derivatives	--	--	0.827603	2.24923e-05
GH_D05G0061	K14504	ko04075;ko04075;ko04075;ko04075;ko04075;ko04075;ko04075	pme3337	Succinyladenosine	琥珀酰腺苷	Nucleotides and derivatives	--	--	0.8767	1.81172e-06
GH_A01G1959	--	--	pme3337	Succinyladenosine	琥珀酰腺苷	Nucleotides and derivatives	--	--	0.816923	3.5101e-05
GH_D03G0528	K14504	ko04075;ko04075;ko04075;ko04075;ko04075;ko04075;ko04075;ko04075	pme3337	Succinyladenosine	琥珀酰腺苷	Nucleotides and derivatives	--	--	0.837377	1.45689e-05
GH_D05G3276	K14504	ko04075;ko04075;ko04075;ko04075;ko04075	pme3337	Succinyladenosine	琥珀酰腺苷	Nucleotides and derivatives	--	--	0.859447	4.88052e-06
GH_D02G1023	K14504	ko04075;ko04075;ko04075;ko04075;ko04075;ko04075	pme3337	Succinyladenosine	琥珀酰腺苷	Nucleotides and derivatives	--	--	0.880743	1.40607e-06
GH_D10G1840	--	--	pme3337	Succinyladenosine	琥珀酰腺苷	Nucleotides and derivatives	--	--	0.884604	1.09436e-06
GH_A02G0944	K13448	ko04626;ko04626	pme3337	Succinyladenosine	琥珀酰腺苷	Nucleotides and derivatives	--	--	0.81183	4.29736e-05
GH_D02G0848	--	--	pme3337	Succinyladenosine	琥珀酰腺苷	Nucleotides and derivatives	--	--	0.811036	4.43276e-05
GH_A05G2912	--	--	pme3337	Succinyladenosine	琥珀酰腺苷	Nucleotides and derivatives	--	--	0.828151	2.19669e-05
GH_D10G1472	K22395	ko00940;ko00940;ko00940;ko00940;ko00940	pme3337	Succinyladenosine	琥珀酰腺苷	Nucleotides and derivatives	--	--	0.886132	9.88558e-07
GH_A12G1402	K06611	ko00052;ko00052;ko00052	pme3337	Succinyladenosine	琥珀酰腺苷	Nucleotides and derivatives	--	--	0.851949	7.2156e-06
GH_A02G1658	K14504	ko04075;ko04075;ko04075	pme3337	Succinyladenosine	琥珀酰腺苷	Nucleotides and derivatives	--	--	0.879487	1.52277e-06
GH_A02G1657	K14504	ko04075;ko04075;ko04075	pme3337	Succinyladenosine	琥珀酰腺苷	Nucleotides and derivatives	--	--	0.835478	1.58862e-05
GH_D02G1318	K10143	ko04712;ko04120;ko04712;ko04120;ko04712;ko04120	pme3337	Succinyladenosine	琥珀酰腺苷	Nucleotides and derivatives	--	--	0.824353	2.58349e-05
GH_A05G3249	K14504	ko04075;ko04075;ko04075	pme3337	Succinyladenosine	琥珀酰腺苷	Nucleotides and derivatives	--	--	0.874346	2.09146e-06
GH_A05G2252	--	--	pme3337	Succinyladenosine	琥珀酰腺苷	Nucleotides and derivatives	--	--	0.893323	6.00499e-07
GH_D05G2276	--	--	pme3337	Succinyladenosine	琥珀酰腺苷	Nucleotides and derivatives	--	--	0.847042	9.21542e-06
GH_A11G1423	--	--	pme3337	Succinyladenosine	琥珀酰腺苷	Nucleotides and derivatives	--	--	0.814878	3.80995e-05
GH_A03G2101	K09422	--	pme3337	Succinyladenosine	琥珀酰腺苷	Nucleotides and derivatives	--	--	0.803093	5.99919e-05
GH_A05G3720	--	--	pmp000103	Arecatannin A2*	槟榔鞣质 A2*	Tannins	C17893	--	0.82046	3.03876e-05
GH_A11G3603	K08064	--	pmp000103	Arecatannin A2*	槟榔鞣质 A2*	Tannins	C17893	--	0.808609	4.86917e-05
GH_D03G1817	K03283	ko04141;ko04144;ko03040;ko04141;ko04144;ko03040;ko04141;ko04144;ko03040	pmp000103	Arecatannin A2*	槟榔鞣质 A2*	Tannins	C17893	--	0.834607	1.65236e-05
GH_A05G4048	--	--	pmp000103	Arecatannin A2*	槟榔鞣质 A2*	Tannins	C17893	--	-0.826197	2.38896e-05
GH_A09G0914	--	--	pmp000103	Arecatannin A2*	槟榔鞣质 A2*	Tannins	C17893	--	-0.823897	2.63362e-05
GH_A10G2331	K12373	ko00513;ko00604;ko00603;ko00511;ko00531;ko00520;ko00520;ko00604;ko00603;ko00511;ko00531;ko00513	pmp000103	Arecatannin A2*	槟榔鞣质 A2*	Tannins	C17893	--	-0.853093	6.80743e-06
GH_D07G0465	K05282	ko00904;ko00904;ko00904;ko00904;ko00904	pmp000103	Arecatannin A2*	槟榔鞣质 A2*	Tannins	C17893	--	0.806635	5.25063e-05
GH_A13G0830	K09422	--	pmp000103	Arecatannin A2*	槟榔鞣质 A2*	Tannins	C17893	--	-0.808646	4.86229e-05
GH_A05G0056	K14504	ko04075;ko04075;ko04075;ko04075	pmf0314	cis-Abienol	顺式泛醇	Others	--	--	-0.852583	6.9868e-06
GH_A05G1606	--	--	pmf0314	cis-Abienol	顺式泛醇	Others	--	--	0.823984	2.62395e-05
GH_A02G0833	--	--	pmf0314	cis-Abienol	顺式泛醇	Others	--	--	-0.832337	1.82885e-05
GH_D11G2825	--	--	pmf0314	cis-Abienol	顺式泛醇	Others	--	--	0.806188	5.34049e-05
GH_D13G0145	--	--	pmf0314	cis-Abienol	顺式泛醇	Others	--	--	-0.810127	4.5921e-05
GH_D05G0061	K14504	ko04075;ko04075;ko04075;ko04075;ko04075;ko04075;ko04075	pmf0314	cis-Abienol	顺式泛醇	Others	--	--	-0.840831	1.24119e-05
GH_A01G1341	--	--	pmf0314	cis-Abienol	顺式泛醇	Others	--	--	-0.879806	1.49236e-06
GH_D05G2359	--	--	pmf0314	cis-Abienol	顺式泛醇	Others	--	--	-0.800228	6.66898e-05
GH_D03G0528	K14504	ko04075;ko04075;ko04075;ko04075;ko04075;ko04075;ko04075;ko04075	pmf0314	cis-Abienol	顺式泛醇	Others	--	--	-0.847615	8.95954e-06
GH_D05G3276	K14504	ko04075;ko04075;ko04075;ko04075;ko04075	pmf0314	cis-Abienol	顺式泛醇	Others	--	--	-0.836733	1.50046e-05
GH_D02G1023	K14504	ko04075;ko04075;ko04075;ko04075;ko04075;ko04075	pmf0314	cis-Abienol	顺式泛醇	Others	--	--	-0.821576	2.90173e-05
GH_A11G2475	--	--	pmf0314	cis-Abienol	顺式泛醇	Others	--	--	-0.840277	1.27384e-05
GH_D10G1840	--	--	pmf0314	cis-Abienol	顺式泛醇	Others	--	--	-0.802529	6.12626e-05
GH_D02G0848	--	--	pmf0314	cis-Abienol	顺式泛醇	Others	--	--	-0.803417	5.927e-05
GH_D10G1472	K22395	ko00940;ko00940;ko00940;ko00940;ko00940	pmf0314	cis-Abienol	顺式泛醇	Others	--	--	-0.917466	8.33569e-08
GH_D07G0465	K05282	ko00904;ko00904;ko00904;ko00904;ko00904	pmf0314	cis-Abienol	顺式泛醇	Others	--	--	-0.830383	1.99339e-05
GH_A02G1658	K14504	ko04075;ko04075;ko04075	pmf0314	cis-Abienol	顺式泛醇	Others	--	--	-0.812589	4.17131e-05
GH_A02G1657	K14504	ko04075;ko04075;ko04075	pmf0314	cis-Abienol	顺式泛醇	Others	--	--	-0.804855	5.61619e-05
GH_A10G0258	--	--	pmf0314	cis-Abienol	顺式泛醇	Others	--	--	0.850667	7.69817e-06
GH_A05G3249	K14504	ko04075;ko04075;ko04075	pmf0314	cis-Abienol	顺式泛醇	Others	--	--	-0.803169	5.98223e-05
GH_A05G2252	--	--	pmf0314	cis-Abienol	顺式泛醇	Others	--	--	-0.838165	1.40508e-05
GH_D05G2276	--	--	pmf0314	cis-Abienol	顺式泛醇	Others	--	--	-0.867075	3.20282e-06
GH_D01G2055	--	--	pmf0314	cis-Abienol	顺式泛醇	Others	--	--	-0.836605	1.50929e-05
GH_D05G1190	--	--	Zmdn007961	Torachrysone	决明酮	Quinones	C17672	--	0.8839	1.14622e-06
GH_A13G1124	--	--	Zmdn007961	Torachrysone	决明酮	Quinones	C17672	--	0.826563	2.35192e-05
GH_A05G0056	K14504	ko04075;ko04075;ko04075;ko04075	pmp000100	Arecatannin B1	槟榔鞣质 B1	Tannins	C17892	--	0.804199	5.75617e-05
GH_A05G1606	--	--	pmp000100	Arecatannin B1	槟榔鞣质 B1	Tannins	C17892	--	-0.830713	1.96475e-05
GH_A06G0175	K02183	ko04070;ko04626;ko04016;ko04626;ko04016;ko04070;ko04626;ko04016;ko04070;ko04016;ko04070;ko04626;ko04070;ko04016;ko04626	pmp000100	Arecatannin B1	槟榔鞣质 B1	Tannins	C17892	--	0.8224	2.80399e-05
GH_A02G0833	--	--	pmp000100	Arecatannin B1	槟榔鞣质 B1	Tannins	C17892	--	0.823787	2.64581e-05
GH_A05G3720	--	--	pmp000100	Arecatannin B1	槟榔鞣质 B1	Tannins	C17892	--	0.853567	6.64385e-06
GH_A11G3603	K08064	--	pmp000100	Arecatannin B1	槟榔鞣质 B1	Tannins	C17892	--	0.842389	1.15319e-05
GH_D03G0528	K14504	ko04075;ko04075;ko04075;ko04075;ko04075;ko04075;ko04075;ko04075	pmp000100	Arecatannin B1	槟榔鞣质 B1	Tannins	C17892	--	0.850891	7.61213e-06
GH_D12G1800	--	--	pmp000100	Arecatannin B1	槟榔鞣质 B1	Tannins	C17892	--	0.84284	1.12876e-05
GH_D06G1887	K05909	--	pmp000100	Arecatannin B1	槟榔鞣质 B1	Tannins	C17892	--	-0.816972	3.50312e-05
GH_A05G4208	K14638	--	pmp000100	Arecatannin B1	槟榔鞣质 B1	Tannins	C17892	--	0.820752	3.00234e-05
GH_D11G3548	K13459	ko04626;ko04626;ko04626;ko04626;ko04626	pmp000100	Arecatannin B1	槟榔鞣质 B1	Tannins	C17892	--	0.808318	4.92389e-05
GH_A11G2475	--	--	pmp000100	Arecatannin B1	槟榔鞣质 B1	Tannins	C17892	--	0.844376	1.04883e-05
GH_D05G3766	K13459	ko04626;ko04626	pmp000100	Arecatannin B1	槟榔鞣质 B1	Tannins	C17892	--	-0.807162	5.14642e-05
GH_D04G2127	--	--	pmp000100	Arecatannin B1	槟榔鞣质 B1	Tannins	C17892	--	0.82209	2.84037e-05
GH_D03G1817	K03283	ko04141;ko04144;ko03040;ko04141;ko04144;ko03040;ko04141;ko04144;ko03040	pmp000100	Arecatannin B1	槟榔鞣质 B1	Tannins	C17892	--	0.873088	2.25568e-06
GH_A05G4048	--	--	pmp000100	Arecatannin B1	槟榔鞣质 B1	Tannins	C17892	--	-0.885716	1.01642e-06
GH_D10G0802	--	--	pmp000100	Arecatannin B1	槟榔鞣质 B1	Tannins	C17892	--	-0.815614	3.69958e-05
GH_A09G0914	--	--	pmp000100	Arecatannin B1	槟榔鞣质 B1	Tannins	C17892	--	-0.800014	6.7216e-05
GH_D02G0848	--	--	pmp000100	Arecatannin B1	槟榔鞣质 B1	Tannins	C17892	--	0.818466	3.29736e-05
GH_D10G1269	K20628	--	pmp000100	Arecatannin B1	槟榔鞣质 B1	Tannins	C17892	--	-0.832527	1.81342e-05
GH_D02G0926	--	--	pmp000100	Arecatannin B1	槟榔鞣质 B1	Tannins	C17892	--	0.848885	8.41489e-06
GH_A05G2912	--	--	pmp000100	Arecatannin B1	槟榔鞣质 B1	Tannins	C17892	--	0.8246	2.55667e-05
GH_D03G0166	--	--	pmp000100	Arecatannin B1	槟榔鞣质 B1	Tannins	C17892	--	0.84952	8.15323e-06
GH_A10G2331	K12373	ko00513;ko00604;ko00603;ko00511;ko00531;ko00520;ko00520;ko00604;ko00603;ko00511;ko00531;ko00513	pmp000100	Arecatannin B1	槟榔鞣质 B1	Tannins	C17892	--	-0.919599	6.80727e-08
GH_D07G0465	K05282	ko00904;ko00904;ko00904;ko00904;ko00904	pmp000100	Arecatannin B1	槟榔鞣质 B1	Tannins	C17892	--	0.858901	5.0254e-06
GH_D10G2207	--	--	pmp000100	Arecatannin B1	槟榔鞣质 B1	Tannins	C17892	--	-0.800146	6.68905e-05
GH_A13G0830	K09422	--	pmp000100	Arecatannin B1	槟榔鞣质 B1	Tannins	C17892	--	-0.83896	1.35438e-05
GH_A12G1402	K06611	ko00052;ko00052;ko00052	pmp000100	Arecatannin B1	槟榔鞣质 B1	Tannins	C17892	--	0.812006	4.26786e-05
GH_A05G2233	--	--	pmp000100	Arecatannin B1	槟榔鞣质 B1	Tannins	C17892	--	-0.805747	5.43041e-05
GH_A05G1102	K15255	--	pmp000100	Arecatannin B1	槟榔鞣质 B1	Tannins	C17892	--	0.814652	3.84441e-05
GH_A13G0829	K09422	--	pmp000100	Arecatannin B1	槟榔鞣质 B1	Tannins	C17892	--	-0.865973	3.40902e-06
GH_A05G2253	--	--	pmp000100	Arecatannin B1	槟榔鞣质 B1	Tannins	C17892	--	0.824472	2.57055e-05
GH_D05G2276	--	--	pmp000100	Arecatannin B1	槟榔鞣质 B1	Tannins	C17892	--	0.808219	4.94271e-05
GH_A05G0293	K01489	ko00240	pmp000100	Arecatannin B1	槟榔鞣质 B1	Tannins	C17892	--	0.846472	9.47566e-06
GH_D13G1634	K10840	ko03420;ko03420	pmp000100	Arecatannin B1	槟榔鞣质 B1	Tannins	C17892	--	0.803302	5.95247e-05
GH_A05G0056	K14504	ko04075;ko04075;ko04075;ko04075	pme0295	4-Acetamidobutyric acid	4-乙酰氨基丁酸	Organic acids	C02946	ko00330,ko01100	-0.976066	5.02337e-12
GH_D05G2037	--	--	pme0295	4-Acetamidobutyric acid	4-乙酰氨基丁酸	Organic acids	C02946	ko00330,ko01100	-0.891288	6.93907e-07
GH_A05G3430	--	--	pme0295	4-Acetamidobutyric acid	4-乙酰氨基丁酸	Organic acids	C02946	ko00330,ko01100	-0.859989	4.74061e-06
GH_D11G3643	K19613	--	pme0295	4-Acetamidobutyric acid	4-乙酰氨基丁酸	Organic acids	C02946	ko00330,ko01100	-0.865149	3.57076e-06
GH_A05G1190	--	--	pme0295	4-Acetamidobutyric acid	4-乙酰氨基丁酸	Organic acids	C02946	ko00330,ko01100	0.847071	9.20221e-06
GH_A06G0175	K02183	ko04070;ko04626;ko04016;ko04626;ko04016;ko04070;ko04626;ko04016;ko04070;ko04016;ko04070;ko04626;ko04070;ko04016;ko04626	pme0295	4-Acetamidobutyric acid	4-乙酰氨基丁酸	Organic acids	C02946	ko00330,ko01100	-0.895732	5.04173e-07
GH_A02G0833	--	--	pme0295	4-Acetamidobutyric acid	4-乙酰氨基丁酸	Organic acids	C02946	ko00330,ko01100	-0.958139	4.15715e-10
GH_A05G3720	--	--	pme0295	4-Acetamidobutyric acid	4-乙酰氨基丁酸	Organic acids	C02946	ko00330,ko01100	-0.816247	3.60692e-05
GH_D09G1978	--	--	pme0295	4-Acetamidobutyric acid	4-乙酰氨基丁酸	Organic acids	C02946	ko00330,ko01100	-0.808752	4.84246e-05
GH_D10G1008	--	--	pme0295	4-Acetamidobutyric acid	4-乙酰氨基丁酸	Organic acids	C02946	ko00330,ko01100	-0.813147	4.08058e-05
GH_D13G0145	--	--	pme0295	4-Acetamidobutyric acid	4-乙酰氨基丁酸	Organic acids	C02946	ko00330,ko01100	-0.902435	3.02812e-07
GH_D05G0061	K14504	ko04075;ko04075;ko04075;ko04075;ko04075;ko04075;ko04075	pme0295	4-Acetamidobutyric acid	4-乙酰氨基丁酸	Organic acids	C02946	ko00330,ko01100	-0.977397	3.19193e-12
GH_A01G1341	--	--	pme0295	4-Acetamidobutyric acid	4-乙酰氨基丁酸	Organic acids	C02946	ko00330,ko01100	-0.905889	2.29508e-07
GH_A01G1959	--	--	pme0295	4-Acetamidobutyric acid	4-乙酰氨基丁酸	Organic acids	C02946	ko00330,ko01100	-0.93068	2.15368e-08
GH_A05G2337	--	--	pme0295	4-Acetamidobutyric acid	4-乙酰氨基丁酸	Organic acids	C02946	ko00330,ko01100	-0.808621	4.86694e-05
GH_D05G2359	--	--	pme0295	4-Acetamidobutyric acid	4-乙酰氨基丁酸	Organic acids	C02946	ko00330,ko01100	-0.899953	3.67249e-07
GH_D03G0528	K14504	ko04075;ko04075;ko04075;ko04075;ko04075;ko04075;ko04075;ko04075	pme0295	4-Acetamidobutyric acid	4-乙酰氨基丁酸	Organic acids	C02946	ko00330,ko01100	-0.952133	1.19206e-09
GH_D05G3276	K14504	ko04075;ko04075;ko04075;ko04075;ko04075	pme0295	4-Acetamidobutyric acid	4-乙酰氨基丁酸	Organic acids	C02946	ko00330,ko01100	-0.971745	1.86954e-11
GH_A05G4208	K14638	--	pme0295	4-Acetamidobutyric acid	4-乙酰氨基丁酸	Organic acids	C02946	ko00330,ko01100	-0.807266	5.12602e-05
GH_A01G1336	--	--	pme0295	4-Acetamidobutyric acid	4-乙酰氨基丁酸	Organic acids	C02946	ko00330,ko01100	-0.812315	4.21654e-05
GH_D02G1023	K14504	ko04075;ko04075;ko04075;ko04075;ko04075;ko04075	pme0295	4-Acetamidobutyric acid	4-乙酰氨基丁酸	Organic acids	C02946	ko00330,ko01100	-0.973872	1.00624e-11
GH_A11G1164	--	--	pme0295	4-Acetamidobutyric acid	4-乙酰氨基丁酸	Organic acids	C02946	ko00330,ko01100	-0.875808	1.91364e-06
GH_A07G0006	K07232	ko00480;ko00480;ko00480	pme0295	4-Acetamidobutyric acid	4-乙酰氨基丁酸	Organic acids	C02946	ko00330,ko01100	-0.844018	1.06702e-05
GH_A06G0750	K00469	ko00053;ko00562;ko00053;ko00562;ko00562;ko00053;ko00053;ko00562;ko00053;ko00562	pme0295	4-Acetamidobutyric acid	4-乙酰氨基丁酸	Organic acids	C02946	ko00330,ko01100	0.804509	5.68972e-05
GH_D04G0256	--	--	pme0295	4-Acetamidobutyric acid	4-乙酰氨基丁酸	Organic acids	C02946	ko00330,ko01100	-0.868741	2.91135e-06
GH_A11G2475	--	--	pme0295	4-Acetamidobutyric acid	4-乙酰氨基丁酸	Organic acids	C02946	ko00330,ko01100	-0.931819	1.89333e-08
GH_A11G1143	--	--	pme0295	4-Acetamidobutyric acid	4-乙酰氨基丁酸	Organic acids	C02946	ko00330,ko01100	-0.816024	3.63937e-05
GH_D10G1840	--	--	pme0295	4-Acetamidobutyric acid	4-乙酰氨基丁酸	Organic acids	C02946	ko00330,ko01100	-0.913251	1.22494e-07
GH_D05G1190	--	--	pme0295	4-Acetamidobutyric acid	4-乙酰氨基丁酸	Organic acids	C02946	ko00330,ko01100	0.819897	3.10992e-05
GH_A02G0944	K13448	ko04626;ko04626	pme0295	4-Acetamidobutyric acid	4-乙酰氨基丁酸	Organic acids	C02946	ko00330,ko01100	-0.856451	5.72089e-06
GH_D02G0848	--	--	pme0295	4-Acetamidobutyric acid	4-乙酰氨基丁酸	Organic acids	C02946	ko00330,ko01100	-0.942737	4.85354e-09
GH_A05G2002	--	--	pme0295	4-Acetamidobutyric acid	4-乙酰氨基丁酸	Organic acids	C02946	ko00330,ko01100	-0.828192	2.19284e-05
GH_A05G2912	--	--	pme0295	4-Acetamidobutyric acid	4-乙酰氨基丁酸	Organic acids	C02946	ko00330,ko01100	-0.943088	4.62575e-09
GH_D03G0166	--	--	pme0295	4-Acetamidobutyric acid	4-乙酰氨基丁酸	Organic acids	C02946	ko00330,ko01100	-0.846884	9.28666e-06
GH_D10G1472	K22395	ko00940;ko00940;ko00940;ko00940;ko00940	pme0295	4-Acetamidobutyric acid	4-乙酰氨基丁酸	Organic acids	C02946	ko00330,ko01100	-0.96444	1.14983e-10
GH_D07G0465	K05282	ko00904;ko00904;ko00904;ko00904;ko00904	pme0295	4-Acetamidobutyric acid	4-乙酰氨基丁酸	Organic acids	C02946	ko00330,ko01100	-0.932494	1.75227e-08
GH_A12G1973	--	--	pme0295	4-Acetamidobutyric acid	4-乙酰氨基丁酸	Organic acids	C02946	ko00330,ko01100	0.862702	4.09017e-06
GH_A12G1402	K06611	ko00052;ko00052;ko00052	pme0295	4-Acetamidobutyric acid	4-乙酰氨基丁酸	Organic acids	C02946	ko00330,ko01100	-0.86858	2.93842e-06
GH_A11G1609	--	--	pme0295	4-Acetamidobutyric acid	4-乙酰氨基丁酸	Organic acids	C02946	ko00330,ko01100	-0.886984	9.33494e-07
GH_A02G1658	K14504	ko04075;ko04075;ko04075	pme0295	4-Acetamidobutyric acid	4-乙酰氨基丁酸	Organic acids	C02946	ko00330,ko01100	-0.95812	4.17165e-10
GH_A02G1657	K14504	ko04075;ko04075;ko04075	pme0295	4-Acetamidobutyric acid	4-乙酰氨基丁酸	Organic acids	C02946	ko00330,ko01100	-0.924802	4.0529e-08
GH_D02G1318	K10143	ko04712;ko04120;ko04712;ko04120;ko04712;ko04120	pme0295	4-Acetamidobutyric acid	4-乙酰氨基丁酸	Organic acids	C02946	ko00330,ko01100	-0.871254	2.51475e-06
GH_D08G2430	--	--	pme0295	4-Acetamidobutyric acid	4-乙酰氨基丁酸	Organic acids	C02946	ko00330,ko01100	0.897173	4.53172e-07
GH_A10G0258	--	--	pme0295	4-Acetamidobutyric acid	4-乙酰氨基丁酸	Organic acids	C02946	ko00330,ko01100	0.879711	1.50137e-06
GH_A10G2658	--	--	pme0295	4-Acetamidobutyric acid	4-乙酰氨基丁酸	Organic acids	C02946	ko00330,ko01100	-0.809517	4.70182e-05
GH_A05G3249	K14504	ko04075;ko04075;ko04075	pme0295	4-Acetamidobutyric acid	4-乙酰氨基丁酸	Organic acids	C02946	ko00330,ko01100	-0.940175	6.8324e-09
GH_D06G0607	--	--	pme0295	4-Acetamidobutyric acid	4-乙酰氨基丁酸	Organic acids	C02946	ko00330,ko01100	-0.815566	3.7067e-05
GH_A13G2169	K08776	--	pme0295	4-Acetamidobutyric acid	4-乙酰氨基丁酸	Organic acids	C02946	ko00330,ko01100	-0.875126	1.99498e-06
GH_A05G2253	--	--	pme0295	4-Acetamidobutyric acid	4-乙酰氨基丁酸	Organic acids	C02946	ko00330,ko01100	-0.921654	5.57011e-08
GH_A05G2252	--	--	pme0295	4-Acetamidobutyric acid	4-乙酰氨基丁酸	Organic acids	C02946	ko00330,ko01100	-0.983756	2.31629e-13
GH_D05G2276	--	--	pme0295	4-Acetamidobutyric acid	4-乙酰氨基丁酸	Organic acids	C02946	ko00330,ko01100	-0.980339	1.05542e-12
GH_A11G1423	--	--	pme0295	4-Acetamidobutyric acid	4-乙酰氨基丁酸	Organic acids	C02946	ko00330,ko01100	-0.866087	3.38719e-06
GH_D01G2055	--	--	pme0295	4-Acetamidobutyric acid	4-乙酰氨基丁酸	Organic acids	C02946	ko00330,ko01100	-0.915745	9.77789e-08
GH_A03G2101	K09422	--	pme0295	4-Acetamidobutyric acid	4-乙酰氨基丁酸	Organic acids	C02946	ko00330,ko01100	-0.925258	3.86612e-08
GH_A05G0056	K14504	ko04075;ko04075;ko04075;ko04075	MWSHY0098	Epigallocatechin	表没食子儿茶素	Flavonoids	C12136	ko00941,ko01110	-0.892075	6.56427e-07
GH_D05G2037	--	--	MWSHY0098	Epigallocatechin	表没食子儿茶素	Flavonoids	C12136	ko00941,ko01110	-0.842247	1.16101e-05
GH_D13G1495	--	--	MWSHY0098	Epigallocatechin	表没食子儿茶素	Flavonoids	C12136	ko00941,ko01110	-0.84628	9.56487e-06
GH_A05G1190	--	--	MWSHY0098	Epigallocatechin	表没食子儿茶素	Flavonoids	C12136	ko00941,ko01110	0.820129	3.08041e-05
GH_A06G0175	K02183	ko04070;ko04626;ko04016;ko04626;ko04016;ko04070;ko04626;ko04016;ko04070;ko04016;ko04070;ko04626;ko04070;ko04016;ko04626	MWSHY0098	Epigallocatechin	表没食子儿茶素	Flavonoids	C12136	ko00941,ko01110	-0.817458	3.43507e-05
GH_A02G0833	--	--	MWSHY0098	Epigallocatechin	表没食子儿茶素	Flavonoids	C12136	ko00941,ko01110	-0.879289	1.54186e-06
GH_D05G0061	K14504	ko04075;ko04075;ko04075;ko04075;ko04075;ko04075;ko04075	MWSHY0098	Epigallocatechin	表没食子儿茶素	Flavonoids	C12136	ko00941,ko01110	-0.910729	1.52812e-07
GH_A01G1959	--	--	MWSHY0098	Epigallocatechin	表没食子儿茶素	Flavonoids	C12136	ko00941,ko01110	-0.896463	4.77702e-07
GH_D05G3276	K14504	ko04075;ko04075;ko04075;ko04075;ko04075	MWSHY0098	Epigallocatechin	表没食子儿茶素	Flavonoids	C12136	ko00941,ko01110	-0.841816	1.1849e-05
GH_D02G1023	K14504	ko04075;ko04075;ko04075;ko04075;ko04075;ko04075	MWSHY0098	Epigallocatechin	表没食子儿茶素	Flavonoids	C12136	ko00941,ko01110	-0.891857	6.66627e-07
GH_D04G0256	--	--	MWSHY0098	Epigallocatechin	表没食子儿茶素	Flavonoids	C12136	ko00941,ko01110	-0.842564	1.14369e-05
GH_A11G1143	--	--	MWSHY0098	Epigallocatechin	表没食子儿茶素	Flavonoids	C12136	ko00941,ko01110	-0.833442	1.74102e-05
GH_D10G1840	--	--	MWSHY0098	Epigallocatechin	表没食子儿茶素	Flavonoids	C12136	ko00941,ko01110	-0.850397	7.80337e-06
GH_D08G1233	--	--	MWSHY0098	Epigallocatechin	表没食子儿茶素	Flavonoids	C12136	ko00941,ko01110	-0.82093	2.98044e-05
GH_D05G1190	--	--	MWSHY0098	Epigallocatechin	表没食子儿茶素	Flavonoids	C12136	ko00941,ko01110	0.848278	8.67154e-06
GH_A02G0944	K13448	ko04626;ko04626	MWSHY0098	Epigallocatechin	表没食子儿茶素	Flavonoids	C12136	ko00941,ko01110	-0.898803	4.00884e-07
GH_D02G0848	--	--	MWSHY0098	Epigallocatechin	表没食子儿茶素	Flavonoids	C12136	ko00941,ko01110	-0.873863	2.15326e-06
GH_A05G2002	--	--	MWSHY0098	Epigallocatechin	表没食子儿茶素	Flavonoids	C12136	ko00941,ko01110	-0.844184	1.05852e-05
GH_A02G1658	K14504	ko04075;ko04075;ko04075	MWSHY0098	Epigallocatechin	表没食子儿茶素	Flavonoids	C12136	ko00941,ko01110	-0.885709	1.01692e-06
GH_A02G1657	K14504	ko04075;ko04075;ko04075	MWSHY0098	Epigallocatechin	表没食子儿茶素	Flavonoids	C12136	ko00941,ko01110	-0.859393	4.89477e-06
GH_D02G1318	K10143	ko04712;ko04120;ko04712;ko04120;ko04712;ko04120	MWSHY0098	Epigallocatechin	表没食子儿茶素	Flavonoids	C12136	ko00941,ko01110	-0.804149	5.76704e-05
GH_A05G3249	K14504	ko04075;ko04075;ko04075	MWSHY0098	Epigallocatechin	表没食子儿茶素	Flavonoids	C12136	ko00941,ko01110	-0.8603	4.66187e-06
GH_A09G0904	--	--	MWSHY0098	Epigallocatechin	表没食子儿茶素	Flavonoids	C12136	ko00941,ko01110	0.80473	5.64267e-05
GH_A05G2253	--	--	MWSHY0098	Epigallocatechin	表没食子儿茶素	Flavonoids	C12136	ko00941,ko01110	-0.822511	2.791e-05
GH_A05G2252	--	--	MWSHY0098	Epigallocatechin	表没食子儿茶素	Flavonoids	C12136	ko00941,ko01110	-0.896851	4.64164e-07
GH_D05G2276	--	--	MWSHY0098	Epigallocatechin	表没食子儿茶素	Flavonoids	C12136	ko00941,ko01110	-0.869069	2.85673e-06
GH_A11G1423	--	--	MWSHY0098	Epigallocatechin	表没食子儿茶素	Flavonoids	C12136	ko00941,ko01110	-0.815429	3.72715e-05
GH_D01G2055	--	--	MWSHY0098	Epigallocatechin	表没食子儿茶素	Flavonoids	C12136	ko00941,ko01110	-0.858294	5.19059e-06
GH_A03G2101	K09422	--	MWSHY0098	Epigallocatechin	表没食子儿茶素	Flavonoids	C12136	ko00941,ko01110	-0.868155	3.01105e-06
GH_A05G0056	K14504	ko04075;ko04075;ko04075;ko04075	Lmmn005696	Desoxyhemigossypol	脱氧半棉酚	Phenolic acids	--	--	-0.842999	1.12024e-05
GH_D13G1495	--	--	Lmmn005696	Desoxyhemigossypol	脱氧半棉酚	Phenolic acids	--	--	-0.808844	4.82538e-05
GH_A02G0833	--	--	Lmmn005696	Desoxyhemigossypol	脱氧半棉酚	Phenolic acids	--	--	-0.851192	7.49737e-06
GH_D05G0061	K14504	ko04075;ko04075;ko04075;ko04075;ko04075;ko04075;ko04075	Lmmn005696	Desoxyhemigossypol	脱氧半棉酚	Phenolic acids	--	--	-0.866352	3.33678e-06
GH_A01G1959	--	--	Lmmn005696	Desoxyhemigossypol	脱氧半棉酚	Phenolic acids	--	--	-0.891237	6.96407e-07
GH_D02G1023	K14504	ko04075;ko04075;ko04075;ko04075;ko04075;ko04075	Lmmn005696	Desoxyhemigossypol	脱氧半棉酚	Phenolic acids	--	--	-0.856315	5.76169e-06
GH_D04G0256	--	--	Lmmn005696	Desoxyhemigossypol	脱氧半棉酚	Phenolic acids	--	--	-0.808979	4.80046e-05
GH_A11G1143	--	--	Lmmn005696	Desoxyhemigossypol	脱氧半棉酚	Phenolic acids	--	--	-0.802782	6.06883e-05
GH_D08G1233	--	--	Lmmn005696	Desoxyhemigossypol	脱氧半棉酚	Phenolic acids	--	--	-0.811063	4.42815e-05
GH_D05G1190	--	--	Lmmn005696	Desoxyhemigossypol	脱氧半棉酚	Phenolic acids	--	--	0.870682	2.60075e-06
GH_D02G0848	--	--	Lmmn005696	Desoxyhemigossypol	脱氧半棉酚	Phenolic acids	--	--	-0.840122	1.28306e-05
GH_A05G2002	--	--	Lmmn005696	Desoxyhemigossypol	脱氧半棉酚	Phenolic acids	--	--	-0.812904	4.11994e-05
GH_A02G1658	K14504	ko04075;ko04075;ko04075	Lmmn005696	Desoxyhemigossypol	脱氧半棉酚	Phenolic acids	--	--	-0.85787	5.30866e-06
GH_A02G1657	K14504	ko04075;ko04075;ko04075	Lmmn005696	Desoxyhemigossypol	脱氧半棉酚	Phenolic acids	--	--	-0.833419	1.74275e-05
GH_A05G3249	K14504	ko04075;ko04075;ko04075	Lmmn005696	Desoxyhemigossypol	脱氧半棉酚	Phenolic acids	--	--	-0.866262	3.35389e-06
GH_A05G2252	--	--	Lmmn005696	Desoxyhemigossypol	脱氧半棉酚	Phenolic acids	--	--	-0.861	4.48839e-06
GH_D05G2276	--	--	Lmmn005696	Desoxyhemigossypol	脱氧半棉酚	Phenolic acids	--	--	-0.81805	3.35359e-05
GH_A11G1423	--	--	Lmmn005696	Desoxyhemigossypol	脱氧半棉酚	Phenolic acids	--	--	-0.864524	3.69758e-06
GH_D01G2055	--	--	Lmmn005696	Desoxyhemigossypol	脱氧半棉酚	Phenolic acids	--	--	-0.828885	2.12794e-05
GH_A03G2101	K09422	--	Lmmn005696	Desoxyhemigossypol	脱氧半棉酚	Phenolic acids	--	--	-0.820809	2.99536e-05
GH_A07G1556	--	--	Smpn009074	2α,3α,19α,23-tetrahydroxy-12-ursen-28-oic acid	2α,3α,19α,23-四羟基-12-熊果烯-28-酸	Terpenoids	--	--	0.867135	3.19176e-06
GH_D02G0980	--	--	Smpn009074	2α,3α,19α,23-tetrahydroxy-12-ursen-28-oic acid	2α,3α,19α,23-四羟基-12-熊果烯-28-酸	Terpenoids	--	--	0.854541	6.31894e-06
GH_A10G2630	K19589	--	Smpn009074	2α,3α,19α,23-tetrahydroxy-12-ursen-28-oic acid	2α,3α,19α,23-四羟基-12-熊果烯-28-酸	Terpenoids	--	--	0.812048	4.26083e-05
GH_scaffold2075_objG0001	K13789	ko00900;ko00900;ko00900	Smpn009074	2α,3α,19α,23-tetrahydroxy-12-ursen-28-oic acid	2α,3α,19α,23-四羟基-12-熊果烯-28-酸	Terpenoids	--	--	0.823544	2.67291e-05
GH_A03G0092	--	--	Smpn009074	2α,3α,19α,23-tetrahydroxy-12-ursen-28-oic acid	2α,3α,19α,23-四羟基-12-熊果烯-28-酸	Terpenoids	--	--	0.813075	4.09221e-05
GH_D08G2631	--	--	Smpn009074	2α,3α,19α,23-tetrahydroxy-12-ursen-28-oic acid	2α,3α,19α,23-四羟基-12-熊果烯-28-酸	Terpenoids	--	--	0.89909	3.92261e-07
GH_A09G1308	K09285	--	Smpn009074	2α,3α,19α,23-tetrahydroxy-12-ursen-28-oic acid	2α,3α,19α,23-四羟基-12-熊果烯-28-酸	Terpenoids	--	--	0.902674	2.97145e-07
GH_A10G2120	K09285	--	Smpn009074	2α,3α,19α,23-tetrahydroxy-12-ursen-28-oic acid	2α,3α,19α,23-四羟基-12-熊果烯-28-酸	Terpenoids	--	--	0.92656	3.3732e-08
GH_A11G1610	K13429	ko04626;ko04626;ko04626	Smpn009074	2α,3α,19α,23-tetrahydroxy-12-ursen-28-oic acid	2α,3α,19α,23-四羟基-12-熊果烯-28-酸	Terpenoids	--	--	-0.807632	5.05503e-05
GH_D03G0124	K08900	--	Smpn009074	2α,3α,19α,23-tetrahydroxy-12-ursen-28-oic acid	2α,3α,19α,23-四羟基-12-熊果烯-28-酸	Terpenoids	--	--	0.904449	2.57949e-07
GH_D11G3552	K13459	ko04626;ko04626;ko04626	Smpn009074	2α,3α,19α,23-tetrahydroxy-12-ursen-28-oic acid	2α,3α,19α,23-四羟基-12-熊果烯-28-酸	Terpenoids	--	--	0.860122	4.70661e-06
GH_D02G1743	K02900	ko03010;ko03010	Smpn009074	2α,3α,19α,23-tetrahydroxy-12-ursen-28-oic acid	2α,3α,19α,23-四羟基-12-熊果烯-28-酸	Terpenoids	--	--	0.868471	2.95684e-06
GH_D11G2110	K00083	ko00940;ko00940;ko00940	Smpn009074	2α,3α,19α,23-tetrahydroxy-12-ursen-28-oic acid	2α,3α,19α,23-四羟基-12-熊果烯-28-酸	Terpenoids	--	--	-0.80151	6.36175e-05
GH_A11G1929	--	--	Smpn009074	2α,3α,19α,23-tetrahydroxy-12-ursen-28-oic acid	2α,3α,19α,23-四羟基-12-熊果烯-28-酸	Terpenoids	--	--	-0.809123	4.7738e-05
GH_A11G3659	--	--	Smpn009074	2α,3α,19α,23-tetrahydroxy-12-ursen-28-oic acid	2α,3α,19α,23-四羟基-12-熊果烯-28-酸	Terpenoids	--	--	-0.825079	2.50531e-05
GH_D03G1794	K15078	--	Smpn009074	2α,3α,19α,23-tetrahydroxy-12-ursen-28-oic acid	2α,3α,19α,23-四羟基-12-熊果烯-28-酸	Terpenoids	--	--	0.86598	3.40779e-06
GH_D06G2191	--	--	Smpn009074	2α,3α,19α,23-tetrahydroxy-12-ursen-28-oic acid	2α,3α,19α,23-四羟基-12-熊果烯-28-酸	Terpenoids	--	--	-0.867078	3.20226e-06
GH_A11G0822	--	--	Smpn009074	2α,3α,19α,23-tetrahydroxy-12-ursen-28-oic acid	2α,3α,19α,23-四羟基-12-熊果烯-28-酸	Terpenoids	--	--	-0.857797	5.32916e-06
GH_D03G1804	--	--	Smpn009074	2α,3α,19α,23-tetrahydroxy-12-ursen-28-oic acid	2α,3α,19α,23-四羟基-12-熊果烯-28-酸	Terpenoids	--	--	-0.824634	2.55302e-05
GH_D03G1803	--	--	Smpn009074	2α,3α,19α,23-tetrahydroxy-12-ursen-28-oic acid	2α,3α,19α,23-四羟基-12-熊果烯-28-酸	Terpenoids	--	--	-0.885127	1.05708e-06
GH_D02G1857	--	--	Smpn009074	2α,3α,19α,23-tetrahydroxy-12-ursen-28-oic acid	2α,3α,19α,23-四羟基-12-熊果烯-28-酸	Terpenoids	--	--	-0.839475	1.32239e-05
GH_D07G0865	K00512	ko00380;ko00905;ko00591;ko00943;ko00590;ko00380;ko00943;ko00905;ko00591;ko00590;ko00591;ko00380;ko00905;ko00943;ko00590	Smpn009074	2α,3α,19α,23-tetrahydroxy-12-ursen-28-oic acid	2α,3α,19α,23-四羟基-12-熊果烯-28-酸	Terpenoids	--	--	0.869282	2.82159e-06
GH_D11G3559	--	--	Smpn009074	2α,3α,19α,23-tetrahydroxy-12-ursen-28-oic acid	2α,3α,19α,23-四羟基-12-熊果烯-28-酸	Terpenoids	--	--	0.861584	4.34808e-06
GH_D09G0860	K00422	ko00350;ko00950;ko00350;ko00950;ko00350;ko00950;ko00950;ko00350;ko00350;ko00950;ko00350;ko00950;ko00350;ko00950	Smpn009074	2α,3α,19α,23-tetrahydroxy-12-ursen-28-oic acid	2α,3α,19α,23-四羟基-12-熊果烯-28-酸	Terpenoids	--	--	0.885201	1.05186e-06
GH_D08G1478	K05389	--	Smpn009074	2α,3α,19α,23-tetrahydroxy-12-ursen-28-oic acid	2α,3α,19α,23-四羟基-12-熊果烯-28-酸	Terpenoids	--	--	0.826224	2.38622e-05
GH_D01G1694	K03027	ko03020;ko03020;ko03020	Smpn009074	2α,3α,19α,23-tetrahydroxy-12-ursen-28-oic acid	2α,3α,19α,23-四羟基-12-熊果烯-28-酸	Terpenoids	--	--	-0.820984	2.9738e-05
GH_D05G0466	K17795	--	Smpn009074	2α,3α,19α,23-tetrahydroxy-12-ursen-28-oic acid	2α,3α,19α,23-四羟基-12-熊果烯-28-酸	Terpenoids	--	--	0.889295	7.97266e-07
GH_A08G2583	K00001	ko00350;ko00010;ko00071;ko00350;ko00071;ko00010;ko00350;ko00010;ko00071	Smpn009074	2α,3α,19α,23-tetrahydroxy-12-ursen-28-oic acid	2α,3α,19α,23-四羟基-12-熊果烯-28-酸	Terpenoids	--	--	-0.861189	4.44276e-06
GH_A10G2300	K11206	--	Smpn009074	2α,3α,19α,23-tetrahydroxy-12-ursen-28-oic acid	2α,3α,19α,23-四羟基-12-熊果烯-28-酸	Terpenoids	--	--	-0.856342	5.75375e-06
GH_A13G1453	--	--	Smpn009074	2α,3α,19α,23-tetrahydroxy-12-ursen-28-oic acid	2α,3α,19α,23-四羟基-12-熊果烯-28-酸	Terpenoids	--	--	0.870571	2.61762e-06
GH_D01G0066	--	--	Smpn009074	2α,3α,19α,23-tetrahydroxy-12-ursen-28-oic acid	2α,3α,19α,23-四羟基-12-熊果烯-28-酸	Terpenoids	--	--	-0.838469	1.38549e-05
GH_D02G0162	K00237	ko00020;ko00190;ko00020;ko00190;ko00020;ko00190	Smpn009074	2α,3α,19α,23-tetrahydroxy-12-ursen-28-oic acid	2α,3α,19α,23-四羟基-12-熊果烯-28-酸	Terpenoids	--	--	-0.899355	3.84416e-07
GH_A11G3603	K08064	--	Smpn009074	2α,3α,19α,23-tetrahydroxy-12-ursen-28-oic acid	2α,3α,19α,23-四羟基-12-熊果烯-28-酸	Terpenoids	--	--	-0.853082	6.81107e-06
GH_D06G0080	K16302	--	Smpn009074	2α,3α,19α,23-tetrahydroxy-12-ursen-28-oic acid	2α,3α,19α,23-四羟基-12-熊果烯-28-酸	Terpenoids	--	--	0.867792	3.07434e-06
GH_D10G1942	K11866	ko04144;ko04144;ko04144	Smpn009074	2α,3α,19α,23-tetrahydroxy-12-ursen-28-oic acid	2α,3α,19α,23-四羟基-12-熊果烯-28-酸	Terpenoids	--	--	-0.921481	5.66648e-08
GH_D08G1453	--	--	Smpn009074	2α,3α,19α,23-tetrahydroxy-12-ursen-28-oic acid	2α,3α,19α,23-四羟基-12-熊果烯-28-酸	Terpenoids	--	--	-0.80134	6.40189e-05
GH_A06G1884	K05857	ko00562;ko04070;ko04070;ko00562;ko00562;ko04070	Smpn009074	2α,3α,19α,23-tetrahydroxy-12-ursen-28-oic acid	2α,3α,19α,23-四羟基-12-熊果烯-28-酸	Terpenoids	--	--	-0.881404	1.34784e-06
GH_A07G0458	--	--	Smpn009074	2α,3α,19α,23-tetrahydroxy-12-ursen-28-oic acid	2α,3α,19α,23-四羟基-12-熊果烯-28-酸	Terpenoids	--	--	-0.856219	5.79094e-06
GH_A11G3394	--	--	Smpn009074	2α,3α,19α,23-tetrahydroxy-12-ursen-28-oic acid	2α,3α,19α,23-四羟基-12-熊果烯-28-酸	Terpenoids	--	--	-0.940216	6.79603e-09
GH_A11G3399	--	--	Smpn009074	2α,3α,19α,23-tetrahydroxy-12-ursen-28-oic acid	2α,3α,19α,23-四羟基-12-熊果烯-28-酸	Terpenoids	--	--	-0.86817	3.00847e-06
GH_A05G4255	--	--	Smpn009074	2α,3α,19α,23-tetrahydroxy-12-ursen-28-oic acid	2α,3α,19α,23-四羟基-12-熊果烯-28-酸	Terpenoids	--	--	-0.824218	2.59821e-05
GH_A05G4250	K01069	ko00620;ko00620	Smpn009074	2α,3α,19α,23-tetrahydroxy-12-ursen-28-oic acid	2α,3α,19α,23-四羟基-12-熊果烯-28-酸	Terpenoids	--	--	0.874828	2.03139e-06
GH_D10G0387	K02868	ko03010;ko03010;ko03010	Smpn009074	2α,3α,19α,23-tetrahydroxy-12-ursen-28-oic acid	2α,3α,19α,23-四羟基-12-熊果烯-28-酸	Terpenoids	--	--	0.875208	1.98498e-06
GH_D06G2047	K00422	ko00350;ko00950;ko00350;ko00950;ko00350;ko00950;ko00950;ko00350;ko00350;ko00950	Smpn009074	2α,3α,19α,23-tetrahydroxy-12-ursen-28-oic acid	2α,3α,19α,23-四羟基-12-熊果烯-28-酸	Terpenoids	--	--	0.895488	5.13281e-07
GH_D02G1128	K01230	ko00513;ko00510;ko04141;ko00513;ko00510;ko04141;ko00510;ko00513;ko04141	Smpn009074	2α,3α,19α,23-tetrahydroxy-12-ursen-28-oic acid	2α,3α,19α,23-四羟基-12-熊果烯-28-酸	Terpenoids	--	--	-0.875248	1.98018e-06
GH_D03G0091	--	--	Smpn009074	2α,3α,19α,23-tetrahydroxy-12-ursen-28-oic acid	2α,3α,19α,23-四羟基-12-熊果烯-28-酸	Terpenoids	--	--	-0.832647	1.8038e-05
GH_D02G0316	K00799	ko00480;ko00480;ko00480;ko00480	Smpn009074	2α,3α,19α,23-tetrahydroxy-12-ursen-28-oic acid	2α,3α,19α,23-四羟基-12-熊果烯-28-酸	Terpenoids	--	--	-0.933749	1.51399e-08
GH_D12G2287	K07541	ko00563;ko00563;ko00563	Smpn009074	2α,3α,19α,23-tetrahydroxy-12-ursen-28-oic acid	2α,3α,19α,23-四羟基-12-熊果烯-28-酸	Terpenoids	--	--	-0.871312	2.50631e-06
GH_D02G0212	K08237	--	Smpn009074	2α,3α,19α,23-tetrahydroxy-12-ursen-28-oic acid	2α,3α,19α,23-四羟基-12-熊果烯-28-酸	Terpenoids	--	--	0.954344	8.22402e-10
GH_D11G3633	K19613	--	Smpn009074	2α,3α,19α,23-tetrahydroxy-12-ursen-28-oic acid	2α,3α,19α,23-四羟基-12-熊果烯-28-酸	Terpenoids	--	--	0.939439	7.51657e-09
GH_A01G0105	K16075	--	Smpn009074	2α,3α,19α,23-tetrahydroxy-12-ursen-28-oic acid	2α,3α,19α,23-四羟基-12-熊果烯-28-酸	Terpenoids	--	--	0.855968	5.86717e-06
GH_A05G0226	K17471	--	Smpn009074	2α,3α,19α,23-tetrahydroxy-12-ursen-28-oic acid	2α,3α,19α,23-四羟基-12-熊果烯-28-酸	Terpenoids	--	--	0.871514	2.47665e-06
GH_A11G3636	--	--	Smpn009074	2α,3α,19α,23-tetrahydroxy-12-ursen-28-oic acid	2α,3α,19α,23-四羟基-12-熊果烯-28-酸	Terpenoids	--	--	-0.906045	2.26591e-07
GH_A04G0171	K21026	--	Smpn009074	2α,3α,19α,23-tetrahydroxy-12-ursen-28-oic acid	2α,3α,19α,23-四羟基-12-熊果烯-28-酸	Terpenoids	--	--	0.835509	1.58641e-05
GH_A03G2277	K18754	--	Smpn009074	2α,3α,19α,23-tetrahydroxy-12-ursen-28-oic acid	2α,3α,19α,23-四羟基-12-熊果烯-28-酸	Terpenoids	--	--	0.914641	1.08132e-07
GH_D12G1800	--	--	Smpn009074	2α,3α,19α,23-tetrahydroxy-12-ursen-28-oic acid	2α,3α,19α,23-四羟基-12-熊果烯-28-酸	Terpenoids	--	--	-0.833691	1.72169e-05
GH_A13G1407	K18801	--	Smpn009074	2α,3α,19α,23-tetrahydroxy-12-ursen-28-oic acid	2α,3α,19α,23-四羟基-12-熊果烯-28-酸	Terpenoids	--	--	0.913737	1.17296e-07
GH_A13G1403	--	--	Smpn009074	2α,3α,19α,23-tetrahydroxy-12-ursen-28-oic acid	2α,3α,19α,23-四羟基-12-熊果烯-28-酸	Terpenoids	--	--	0.927725	2.9793e-08
GH_A11G3442	--	--	Smpn009074	2α,3α,19α,23-tetrahydroxy-12-ursen-28-oic acid	2α,3α,19α,23-四羟基-12-熊果烯-28-酸	Terpenoids	--	--	-0.823552	2.67204e-05
GH_scaffold3056_objG0001	K15078	--	Smpn009074	2α,3α,19α,23-tetrahydroxy-12-ursen-28-oic acid	2α,3α,19α,23-四羟基-12-熊果烯-28-酸	Terpenoids	--	--	0.855676	5.95726e-06
GH_D08G1730	--	--	Smpn009074	2α,3α,19α,23-tetrahydroxy-12-ursen-28-oic acid	2α,3α,19α,23-四羟基-12-熊果烯-28-酸	Terpenoids	--	--	0.881253	1.36094e-06
GH_D06G2192	--	--	Smpn009074	2α,3α,19α,23-tetrahydroxy-12-ursen-28-oic acid	2α,3α,19α,23-四羟基-12-熊果烯-28-酸	Terpenoids	--	--	-0.886229	9.82138e-07
GH_D08G1145	--	--	Smpn009074	2α,3α,19α,23-tetrahydroxy-12-ursen-28-oic acid	2α,3α,19α,23-四羟基-12-熊果烯-28-酸	Terpenoids	--	--	0.867308	3.16053e-06
GH_A04G1496	--	--	Smpn009074	2α,3α,19α,23-tetrahydroxy-12-ursen-28-oic acid	2α,3α,19α,23-四羟基-12-熊果烯-28-酸	Terpenoids	--	--	-0.843784	1.07904e-05
GH_A05G4208	K14638	--	Smpn009074	2α,3α,19α,23-tetrahydroxy-12-ursen-28-oic acid	2α,3α,19α,23-四羟基-12-熊果烯-28-酸	Terpenoids	--	--	-0.892707	6.27586e-07
GH_A05G4205	K00889	ko00562;ko04070;ko04144;ko04070;ko00562;ko04144;ko00562;ko04070;ko04144	Smpn009074	2α,3α,19α,23-tetrahydroxy-12-ursen-28-oic acid	2α,3α,19α,23-四羟基-12-熊果烯-28-酸	Terpenoids	--	--	0.920023	6.53407e-08
GH_D10G2501	--	--	Smpn009074	2α,3α,19α,23-tetrahydroxy-12-ursen-28-oic acid	2α,3α,19α,23-四羟基-12-熊果烯-28-酸	Terpenoids	--	--	0.865402	3.5203e-06
GH_D11G0462	K09578	--	Smpn009074	2α,3α,19α,23-tetrahydroxy-12-ursen-28-oic acid	2α,3α,19α,23-四羟基-12-熊果烯-28-酸	Terpenoids	--	--	-0.817229	3.46703e-05
GH_A05G3865	--	--	Smpn009074	2α,3α,19α,23-tetrahydroxy-12-ursen-28-oic acid	2α,3α,19α,23-四羟基-12-熊果烯-28-酸	Terpenoids	--	--	-0.806019	5.37473e-05
GH_D11G3548	K13459	ko04626;ko04626;ko04626;ko04626;ko04626	Smpn009074	2α,3α,19α,23-tetrahydroxy-12-ursen-28-oic acid	2α,3α,19α,23-四羟基-12-熊果烯-28-酸	Terpenoids	--	--	-0.938058	8.96305e-09
GH_A05G1709	K07055	--	Smpn009074	2α,3α,19α,23-tetrahydroxy-12-ursen-28-oic acid	2α,3α,19α,23-四羟基-12-熊果烯-28-酸	Terpenoids	--	--	0.865986	3.40652e-06
GH_A12G0567	K12135	ko04712;ko04712	Smpn009074	2α,3α,19α,23-tetrahydroxy-12-ursen-28-oic acid	2α,3α,19α,23-四羟基-12-熊果烯-28-酸	Terpenoids	--	--	0.924849	4.03366e-08
GH_D11G0463	K02938	ko03010;ko03010;ko03010	Smpn009074	2α,3α,19α,23-tetrahydroxy-12-ursen-28-oic acid	2α,3α,19α,23-四羟基-12-熊果烯-28-酸	Terpenoids	--	--	-0.809016	4.79353e-05
GH_A07G1011	--	--	Smpn009074	2α,3α,19α,23-tetrahydroxy-12-ursen-28-oic acid	2α,3α,19α,23-四羟基-12-熊果烯-28-酸	Terpenoids	--	--	-0.901174	3.34189e-07
GH_D07G1407	--	--	Smpn009074	2α,3α,19α,23-tetrahydroxy-12-ursen-28-oic acid	2α,3α,19α,23-四羟基-12-熊果烯-28-酸	Terpenoids	--	--	0.832969	1.77816e-05
GH_A11G0626	K14001	ko04141;ko04141;ko04141	Smpn009074	2α,3α,19α,23-tetrahydroxy-12-ursen-28-oic acid	2α,3α,19α,23-四羟基-12-熊果烯-28-酸	Terpenoids	--	--	0.829155	2.10313e-05
GH_D03G1843	--	--	Smpn009074	2α,3α,19α,23-tetrahydroxy-12-ursen-28-oic acid	2α,3α,19α,23-四羟基-12-熊果烯-28-酸	Terpenoids	--	--	0.811971	4.27372e-05
GH_D11G3530	--	--	Smpn009074	2α,3α,19α,23-tetrahydroxy-12-ursen-28-oic acid	2α,3α,19α,23-四羟基-12-熊果烯-28-酸	Terpenoids	--	--	0.91653	9.09561e-08
GH_A13G0431	K00899	ko00270;ko00270;ko00270	Smpn009074	2α,3α,19α,23-tetrahydroxy-12-ursen-28-oic acid	2α,3α,19α,23-四羟基-12-熊果烯-28-酸	Terpenoids	--	--	-0.884473	1.10381e-06
GH_A11G3382	--	--	Smpn009074	2α,3α,19α,23-tetrahydroxy-12-ursen-28-oic acid	2α,3α,19α,23-四羟基-12-熊果烯-28-酸	Terpenoids	--	--	0.820102	3.08391e-05
GH_A10G1926	--	--	Smpn009074	2α,3α,19α,23-tetrahydroxy-12-ursen-28-oic acid	2α,3α,19α,23-四羟基-12-熊果烯-28-酸	Terpenoids	--	--	0.845462	9.95244e-06
GH_A03G2076	--	--	Smpn009074	2α,3α,19α,23-tetrahydroxy-12-ursen-28-oic acid	2α,3α,19α,23-四羟基-12-熊果烯-28-酸	Terpenoids	--	--	0.941143	6.01488e-09
GH_D05G3766	K13459	ko04626;ko04626	Smpn009074	2α,3α,19α,23-tetrahydroxy-12-ursen-28-oic acid	2α,3α,19α,23-四羟基-12-熊果烯-28-酸	Terpenoids	--	--	0.90652	2.17918e-07
GH_A13G0234	K13348	ko04146;ko04146	Smpn009074	2α,3α,19α,23-tetrahydroxy-12-ursen-28-oic acid	2α,3α,19α,23-四羟基-12-熊果烯-28-酸	Terpenoids	--	--	0.899004	3.94823e-07
GH_A13G0235	K20562	--	Smpn009074	2α,3α,19α,23-tetrahydroxy-12-ursen-28-oic acid	2α,3α,19α,23-四羟基-12-熊果烯-28-酸	Terpenoids	--	--	0.858599	5.10694e-06
GH_D04G2127	--	--	Smpn009074	2α,3α,19α,23-tetrahydroxy-12-ursen-28-oic acid	2α,3α,19α,23-四羟基-12-熊果烯-28-酸	Terpenoids	--	--	-0.838809	1.36388e-05
GH_A07G1147	K01537	--	Smpn009074	2α,3α,19α,23-tetrahydroxy-12-ursen-28-oic acid	2α,3α,19α,23-四羟基-12-熊果烯-28-酸	Terpenoids	--	--	0.857952	5.28568e-06
GH_D03G1818	K14571	ko03008;ko03008;ko03008	Smpn009074	2α,3α,19α,23-tetrahydroxy-12-ursen-28-oic acid	2α,3α,19α,23-四羟基-12-熊果烯-28-酸	Terpenoids	--	--	-0.854216	6.4257e-06
GH_A04G0242	K20793	--	Smpn009074	2α,3α,19α,23-tetrahydroxy-12-ursen-28-oic acid	2α,3α,19α,23-四羟基-12-熊果烯-28-酸	Terpenoids	--	--	0.81324	4.06575e-05
GH_A04G0936	--	--	Smpn009074	2α,3α,19α,23-tetrahydroxy-12-ursen-28-oic acid	2α,3α,19α,23-四羟基-12-熊果烯-28-酸	Terpenoids	--	--	-0.840328	1.27077e-05
GH_A05G4048	--	--	Smpn009074	2α,3α,19α,23-tetrahydroxy-12-ursen-28-oic acid	2α,3α,19α,23-四羟基-12-熊果烯-28-酸	Terpenoids	--	--	0.832889	1.78451e-05
GH_A11G0337	--	--	Smpn009074	2α,3α,19α,23-tetrahydroxy-12-ursen-28-oic acid	2α,3α,19α,23-四羟基-12-熊果烯-28-酸	Terpenoids	--	--	-0.882633	1.24505e-06
GH_D08G1034	--	--	Smpn009074	2α,3α,19α,23-tetrahydroxy-12-ursen-28-oic acid	2α,3α,19α,23-四羟基-12-熊果烯-28-酸	Terpenoids	--	--	0.877809	1.69155e-06
GH_A11G1143	--	--	Smpn009074	2α,3α,19α,23-tetrahydroxy-12-ursen-28-oic acid	2α,3α,19α,23-四羟基-12-熊果烯-28-酸	Terpenoids	--	--	-0.809319	4.73789e-05
GH_A09G2464	--	--	Smpn009074	2α,3α,19α,23-tetrahydroxy-12-ursen-28-oic acid	2α,3α,19α,23-四羟基-12-熊果烯-28-酸	Terpenoids	--	--	0.868003	3.03751e-06
GH_D04G1832	--	--	Smpn009074	2α,3α,19α,23-tetrahydroxy-12-ursen-28-oic acid	2α,3α,19α,23-四羟基-12-熊果烯-28-酸	Terpenoids	--	--	-0.900238	3.59291e-07
GH_D07G0995	--	--	Smpn009074	2α,3α,19α,23-tetrahydroxy-12-ursen-28-oic acid	2α,3α,19α,23-四羟基-12-熊果烯-28-酸	Terpenoids	--	--	0.916747	8.91411e-08
GH_D05G2334	K03262	ko03013	Smpn009074	2α,3α,19α,23-tetrahydroxy-12-ursen-28-oic acid	2α,3α,19α,23-四羟基-12-熊果烯-28-酸	Terpenoids	--	--	-0.842548	1.14453e-05
GH_D04G1782	--	--	Smpn009074	2α,3α,19α,23-tetrahydroxy-12-ursen-28-oic acid	2α,3α,19α,23-四羟基-12-熊果烯-28-酸	Terpenoids	--	--	0.827396	2.26938e-05
GH_D03G1968	--	--	Smpn009074	2α,3α,19α,23-tetrahydroxy-12-ursen-28-oic acid	2α,3α,19α,23-四羟基-12-熊果烯-28-酸	Terpenoids	--	--	-0.905033	2.46069e-07
GH_A11G3580	--	--	Smpn009074	2α,3α,19α,23-tetrahydroxy-12-ursen-28-oic acid	2α,3α,19α,23-四羟基-12-熊果烯-28-酸	Terpenoids	--	--	0.844251	1.05514e-05
GH_scaffold25593_objG0001	K01704	ko00966;ko00290;ko00660;ko00966;ko00290;ko00660;ko00966;ko00290;ko00660	Smpn009074	2α,3α,19α,23-tetrahydroxy-12-ursen-28-oic acid	2α,3α,19α,23-四羟基-12-熊果烯-28-酸	Terpenoids	--	--	0.800582	6.58295e-05
GH_D08G1083	--	--	Smpn009074	2α,3α,19α,23-tetrahydroxy-12-ursen-28-oic acid	2α,3α,19α,23-四羟基-12-熊果烯-28-酸	Terpenoids	--	--	0.828325	2.18026e-05
GH_D02G0926	--	--	Smpn009074	2α,3α,19α,23-tetrahydroxy-12-ursen-28-oic acid	2α,3α,19α,23-四羟基-12-熊果烯-28-酸	Terpenoids	--	--	-0.843202	1.10946e-05
GH_D03G1844	--	--	Smpn009074	2α,3α,19α,23-tetrahydroxy-12-ursen-28-oic acid	2α,3α,19α,23-四羟基-12-熊果烯-28-酸	Terpenoids	--	--	0.907081	2.08057e-07
GH_D03G0166	--	--	Smpn009074	2α,3α,19α,23-tetrahydroxy-12-ursen-28-oic acid	2α,3α,19α,23-四羟基-12-熊果烯-28-酸	Terpenoids	--	--	-0.879512	1.52032e-06
GH_A08G2077	K22133	ko00630;ko00630;ko00630	Smpn009074	2α,3α,19α,23-tetrahydroxy-12-ursen-28-oic acid	2α,3α,19α,23-四羟基-12-熊果烯-28-酸	Terpenoids	--	--	0.825798	2.42996e-05
GH_D10G0391	K14611	--	Smpn009074	2α,3α,19α,23-tetrahydroxy-12-ursen-28-oic acid	2α,3α,19α,23-四羟基-12-熊果烯-28-酸	Terpenoids	--	--	0.939205	7.74663e-09
GH_D10G0390	--	--	Smpn009074	2α,3α,19α,23-tetrahydroxy-12-ursen-28-oic acid	2α,3α,19α,23-四羟基-12-熊果烯-28-酸	Terpenoids	--	--	0.839211	1.33869e-05
GH_D05G2991	K17553	--	Smpn009074	2α,3α,19α,23-tetrahydroxy-12-ursen-28-oic acid	2α,3α,19α,23-四羟基-12-熊果烯-28-酸	Terpenoids	--	--	-0.825781	2.43172e-05
GH_A06G0365	K06630	--	Smpn009074	2α,3α,19α,23-tetrahydroxy-12-ursen-28-oic acid	2α,3α,19α,23-四羟基-12-熊果烯-28-酸	Terpenoids	--	--	0.890287	7.44258e-07
GH_A05G2916	--	--	Smpn009074	2α,3α,19α,23-tetrahydroxy-12-ursen-28-oic acid	2α,3α,19α,23-四羟基-12-熊果烯-28-酸	Terpenoids	--	--	0.848516	8.57001e-06
GH_A10G2273	--	--	Smpn009074	2α,3α,19α,23-tetrahydroxy-12-ursen-28-oic acid	2α,3α,19α,23-四羟基-12-熊果烯-28-酸	Terpenoids	--	--	0.884374	1.11103e-06
GH_A10G2274	--	--	Smpn009074	2α,3α,19α,23-tetrahydroxy-12-ursen-28-oic acid	2α,3α,19α,23-四羟基-12-熊果烯-28-酸	Terpenoids	--	--	0.876404	1.845e-06
GH_D05G2249	K03327	--	Smpn009074	2α,3α,19α,23-tetrahydroxy-12-ursen-28-oic acid	2α,3α,19α,23-四羟基-12-熊果烯-28-酸	Terpenoids	--	--	-0.910187	1.60114e-07
GH_D03G0294	K18810	--	Smpn009074	2α,3α,19α,23-tetrahydroxy-12-ursen-28-oic acid	2α,3α,19α,23-四羟基-12-熊果烯-28-酸	Terpenoids	--	--	0.800545	6.59192e-05
GH_A05G0318	K14397	ko03015;ko03015	Smpn009074	2α,3α,19α,23-tetrahydroxy-12-ursen-28-oic acid	2α,3α,19α,23-四羟基-12-熊果烯-28-酸	Terpenoids	--	--	-0.846379	9.51851e-06
GH_D08G1497	K10773	ko03410;ko03410;ko03410	Smpn009074	2α,3α,19α,23-tetrahydroxy-12-ursen-28-oic acid	2α,3α,19α,23-四羟基-12-熊果烯-28-酸	Terpenoids	--	--	-0.882861	1.22672e-06
GH_A01G0999	K12666	ko00513;ko00510;ko04141;ko00513;ko00510;ko04141;ko00510;ko00513;ko04141	Smpn009074	2α,3α,19α,23-tetrahydroxy-12-ursen-28-oic acid	2α,3α,19α,23-四羟基-12-熊果烯-28-酸	Terpenoids	--	--	-0.831521	1.89609e-05
GH_A05G1025	--	--	Smpn009074	2α,3α,19α,23-tetrahydroxy-12-ursen-28-oic acid	2α,3α,19α,23-四羟基-12-熊果烯-28-酸	Terpenoids	--	--	-0.89046	7.35334e-07
GH_D01G0404	K13459	ko04626;ko04626;ko04626	Smpn009074	2α,3α,19α,23-tetrahydroxy-12-ursen-28-oic acid	2α,3α,19α,23-四羟基-12-熊果烯-28-酸	Terpenoids	--	--	-0.971365	2.07803e-11
GH_D01G0402	K13459	ko04626;ko04626;ko04626	Smpn009074	2α,3α,19α,23-tetrahydroxy-12-ursen-28-oic acid	2α,3α,19α,23-四羟基-12-熊果烯-28-酸	Terpenoids	--	--	-0.874944	2.01708e-06
GH_A13G0022	--	--	Smpn009074	2α,3α,19α,23-tetrahydroxy-12-ursen-28-oic acid	2α,3α,19α,23-四羟基-12-熊果烯-28-酸	Terpenoids	--	--	-0.801267	6.41909e-05
GH_D13G2315	--	--	Smpn009074	2α,3α,19α,23-tetrahydroxy-12-ursen-28-oic acid	2α,3α,19α,23-四羟基-12-熊果烯-28-酸	Terpenoids	--	--	-0.830318	1.99905e-05
GH_A12G1402	K06611	ko00052;ko00052;ko00052	Smpn009074	2α,3α,19α,23-tetrahydroxy-12-ursen-28-oic acid	2α,3α,19α,23-四羟基-12-熊果烯-28-酸	Terpenoids	--	--	-0.829465	2.07501e-05
GH_D07G1722	--	--	Smpn009074	2α,3α,19α,23-tetrahydroxy-12-ursen-28-oic acid	2α,3α,19α,23-四羟基-12-熊果烯-28-酸	Terpenoids	--	--	-0.804145	5.76797e-05
GH_A04G1771	K07052	--	Smpn009074	2α,3α,19α,23-tetrahydroxy-12-ursen-28-oic acid	2α,3α,19α,23-四羟基-12-熊果烯-28-酸	Terpenoids	--	--	0.919499	6.87279e-08
GH_D03G0833	K13448	ko04626;ko04626;ko04626	Smpn009074	2α,3α,19α,23-tetrahydroxy-12-ursen-28-oic acid	2α,3α,19α,23-四羟基-12-熊果烯-28-酸	Terpenoids	--	--	-0.90103	3.37953e-07
GH_D05G2671	K00826	ko00966;ko00290;ko00280;ko00770;ko00270;ko00966;ko00270;ko00290;ko00280;ko00770;ko00966;ko00290;ko00280;ko00770;ko00270	Smpn009074	2α,3α,19α,23-tetrahydroxy-12-ursen-28-oic acid	2α,3α,19α,23-四羟基-12-熊果烯-28-酸	Terpenoids	--	--	0.900811	3.43734e-07
GH_A13G1414	K01061	--	Smpn009074	2α,3α,19α,23-tetrahydroxy-12-ursen-28-oic acid	2α,3α,19α,23-四羟基-12-熊果烯-28-酸	Terpenoids	--	--	0.866435	3.32124e-06
GH_A13G1413	K08734	ko03430;ko03430;ko03430	Smpn009074	2α,3α,19α,23-tetrahydroxy-12-ursen-28-oic acid	2α,3α,19α,23-四羟基-12-熊果烯-28-酸	Terpenoids	--	--	0.933573	1.54556e-08
GH_D09G1217	--	--	Smpn009074	2α,3α,19α,23-tetrahydroxy-12-ursen-28-oic acid	2α,3α,19α,23-四羟基-12-熊果烯-28-酸	Terpenoids	--	--	0.811608	4.33497e-05
GH_D08G1390	--	--	Smpn009074	2α,3α,19α,23-tetrahydroxy-12-ursen-28-oic acid	2α,3α,19α,23-四羟基-12-熊果烯-28-酸	Terpenoids	--	--	0.822989	2.73582e-05
GH_A05G1102	K15255	--	Smpn009074	2α,3α,19α,23-tetrahydroxy-12-ursen-28-oic acid	2α,3α,19α,23-四羟基-12-熊果烯-28-酸	Terpenoids	--	--	-0.821922	2.86035e-05
GH_A13G2300	--	--	Smpn009074	2α,3α,19α,23-tetrahydroxy-12-ursen-28-oic acid	2α,3α,19α,23-四羟基-12-熊果烯-28-酸	Terpenoids	--	--	-0.916852	8.82762e-08
GH_A08G1993	K15292	--	Smpn009074	2α,3α,19α,23-tetrahydroxy-12-ursen-28-oic acid	2α,3α,19α,23-四羟基-12-熊果烯-28-酸	Terpenoids	--	--	-0.857621	5.37916e-06
GH_A09G0560	K10956	ko04141;ko03060;ko04145;ko04141;ko03060;ko04145;ko04141;ko03060;ko04145	Smpn009074	2α,3α,19α,23-tetrahydroxy-12-ursen-28-oic acid	2α,3α,19α,23-四羟基-12-熊果烯-28-酸	Terpenoids	--	--	-0.843289	1.1049e-05
GH_A13G0727	--	--	Smpn009074	2α,3α,19α,23-tetrahydroxy-12-ursen-28-oic acid	2α,3α,19α,23-四羟基-12-熊果烯-28-酸	Terpenoids	--	--	0.808906	4.81398e-05
GH_A13G0724	K01626	ko00400;ko00400;ko00400	Smpn009074	2α,3α,19α,23-tetrahydroxy-12-ursen-28-oic acid	2α,3α,19α,23-四羟基-12-熊果烯-28-酸	Terpenoids	--	--	-0.841584	1.19799e-05
GH_A05G0444	--	--	Smpn009074	2α,3α,19α,23-tetrahydroxy-12-ursen-28-oic acid	2α,3α,19α,23-四羟基-12-熊果烯-28-酸	Terpenoids	--	--	0.909177	1.74529e-07
GH_A05G4218	K14553	ko03008;ko03008;ko03008	Smpn009074	2α,3α,19α,23-tetrahydroxy-12-ursen-28-oic acid	2α,3α,19α,23-四羟基-12-熊果烯-28-酸	Terpenoids	--	--	0.899914	3.68346e-07
GH_D02G0101	--	--	Smpn009074	2α,3α,19α,23-tetrahydroxy-12-ursen-28-oic acid	2α,3α,19α,23-四羟基-12-熊果烯-28-酸	Terpenoids	--	--	-0.821742	2.88182e-05
GH_D02G0100	--	--	Smpn009074	2α,3α,19α,23-tetrahydroxy-12-ursen-28-oic acid	2α,3α,19α,23-四羟基-12-熊果烯-28-酸	Terpenoids	--	--	-0.911637	1.41224e-07
GH_A05G0686	--	--	Smpn009074	2α,3α,19α,23-tetrahydroxy-12-ursen-28-oic acid	2α,3α,19α,23-四羟基-12-熊果烯-28-酸	Terpenoids	--	--	0.832565	1.81036e-05
GH_D07G1004	--	--	Smpn009074	2α,3α,19α,23-tetrahydroxy-12-ursen-28-oic acid	2α,3α,19α,23-四羟基-12-熊果烯-28-酸	Terpenoids	--	--	-0.900121	3.6252e-07
GH_D10G2545	K13459	ko04626;ko04626;ko04626	Smpn009074	2α,3α,19α,23-tetrahydroxy-12-ursen-28-oic acid	2α,3α,19α,23-四羟基-12-熊果烯-28-酸	Terpenoids	--	--	-0.822659	2.77383e-05
GH_D10G2543	K13459	ko04626;ko04626;ko04626	Smpn009074	2α,3α,19α,23-tetrahydroxy-12-ursen-28-oic acid	2α,3α,19α,23-四羟基-12-熊果烯-28-酸	Terpenoids	--	--	-0.810957	4.44644e-05
GH_D10G2540	K13459	ko04626;ko04626;ko04626	Smpn009074	2α,3α,19α,23-tetrahydroxy-12-ursen-28-oic acid	2α,3α,19α,23-四羟基-12-熊果烯-28-酸	Terpenoids	--	--	-0.824304	2.58881e-05
GH_D02G0118	K08592	--	Smpn009074	2α,3α,19α,23-tetrahydroxy-12-ursen-28-oic acid	2α,3α,19α,23-四羟基-12-熊果烯-28-酸	Terpenoids	--	--	-0.853825	6.55659e-06
GH_D08G2327	--	--	Smpn009074	2α,3α,19α,23-tetrahydroxy-12-ursen-28-oic acid	2α,3α,19α,23-四羟基-12-熊果烯-28-酸	Terpenoids	--	--	0.933211	1.6124e-08
GH_D02G0258	K08592	--	Smpn009074	2α,3α,19α,23-tetrahydroxy-12-ursen-28-oic acid	2α,3α,19α,23-四羟基-12-熊果烯-28-酸	Terpenoids	--	--	-0.890835	7.16345e-07
GH_A07G0836	K00604	ko00670;ko00970;ko00670;ko00970;ko00670;ko00970	Smpn009074	2α,3α,19α,23-tetrahydroxy-12-ursen-28-oic acid	2α,3α,19α,23-四羟基-12-熊果烯-28-酸	Terpenoids	--	--	0.899332	3.85091e-07
GH_D03G0713	K17492	--	Smpn009074	2α,3α,19α,23-tetrahydroxy-12-ursen-28-oic acid	2α,3α,19α,23-四羟基-12-熊果烯-28-酸	Terpenoids	--	--	0.912503	1.30887e-07
GH_A06G1015	--	--	Smpn009074	2α,3α,19α,23-tetrahydroxy-12-ursen-28-oic acid	2α,3α,19α,23-四羟基-12-熊果烯-28-酸	Terpenoids	--	--	-0.827806	2.22968e-05
GH_D05G3117	K09667	ko00514	Smpn009074	2α,3α,19α,23-tetrahydroxy-12-ursen-28-oic acid	2α,3α,19α,23-四羟基-12-熊果烯-28-酸	Terpenoids	--	--	-0.806574	5.26292e-05
GH_A10G2658	--	--	Smpn009074	2α,3α,19α,23-tetrahydroxy-12-ursen-28-oic acid	2α,3α,19α,23-四羟基-12-熊果烯-28-酸	Terpenoids	--	--	-0.874475	2.07527e-06
GH_A03G2045	--	--	Smpn009074	2α,3α,19α,23-tetrahydroxy-12-ursen-28-oic acid	2α,3α,19α,23-四羟基-12-熊果烯-28-酸	Terpenoids	--	--	0.838837	1.36212e-05
GH_D01G0081	--	--	Smpn009074	2α,3α,19α,23-tetrahydroxy-12-ursen-28-oic acid	2α,3α,19α,23-四羟基-12-熊果烯-28-酸	Terpenoids	--	--	-0.867899	3.05553e-06
GH_D07G2022	--	--	Smpn009074	2α,3α,19α,23-tetrahydroxy-12-ursen-28-oic acid	2α,3α,19α,23-四羟基-12-熊果烯-28-酸	Terpenoids	--	--	-0.91951	6.86562e-08
GH_D09G0688	K02726	ko03050;ko03050	Smpn009074	2α,3α,19α,23-tetrahydroxy-12-ursen-28-oic acid	2α,3α,19α,23-四羟基-12-熊果烯-28-酸	Terpenoids	--	--	0.864327	3.73836e-06
GH_D04G1249	K19951	--	Smpn009074	2α,3α,19α,23-tetrahydroxy-12-ursen-28-oic acid	2α,3α,19α,23-四羟基-12-熊果烯-28-酸	Terpenoids	--	--	0.817246	3.46463e-05
GH_A09G1932	K01056	--	Smpn009074	2α,3α,19α,23-tetrahydroxy-12-ursen-28-oic acid	2α,3α,19α,23-四羟基-12-熊果烯-28-酸	Terpenoids	--	--	0.914495	1.09563e-07
GH_A04G1687	--	--	Smpn009074	2α,3α,19α,23-tetrahydroxy-12-ursen-28-oic acid	2α,3α,19α,23-四羟基-12-熊果烯-28-酸	Terpenoids	--	--	-0.856983	5.56332e-06
GH_D01G1777	--	--	Smpn009074	2α,3α,19α,23-tetrahydroxy-12-ursen-28-oic acid	2α,3α,19α,23-四羟基-12-熊果烯-28-酸	Terpenoids	--	--	0.867156	3.1881e-06
GH_D11G0805	K03115	ko03008;ko04712;ko03008;ko04712;ko03008;ko04712	Smpn009074	2α,3α,19α,23-tetrahydroxy-12-ursen-28-oic acid	2α,3α,19α,23-四羟基-12-熊果烯-28-酸	Terpenoids	--	--	0.831189	1.924e-05
GH_A09G2281	K21407	--	Smpn009074	2α,3α,19α,23-tetrahydroxy-12-ursen-28-oic acid	2α,3α,19α,23-四羟基-12-熊果烯-28-酸	Terpenoids	--	--	0.816621	3.55302e-05
GH_D07G2394	K08900	--	Smpn009074	2α,3α,19α,23-tetrahydroxy-12-ursen-28-oic acid	2α,3α,19α,23-四羟基-12-熊果烯-28-酸	Terpenoids	--	--	-0.859033	4.99004e-06
GH_D08G2648	K14488	ko04075;ko04075;ko04075	Smpn009074	2α,3α,19α,23-tetrahydroxy-12-ursen-28-oic acid	2α,3α,19α,23-四羟基-12-熊果烯-28-酸	Terpenoids	--	--	0.813728	3.98806e-05
GH_D11G0388	--	--	Smpn009074	2α,3α,19α,23-tetrahydroxy-12-ursen-28-oic acid	2α,3α,19α,23-四羟基-12-熊果烯-28-酸	Terpenoids	--	--	0.804319	5.73035e-05
GH_D07G2222	K00847	ko00500;ko00520;ko00051;ko00500;ko00051;ko00520;ko00051;ko00500;ko00520;ko00500;ko00051;ko00520;ko00500;ko00051;ko00520	Smpn009074	2α,3α,19α,23-tetrahydroxy-12-ursen-28-oic acid	2α,3α,19α,23-四羟基-12-熊果烯-28-酸	Terpenoids	--	--	0.882134	1.28592e-06
GH_D07G0352	--	--	Smpn009074	2α,3α,19α,23-tetrahydroxy-12-ursen-28-oic acid	2α,3α,19α,23-四羟基-12-熊果烯-28-酸	Terpenoids	--	--	0.853082	6.81125e-06
GH_A13G1847	K05928	ko00130;ko00130;ko00130	Smpn009074	2α,3α,19α,23-tetrahydroxy-12-ursen-28-oic acid	2α,3α,19α,23-四羟基-12-熊果烯-28-酸	Terpenoids	--	--	0.922436	5.15345e-08
GH_D12G2394	--	--	Smpn009074	2α,3α,19α,23-tetrahydroxy-12-ursen-28-oic acid	2α,3α,19α,23-四羟基-12-熊果烯-28-酸	Terpenoids	--	--	0.841663	1.19351e-05
GH_A12G0631	K08241	ko00592;ko00592;ko00592;ko00592;ko00592	Smpn009074	2α,3α,19α,23-tetrahydroxy-12-ursen-28-oic acid	2α,3α,19α,23-四羟基-12-熊果烯-28-酸	Terpenoids	--	--	-0.811896	4.28635e-05
GH_A13G1438	--	--	Smpn009074	2α,3α,19α,23-tetrahydroxy-12-ursen-28-oic acid	2α,3α,19α,23-四羟基-12-熊果烯-28-酸	Terpenoids	--	--	-0.84423	1.05618e-05
GH_A05G3572	K14209	--	Smpn009074	2α,3α,19α,23-tetrahydroxy-12-ursen-28-oic acid	2α,3α,19α,23-四羟基-12-熊果烯-28-酸	Terpenoids	--	--	0.8518	7.27042e-06
GH_A09G2424	--	--	Smpn009074	2α,3α,19α,23-tetrahydroxy-12-ursen-28-oic acid	2α,3α,19α,23-四羟基-12-熊果烯-28-酸	Terpenoids	--	--	0.854849	6.21911e-06
GH_D04G0324	K02701	ko00195;ko00195;ko00195	Smpn009074	2α,3α,19α,23-tetrahydroxy-12-ursen-28-oic acid	2α,3α,19α,23-四羟基-12-熊果烯-28-酸	Terpenoids	--	--	0.836281	1.53175e-05
GH_D01G0166	K10581	ko04120;ko04120;ko04120	Smpn009074	2α,3α,19α,23-tetrahydroxy-12-ursen-28-oic acid	2α,3α,19α,23-四羟基-12-熊果烯-28-酸	Terpenoids	--	--	0.823329	2.69711e-05
GH_A13G0506	K17065	--	Smpn009074	2α,3α,19α,23-tetrahydroxy-12-ursen-28-oic acid	2α,3α,19α,23-四羟基-12-熊果烯-28-酸	Terpenoids	--	--	-0.851423	7.41063e-06
GH_A12G2257	K17498	--	Smpn009074	2α,3α,19α,23-tetrahydroxy-12-ursen-28-oic acid	2α,3α,19α,23-四羟基-12-熊果烯-28-酸	Terpenoids	--	--	-0.909533	1.6932e-07
GH_A05G0660	--	--	Smpn009074	2α,3α,19α,23-tetrahydroxy-12-ursen-28-oic acid	2α,3α,19α,23-四羟基-12-熊果烯-28-酸	Terpenoids	--	--	0.880301	1.44618e-06
GH_D11G2825	--	--	pmn001650	Cinnamtannin B2	肉桂单宁 B2	Tannins	C17629	--	-0.802504	6.13188e-05
GH_A06G0014	K00430	ko00940;ko00940;ko00940;ko00940;ko00940;ko00940;ko00940	pmn001650	Cinnamtannin B2	肉桂单宁 B2	Tannins	C17629	--	-0.89494	5.34244e-07
GH_D06G1887	K05909	--	pmn001650	Cinnamtannin B2	肉桂单宁 B2	Tannins	C17629	--	-0.838204	1.40254e-05
GH_D10G1269	K20628	--	pmn001650	Cinnamtannin B2	肉桂单宁 B2	Tannins	C17629	--	-0.841421	1.20721e-05
GH_A10G2331	K12373	ko00513;ko00604;ko00603;ko00511;ko00531;ko00520;ko00520;ko00604;ko00603;ko00511;ko00531;ko00513	pmn001650	Cinnamtannin B2	肉桂单宁 B2	Tannins	C17629	--	-0.906466	2.18893e-07
GH_A13G1937	--	--	pmn001650	Cinnamtannin B2	肉桂单宁 B2	Tannins	C17629	--	-0.845674	9.85091e-06
GH_A05G2233	--	--	pmn001650	Cinnamtannin B2	肉桂单宁 B2	Tannins	C17629	--	-0.869668	2.75927e-06
GH_A13G0829	K09422	--	pmn001650	Cinnamtannin B2	肉桂单宁 B2	Tannins	C17629	--	-0.838245	1.39989e-05
GH_A05G1225	K14972	--	pmn001650	Cinnamtannin B2	肉桂单宁 B2	Tannins	C17629	--	-0.84095	1.23429e-05
GH_A02G0833	--	--	mws0853	Sinapyl alcohol	芥子醇	Phenolic acids	C02325	ko00940,ko01100,ko01110	-0.804651	5.65944e-05
GH_A01G1959	--	--	mws0853	Sinapyl alcohol	芥子醇	Phenolic acids	C02325	ko00940,ko01100,ko01110	-0.823178	2.71429e-05
GH_D02G1318	K10143	ko04712;ko04120;ko04712;ko04120;ko04712;ko04120	mws4193	Homovanillic alcohol; 4-Hydroxy-3-methoxyphenethanol	高香草醇; 4-羟基-3-甲氧基苯乙醇	Phenolic acids	--	--	-0.81044	4.53669e-05
GH_A05G0056	K14504	ko04075;ko04075;ko04075;ko04075	pme3961	2'-Deoxyadenosine	2'-脱氧腺苷	Nucleotides and derivatives	C00559	ko00230,ko01100,ko02010	0.870162	2.68095e-06
GH_D11G3643	K19613	--	pme3961	2'-Deoxyadenosine	2'-脱氧腺苷	Nucleotides and derivatives	C00559	ko00230,ko01100,ko02010	0.818091	3.34798e-05
GH_A06G0175	K02183	ko04070;ko04626;ko04016;ko04626;ko04016;ko04070;ko04626;ko04016;ko04070;ko04016;ko04070;ko04626;ko04070;ko04016;ko04626	pme3961	2'-Deoxyadenosine	2'-脱氧腺苷	Nucleotides and derivatives	C00559	ko00230,ko01100,ko02010	0.804193	5.75746e-05
GH_A02G0833	--	--	pme3961	2'-Deoxyadenosine	2'-脱氧腺苷	Nucleotides and derivatives	C00559	ko00230,ko01100,ko02010	0.825553	2.45547e-05
GH_D11G2825	--	--	pme3961	2'-Deoxyadenosine	2'-脱氧腺苷	Nucleotides and derivatives	C00559	ko00230,ko01100,ko02010	-0.818312	3.31809e-05
GH_A13G1454	K01379	--	pme3961	2'-Deoxyadenosine	2'-脱氧腺苷	Nucleotides and derivatives	C00559	ko00230,ko01100,ko02010	-0.829316	2.08846e-05
GH_D13G0145	--	--	pme3961	2'-Deoxyadenosine	2'-脱氧腺苷	Nucleotides and derivatives	C00559	ko00230,ko01100,ko02010	0.862316	4.17771e-06
GH_D05G0061	K14504	ko04075;ko04075;ko04075;ko04075;ko04075;ko04075;ko04075	pme3961	2'-Deoxyadenosine	2'-脱氧腺苷	Nucleotides and derivatives	C00559	ko00230,ko01100,ko02010	0.874463	2.07676e-06
GH_A01G1341	--	--	pme3961	2'-Deoxyadenosine	2'-脱氧腺苷	Nucleotides and derivatives	C00559	ko00230,ko01100,ko02010	0.802924	6.03702e-05
GH_D03G0528	K14504	ko04075;ko04075;ko04075;ko04075;ko04075;ko04075;ko04075;ko04075	pme3961	2'-Deoxyadenosine	2'-脱氧腺苷	Nucleotides and derivatives	C00559	ko00230,ko01100,ko02010	0.905445	2.37967e-07
GH_D05G3276	K14504	ko04075;ko04075;ko04075;ko04075;ko04075	pme3961	2'-Deoxyadenosine	2'-脱氧腺苷	Nucleotides and derivatives	C00559	ko00230,ko01100,ko02010	0.907105	2.07647e-07
GH_D02G1023	K14504	ko04075;ko04075;ko04075;ko04075;ko04075;ko04075	pme3961	2'-Deoxyadenosine	2'-脱氧腺苷	Nucleotides and derivatives	C00559	ko00230,ko01100,ko02010	0.874333	2.09316e-06
GH_A11G1164	--	--	pme3961	2'-Deoxyadenosine	2'-脱氧腺苷	Nucleotides and derivatives	C00559	ko00230,ko01100,ko02010	0.805073	5.57023e-05
GH_A06G0750	K00469	ko00053;ko00562;ko00053;ko00562;ko00562;ko00053;ko00053;ko00562;ko00053;ko00562	pme3961	2'-Deoxyadenosine	2'-脱氧腺苷	Nucleotides and derivatives	C00559	ko00230,ko01100,ko02010	-0.858659	5.09059e-06
GH_D04G0256	--	--	pme3961	2'-Deoxyadenosine	2'-脱氧腺苷	Nucleotides and derivatives	C00559	ko00230,ko01100,ko02010	0.804252	5.74483e-05
GH_A11G2475	--	--	pme3961	2'-Deoxyadenosine	2'-脱氧腺苷	Nucleotides and derivatives	C00559	ko00230,ko01100,ko02010	0.852096	7.1623e-06
GH_D10G1840	--	--	pme3961	2'-Deoxyadenosine	2'-脱氧腺苷	Nucleotides and derivatives	C00559	ko00230,ko01100,ko02010	0.90683	2.12429e-07
GH_D10G0802	--	--	pme3961	2'-Deoxyadenosine	2'-脱氧腺苷	Nucleotides and derivatives	C00559	ko00230,ko01100,ko02010	-0.83924	1.33687e-05
GH_D02G0848	--	--	pme3961	2'-Deoxyadenosine	2'-脱氧腺苷	Nucleotides and derivatives	C00559	ko00230,ko01100,ko02010	0.813248	4.06437e-05
GH_A05G2912	--	--	pme3961	2'-Deoxyadenosine	2'-脱氧腺苷	Nucleotides and derivatives	C00559	ko00230,ko01100,ko02010	0.869477	2.7899e-06
GH_D10G1472	K22395	ko00940;ko00940;ko00940;ko00940;ko00940	pme3961	2'-Deoxyadenosine	2'-脱氧腺苷	Nucleotides and derivatives	C00559	ko00230,ko01100,ko02010	0.958567	3.83381e-10
GH_A07G1421	--	--	pme3961	2'-Deoxyadenosine	2'-脱氧腺苷	Nucleotides and derivatives	C00559	ko00230,ko01100,ko02010	-0.847834	8.86366e-06
GH_D07G0465	K05282	ko00904;ko00904;ko00904;ko00904;ko00904	pme3961	2'-Deoxyadenosine	2'-脱氧腺苷	Nucleotides and derivatives	C00559	ko00230,ko01100,ko02010	0.898385	4.13784e-07
GH_A12G1973	--	--	pme3961	2'-Deoxyadenosine	2'-脱氧腺苷	Nucleotides and derivatives	C00559	ko00230,ko01100,ko02010	-0.915196	1.02816e-07
GH_A12G1402	K06611	ko00052;ko00052;ko00052	pme3961	2'-Deoxyadenosine	2'-脱氧腺苷	Nucleotides and derivatives	C00559	ko00230,ko01100,ko02010	0.856696	5.64785e-06
GH_A02G1658	K14504	ko04075;ko04075;ko04075	pme3961	2'-Deoxyadenosine	2'-脱氧腺苷	Nucleotides and derivatives	C00559	ko00230,ko01100,ko02010	0.861455	4.37886e-06
GH_A02G1657	K14504	ko04075;ko04075;ko04075	pme3961	2'-Deoxyadenosine	2'-脱氧腺苷	Nucleotides and derivatives	C00559	ko00230,ko01100,ko02010	0.823165	2.71579e-05
GH_D08G2430	--	--	pme3961	2'-Deoxyadenosine	2'-脱氧腺苷	Nucleotides and derivatives	C00559	ko00230,ko01100,ko02010	-0.903196	2.85125e-07
GH_A10G0258	--	--	pme3961	2'-Deoxyadenosine	2'-脱氧腺苷	Nucleotides and derivatives	C00559	ko00230,ko01100,ko02010	-0.860554	4.59835e-06
GH_A05G3249	K14504	ko04075;ko04075;ko04075	pme3961	2'-Deoxyadenosine	2'-脱氧腺苷	Nucleotides and derivatives	C00559	ko00230,ko01100,ko02010	0.855696	5.9512e-06
GH_A05G2253	--	--	pme3961	2'-Deoxyadenosine	2'-脱氧腺苷	Nucleotides and derivatives	C00559	ko00230,ko01100,ko02010	0.807407	5.09866e-05
GH_A05G2252	--	--	pme3961	2'-Deoxyadenosine	2'-脱氧腺苷	Nucleotides and derivatives	C00559	ko00230,ko01100,ko02010	0.886942	9.36131e-07
GH_D05G2276	--	--	pme3961	2'-Deoxyadenosine	2'-脱氧腺苷	Nucleotides and derivatives	C00559	ko00230,ko01100,ko02010	0.871698	2.44989e-06
GH_D01G2055	--	--	pme3961	2'-Deoxyadenosine	2'-脱氧腺苷	Nucleotides and derivatives	C00559	ko00230,ko01100,ko02010	0.802201	6.20135e-05
GH_A05G0056	K14504	ko04075;ko04075;ko04075;ko04075	Qmzp101823	Hinokinin	扁柏内酯	Lignans and Coumarins	--	--	-0.980498	9.8965e-13
GH_D05G2037	--	--	Qmzp101823	Hinokinin	扁柏内酯	Lignans and Coumarins	--	--	-0.896128	4.89666e-07
GH_A05G3430	--	--	Qmzp101823	Hinokinin	扁柏内酯	Lignans and Coumarins	--	--	-0.84714	9.17089e-06
GH_D13G1495	--	--	Qmzp101823	Hinokinin	扁柏内酯	Lignans and Coumarins	--	--	-0.802004	6.24668e-05
GH_A11G0822	--	--	Qmzp101823	Hinokinin	扁柏内酯	Lignans and Coumarins	--	--	-0.823545	2.67281e-05
GH_D11G3643	K19613	--	Qmzp101823	Hinokinin	扁柏内酯	Lignans and Coumarins	--	--	-0.873519	2.19825e-06
GH_A05G1190	--	--	Qmzp101823	Hinokinin	扁柏内酯	Lignans and Coumarins	--	--	0.840071	1.28612e-05
GH_A06G0175	K02183	ko04070;ko04626;ko04016;ko04626;ko04016;ko04070;ko04626;ko04016;ko04070;ko04016;ko04070;ko04626;ko04070;ko04016;ko04626	Qmzp101823	Hinokinin	扁柏内酯	Lignans and Coumarins	--	--	-0.912816	1.27314e-07
GH_A02G0833	--	--	Qmzp101823	Hinokinin	扁柏内酯	Lignans and Coumarins	--	--	-0.971085	2.24393e-11
GH_A05G3720	--	--	Qmzp101823	Hinokinin	扁柏内酯	Lignans and Coumarins	--	--	-0.828144	2.1974e-05
GH_D09G1978	--	--	Qmzp101823	Hinokinin	扁柏内酯	Lignans and Coumarins	--	--	-0.842725	1.13496e-05
GH_D13G0145	--	--	Qmzp101823	Hinokinin	扁柏内酯	Lignans and Coumarins	--	--	-0.882264	1.27517e-06
GH_D05G0061	K14504	ko04075;ko04075;ko04075;ko04075;ko04075;ko04075;ko04075	Qmzp101823	Hinokinin	扁柏内酯	Lignans and Coumarins	--	--	-0.985387	9.98855e-14
GH_A01G1341	--	--	Qmzp101823	Hinokinin	扁柏内酯	Lignans and Coumarins	--	--	-0.873781	2.16384e-06
GH_D02G0316	K00799	ko00480;ko00480;ko00480;ko00480	Qmzp101823	Hinokinin	扁柏内酯	Lignans and Coumarins	--	--	-0.801695	6.31844e-05
GH_A01G1959	--	--	Qmzp101823	Hinokinin	扁柏内酯	Lignans and Coumarins	--	--	-0.954239	8.37309e-10
GH_D02G0214	K08237	--	Qmzp101823	Hinokinin	扁柏内酯	Lignans and Coumarins	--	--	-0.818251	3.3263e-05
GH_D05G2359	--	--	Qmzp101823	Hinokinin	扁柏内酯	Lignans and Coumarins	--	--	-0.895181	5.24934e-07
GH_D03G0528	K14504	ko04075;ko04075;ko04075;ko04075;ko04075;ko04075;ko04075;ko04075	Qmzp101823	Hinokinin	扁柏内酯	Lignans and Coumarins	--	--	-0.925268	3.8622e-08
GH_D12G1800	--	--	Qmzp101823	Hinokinin	扁柏内酯	Lignans and Coumarins	--	--	-0.860544	4.60062e-06
GH_D05G3276	K14504	ko04075;ko04075;ko04075;ko04075;ko04075	Qmzp101823	Hinokinin	扁柏内酯	Lignans and Coumarins	--	--	-0.9518	1.25868e-09
GH_A05G4208	K14638	--	Qmzp101823	Hinokinin	扁柏内酯	Lignans and Coumarins	--	--	-0.858005	5.27077e-06
GH_A01G1336	--	--	Qmzp101823	Hinokinin	扁柏内酯	Lignans and Coumarins	--	--	-0.800974	6.48878e-05
GH_D02G1023	K14504	ko04075;ko04075;ko04075;ko04075;ko04075;ko04075	Qmzp101823	Hinokinin	扁柏内酯	Lignans and Coumarins	--	--	-0.978843	1.88931e-12
GH_D11G3548	K13459	ko04626;ko04626;ko04626;ko04626;ko04626	Qmzp101823	Hinokinin	扁柏内酯	Lignans and Coumarins	--	--	-0.819018	3.22397e-05
GH_A11G1164	--	--	Qmzp101823	Hinokinin	扁柏内酯	Lignans and Coumarins	--	--	-0.873866	2.15284e-06
GH_A07G0006	K07232	ko00480;ko00480;ko00480	Qmzp101823	Hinokinin	扁柏内酯	Lignans and Coumarins	--	--	-0.839479	1.3221e-05
GH_D04G0256	--	--	Qmzp101823	Hinokinin	扁柏内酯	Lignans and Coumarins	--	--	-0.873322	2.22434e-06
GH_A11G2475	--	--	Qmzp101823	Hinokinin	扁柏内酯	Lignans and Coumarins	--	--	-0.909225	1.73812e-07
GH_A11G1143	--	--	Qmzp101823	Hinokinin	扁柏内酯	Lignans and Coumarins	--	--	-0.877626	1.71092e-06
GH_D10G1840	--	--	Qmzp101823	Hinokinin	扁柏内酯	Lignans and Coumarins	--	--	-0.885766	1.01303e-06
GH_D08G1233	--	--	Qmzp101823	Hinokinin	扁柏内酯	Lignans and Coumarins	--	--	-0.803823	5.8378e-05
GH_D05G1190	--	--	Qmzp101823	Hinokinin	扁柏内酯	Lignans and Coumarins	--	--	0.81738	3.44588e-05
GH_A02G0944	K13448	ko04626;ko04626	Qmzp101823	Hinokinin	扁柏内酯	Lignans and Coumarins	--	--	-0.881299	1.35695e-06
GH_D02G0848	--	--	Qmzp101823	Hinokinin	扁柏内酯	Lignans and Coumarins	--	--	-0.960826	2.46589e-10
GH_D02G0926	--	--	Qmzp101823	Hinokinin	扁柏内酯	Lignans and Coumarins	--	--	-0.830557	1.97822e-05
GH_A05G2002	--	--	Qmzp101823	Hinokinin	扁柏内酯	Lignans and Coumarins	--	--	-0.872011	2.4049e-06
GH_A05G2912	--	--	Qmzp101823	Hinokinin	扁柏内酯	Lignans and Coumarins	--	--	-0.933651	1.53158e-08
GH_D03G0166	--	--	Qmzp101823	Hinokinin	扁柏内酯	Lignans and Coumarins	--	--	-0.876025	1.88849e-06
GH_D10G1472	K22395	ko00940;ko00940;ko00940;ko00940;ko00940	Qmzp101823	Hinokinin	扁柏内酯	Lignans and Coumarins	--	--	-0.913519	1.196e-07
GH_D07G0465	K05282	ko00904;ko00904;ko00904;ko00904;ko00904	Qmzp101823	Hinokinin	扁柏内酯	Lignans and Coumarins	--	--	-0.899911	3.68419e-07
GH_D05G1878	--	--	Qmzp101823	Hinokinin	扁柏内酯	Lignans and Coumarins	--	--	0.836934	1.48673e-05
GH_A12G1402	K06611	ko00052;ko00052;ko00052	Qmzp101823	Hinokinin	扁柏内酯	Lignans and Coumarins	--	--	-0.878316	1.6389e-06
GH_A11G1609	--	--	Qmzp101823	Hinokinin	扁柏内酯	Lignans and Coumarins	--	--	-0.91796	7.95789e-08
GH_A02G1658	K14504	ko04075;ko04075;ko04075	Qmzp101823	Hinokinin	扁柏内酯	Lignans and Coumarins	--	--	-0.969418	3.49564e-11
GH_A02G1657	K14504	ko04075;ko04075;ko04075	Qmzp101823	Hinokinin	扁柏内酯	Lignans and Coumarins	--	--	-0.935155	1.28101e-08
GH_D02G1318	K10143	ko04712;ko04120;ko04712;ko04120;ko04712;ko04120	Qmzp101823	Hinokinin	扁柏内酯	Lignans and Coumarins	--	--	-0.884307	1.11596e-06
GH_D08G2430	--	--	Qmzp101823	Hinokinin	扁柏内酯	Lignans and Coumarins	--	--	0.83441	1.66707e-05
GH_A10G0258	--	--	Qmzp101823	Hinokinin	扁柏内酯	Lignans and Coumarins	--	--	0.816351	3.5918e-05
GH_A10G2658	--	--	Qmzp101823	Hinokinin	扁柏内酯	Lignans and Coumarins	--	--	-0.851481	7.38872e-06
GH_A05G3249	K14504	ko04075;ko04075;ko04075	Qmzp101823	Hinokinin	扁柏内酯	Lignans and Coumarins	--	--	-0.932721	1.70686e-08
GH_D06G0607	--	--	Qmzp101823	Hinokinin	扁柏内酯	Lignans and Coumarins	--	--	-0.826753	2.33283e-05
GH_A13G2169	K08776	--	Qmzp101823	Hinokinin	扁柏内酯	Lignans and Coumarins	--	--	-0.87489	2.02373e-06
GH_A05G2253	--	--	Qmzp101823	Hinokinin	扁柏内酯	Lignans and Coumarins	--	--	-0.934447	1.39419e-08
GH_A05G2252	--	--	Qmzp101823	Hinokinin	扁柏内酯	Lignans and Coumarins	--	--	-0.986951	4.05652e-14
GH_D05G2276	--	--	Qmzp101823	Hinokinin	扁柏内酯	Lignans and Coumarins	--	--	-0.971312	2.10858e-11
GH_A11G1423	--	--	Qmzp101823	Hinokinin	扁柏内酯	Lignans and Coumarins	--	--	-0.895319	5.19656e-07
GH_A05G0293	K01489	ko00240	Qmzp101823	Hinokinin	扁柏内酯	Lignans and Coumarins	--	--	-0.814894	3.80763e-05
GH_D01G2055	--	--	Qmzp101823	Hinokinin	扁柏内酯	Lignans and Coumarins	--	--	-0.90904	1.76559e-07
GH_A03G2101	K09422	--	Qmzp101823	Hinokinin	扁柏内酯	Lignans and Coumarins	--	--	-0.942086	5.30165e-09
GH_D01G0720	K04125	ko00904;ko00904	Ymjm000141	4-O-Caffeoylquinic acid methyl ester*	4-O-咖啡酰奎尼酸甲酯*	Phenolic acids	--	--	-0.807255	5.12815e-05
GH_D01G0720	K04125	ko00904;ko00904	Ymjm000142	5-O-Caffeoylquinic acid methyl ester*	5-O-咖啡酰奎尼酸甲酯*	Phenolic acids	--	--	-0.807255	5.12815e-05
GH_A05G1606	--	--	pmp000102	Arecatannin A1*	槟榔鞣质 A1*	Tannins	C17894	--	-0.83634	1.52759e-05
GH_D11G2825	--	--	pmp000102	Arecatannin A1*	槟榔鞣质 A1*	Tannins	C17894	--	-0.82287	2.74945e-05
GH_D10G1008	--	--	pmp000102	Arecatannin A1*	槟榔鞣质 A1*	Tannins	C17894	--	0.809751	4.65952e-05
GH_A06G0014	K00430	ko00940;ko00940;ko00940;ko00940;ko00940;ko00940;ko00940	pmp000102	Arecatannin A1*	槟榔鞣质 A1*	Tannins	C17894	--	-0.826371	2.37127e-05
GH_A11G2475	--	--	pmp000102	Arecatannin A1*	槟榔鞣质 A1*	Tannins	C17894	--	0.832655	1.80313e-05
GH_A05G4048	--	--	pmp000102	Arecatannin A1*	槟榔鞣质 A1*	Tannins	C17894	--	-0.804441	5.70432e-05
GH_A09G0914	--	--	pmp000102	Arecatannin A1*	槟榔鞣质 A1*	Tannins	C17894	--	-0.840008	1.2899e-05
GH_D10G1269	K20628	--	pmp000102	Arecatannin A1*	槟榔鞣质 A1*	Tannins	C17894	--	-0.805987	5.38129e-05
GH_A10G2331	K12373	ko00513;ko00604;ko00603;ko00511;ko00531;ko00520;ko00520;ko00604;ko00603;ko00511;ko00531;ko00513	pmp000102	Arecatannin A1*	槟榔鞣质 A1*	Tannins	C17894	--	-0.891223	6.97074e-07
GH_A13G0830	K09422	--	pmp000102	Arecatannin A1*	槟榔鞣质 A1*	Tannins	C17894	--	-0.814631	3.84761e-05
GH_A05G2233	--	--	pmp000102	Arecatannin A1*	槟榔鞣质 A1*	Tannins	C17894	--	-0.807936	4.99658e-05
GH_A13G0829	K09422	--	pmp000102	Arecatannin A1*	槟榔鞣质 A1*	Tannins	C17894	--	-0.81864	3.27402e-05
GH_A10G2120	K09285	--	mws1577	Genipin-1-O-gentiobioside	京尼平-1-O-龙胆双糖苷	Terpenoids	C16965	--	0.804822	5.62318e-05
GH_A11G3659	--	--	mws1577	Genipin-1-O-gentiobioside	京尼平-1-O-龙胆双糖苷	Terpenoids	C16965	--	-0.87809	1.66223e-06
GH_D11G3643	K19613	--	mws1577	Genipin-1-O-gentiobioside	京尼平-1-O-龙胆双糖苷	Terpenoids	C16965	--	-0.844756	1.02981e-05
GH_A06G0175	K02183	ko04070;ko04626;ko04016;ko04626;ko04016;ko04070;ko04626;ko04016;ko04070;ko04016;ko04070;ko04626;ko04070;ko04016;ko04626	mws1577	Genipin-1-O-gentiobioside	京尼平-1-O-龙胆双糖苷	Terpenoids	C16965	--	-0.827093	2.2991e-05
GH_A05G3720	--	--	mws1577	Genipin-1-O-gentiobioside	京尼平-1-O-龙胆双糖苷	Terpenoids	C16965	--	-0.860177	4.69289e-06
GH_A13G1453	--	--	mws1577	Genipin-1-O-gentiobioside	京尼平-1-O-龙胆双糖苷	Terpenoids	C16965	--	0.810764	4.47987e-05
GH_A11G3603	K08064	--	mws1577	Genipin-1-O-gentiobioside	京尼平-1-O-龙胆双糖苷	Terpenoids	C16965	--	-0.889771	7.71427e-07
GH_D10G1942	K11866	ko04144;ko04144;ko04144	mws1577	Genipin-1-O-gentiobioside	京尼平-1-O-龙胆双糖苷	Terpenoids	C16965	--	-0.867348	3.15343e-06
GH_D02G0316	K00799	ko00480;ko00480;ko00480;ko00480	mws1577	Genipin-1-O-gentiobioside	京尼平-1-O-龙胆双糖苷	Terpenoids	C16965	--	-0.852259	7.10308e-06
GH_D02G0212	K08237	--	mws1577	Genipin-1-O-gentiobioside	京尼平-1-O-龙胆双糖苷	Terpenoids	C16965	--	0.824449	2.573e-05
GH_D11G2865	--	--	mws1577	Genipin-1-O-gentiobioside	京尼平-1-O-龙胆双糖苷	Terpenoids	C16965	--	0.818006	3.35957e-05
GH_D12G1800	--	--	mws1577	Genipin-1-O-gentiobioside	京尼平-1-O-龙胆双糖苷	Terpenoids	C16965	--	-0.869419	2.7994e-06
GH_D06G2192	--	--	mws1577	Genipin-1-O-gentiobioside	京尼平-1-O-龙胆双糖苷	Terpenoids	C16965	--	-0.800905	6.50514e-05
GH_A05G4208	K14638	--	mws1577	Genipin-1-O-gentiobioside	京尼平-1-O-龙胆双糖苷	Terpenoids	C16965	--	-0.821627	2.89556e-05
GH_D11G3548	K13459	ko04626;ko04626;ko04626;ko04626;ko04626	mws1577	Genipin-1-O-gentiobioside	京尼平-1-O-龙胆双糖苷	Terpenoids	C16965	--	-0.847354	9.07551e-06
GH_A11G2475	--	--	mws1577	Genipin-1-O-gentiobioside	京尼平-1-O-龙胆双糖苷	Terpenoids	C16965	--	-0.84926	8.25966e-06
GH_D05G3766	K13459	ko04626;ko04626	mws1577	Genipin-1-O-gentiobioside	京尼平-1-O-龙胆双糖苷	Terpenoids	C16965	--	0.90676	2.1365e-07
GH_D04G2127	--	--	mws1577	Genipin-1-O-gentiobioside	京尼平-1-O-龙胆双糖苷	Terpenoids	C16965	--	-0.845908	9.73946e-06
GH_A05G4048	--	--	mws1577	Genipin-1-O-gentiobioside	京尼平-1-O-龙胆双糖苷	Terpenoids	C16965	--	0.816307	3.59825e-05
GH_D02G0926	--	--	mws1577	Genipin-1-O-gentiobioside	京尼平-1-O-龙胆双糖苷	Terpenoids	C16965	--	-0.846201	9.60164e-06
GH_A05G2912	--	--	mws1577	Genipin-1-O-gentiobioside	京尼平-1-O-龙胆双糖苷	Terpenoids	C16965	--	-0.811905	4.28483e-05
GH_D03G0166	--	--	mws1577	Genipin-1-O-gentiobioside	京尼平-1-O-龙胆双糖苷	Terpenoids	C16965	--	-0.901703	3.20699e-07
GH_D01G0404	K13459	ko04626;ko04626;ko04626	mws1577	Genipin-1-O-gentiobioside	京尼平-1-O-龙胆双糖苷	Terpenoids	C16965	--	-0.828221	2.19011e-05
GH_A05G1102	K15255	--	mws1577	Genipin-1-O-gentiobioside	京尼平-1-O-龙胆双糖苷	Terpenoids	C16965	--	-0.80091	6.50398e-05
GH_A05G0444	--	--	mws1577	Genipin-1-O-gentiobioside	京尼平-1-O-龙胆双糖苷	Terpenoids	C16965	--	0.855013	6.16644e-06
GH_D08G2327	--	--	mws1577	Genipin-1-O-gentiobioside	京尼平-1-O-龙胆双糖苷	Terpenoids	C16965	--	0.803573	5.89263e-05
GH_A10G2658	--	--	mws1577	Genipin-1-O-gentiobioside	京尼平-1-O-龙胆双糖苷	Terpenoids	C16965	--	-0.871412	2.49147e-06
GH_D07G2022	--	--	mws1577	Genipin-1-O-gentiobioside	京尼平-1-O-龙胆双糖苷	Terpenoids	C16965	--	-0.816736	3.53664e-05
GH_A01G0684	K10840	ko03420;ko03420;ko03420;ko03420;ko03420	mws1577	Genipin-1-O-gentiobioside	京尼平-1-O-龙胆双糖苷	Terpenoids	C16965	--	-0.823664	2.65953e-05
GH_A13G2169	K08776	--	mws1577	Genipin-1-O-gentiobioside	京尼平-1-O-龙胆双糖苷	Terpenoids	C16965	--	-0.800236	6.66697e-05
GH_A05G0293	K01489	ko00240	mws1577	Genipin-1-O-gentiobioside	京尼平-1-O-龙胆双糖苷	Terpenoids	C16965	--	-0.826916	2.31668e-05
GH_D13G1495	--	--	mws0609	Guanosine 3',5'-cyclic monophosphate	鸟苷 3',5'-环单磷酸	Nucleotides and derivatives	C00942	ko00230,ko01100	0.8357	1.57272e-05
GH_A07G0878	K09590	ko00905;ko00905;ko00905;ko00905	Lmqp000329	5-Aminoimidazole ribonucleotide	5-氨基咪唑核糖核苷酸	Nucleotides and derivatives	--	--	0.838742	1.36812e-05
GH_A05G0056	K14504	ko04075;ko04075;ko04075;ko04075	pme1086	Glutathione reduced form	谷胱甘肽还原型	Amino acids and derivatives	C00051	ko00270,ko00480,ko01100,ko01240,ko02010	-0.910544	1.5527e-07
GH_D05G2037	--	--	pme1086	Glutathione reduced form	谷胱甘肽还原型	Amino acids and derivatives	C00051	ko00270,ko00480,ko01100,ko01240,ko02010	-0.89891	3.97648e-07
GH_A05G3430	--	--	pme1086	Glutathione reduced form	谷胱甘肽还原型	Amino acids and derivatives	C00051	ko00270,ko00480,ko01100,ko01240,ko02010	-0.834801	1.63793e-05
GH_D11G3643	K19613	--	pme1086	Glutathione reduced form	谷胱甘肽还原型	Amino acids and derivatives	C00051	ko00270,ko00480,ko01100,ko01240,ko02010	-0.814033	3.94017e-05
GH_A05G1190	--	--	pme1086	Glutathione reduced form	谷胱甘肽还原型	Amino acids and derivatives	C00051	ko00270,ko00480,ko01100,ko01240,ko02010	0.812688	4.15517e-05
GH_A06G0175	K02183	ko04070;ko04626;ko04016;ko04626;ko04016;ko04070;ko04626;ko04016;ko04070;ko04016;ko04070;ko04626;ko04070;ko04016;ko04626	pme1086	Glutathione reduced form	谷胱甘肽还原型	Amino acids and derivatives	C00051	ko00270,ko00480,ko01100,ko01240,ko02010	-0.825146	2.49825e-05
GH_A02G0833	--	--	pme1086	Glutathione reduced form	谷胱甘肽还原型	Amino acids and derivatives	C00051	ko00270,ko00480,ko01100,ko01240,ko02010	-0.874294	2.09801e-06
GH_D13G0145	--	--	pme1086	Glutathione reduced form	谷胱甘肽还原型	Amino acids and derivatives	C00051	ko00270,ko00480,ko01100,ko01240,ko02010	-0.84583	9.77659e-06
GH_D05G0061	K14504	ko04075;ko04075;ko04075;ko04075;ko04075;ko04075;ko04075	pme1086	Glutathione reduced form	谷胱甘肽还原型	Amino acids and derivatives	C00051	ko00270,ko00480,ko01100,ko01240,ko02010	-0.914111	1.13418e-07
GH_A01G1341	--	--	pme1086	Glutathione reduced form	谷胱甘肽还原型	Amino acids and derivatives	C00051	ko00270,ko00480,ko01100,ko01240,ko02010	-0.825878	2.42176e-05
GH_A01G1959	--	--	pme1086	Glutathione reduced form	谷胱甘肽还原型	Amino acids and derivatives	C00051	ko00270,ko00480,ko01100,ko01240,ko02010	-0.84629	9.56033e-06
GH_D05G2359	--	--	pme1086	Glutathione reduced form	谷胱甘肽还原型	Amino acids and derivatives	C00051	ko00270,ko00480,ko01100,ko01240,ko02010	-0.821248	2.94139e-05
GH_D03G0528	K14504	ko04075;ko04075;ko04075;ko04075;ko04075;ko04075;ko04075;ko04075	pme1086	Glutathione reduced form	谷胱甘肽还原型	Amino acids and derivatives	C00051	ko00270,ko00480,ko01100,ko01240,ko02010	-0.920035	6.52679e-08
GH_D05G3276	K14504	ko04075;ko04075;ko04075;ko04075;ko04075	pme1086	Glutathione reduced form	谷胱甘肽还原型	Amino acids and derivatives	C00051	ko00270,ko00480,ko01100,ko01240,ko02010	-0.955758	6.42282e-10
GH_D02G1023	K14504	ko04075;ko04075;ko04075;ko04075;ko04075;ko04075	pme1086	Glutathione reduced form	谷胱甘肽还原型	Amino acids and derivatives	C00051	ko00270,ko00480,ko01100,ko01240,ko02010	-0.917899	8.00376e-08
GH_A11G1164	--	--	pme1086	Glutathione reduced form	谷胱甘肽还原型	Amino acids and derivatives	C00051	ko00270,ko00480,ko01100,ko01240,ko02010	-0.84057	1.25645e-05
GH_A06G0750	K00469	ko00053;ko00562;ko00053;ko00562;ko00562;ko00053;ko00053;ko00562;ko00053;ko00562	pme1086	Glutathione reduced form	谷胱甘肽还原型	Amino acids and derivatives	C00051	ko00270,ko00480,ko01100,ko01240,ko02010	0.859136	4.96254e-06
GH_D04G0256	--	--	pme1086	Glutathione reduced form	谷胱甘肽还原型	Amino acids and derivatives	C00051	ko00270,ko00480,ko01100,ko01240,ko02010	-0.861565	4.35264e-06
GH_A11G2475	--	--	pme1086	Glutathione reduced form	谷胱甘肽还原型	Amino acids and derivatives	C00051	ko00270,ko00480,ko01100,ko01240,ko02010	-0.877748	1.698e-06
GH_A11G1143	--	--	pme1086	Glutathione reduced form	谷胱甘肽还原型	Amino acids and derivatives	C00051	ko00270,ko00480,ko01100,ko01240,ko02010	-0.802102	6.2241e-05
GH_D10G1840	--	--	pme1086	Glutathione reduced form	谷胱甘肽还原型	Amino acids and derivatives	C00051	ko00270,ko00480,ko01100,ko01240,ko02010	-0.937898	9.14456e-09
GH_D05G1190	--	--	pme1086	Glutathione reduced form	谷胱甘肽还原型	Amino acids and derivatives	C00051	ko00270,ko00480,ko01100,ko01240,ko02010	0.802937	6.03394e-05
GH_A02G0944	K13448	ko04626;ko04626	pme1086	Glutathione reduced form	谷胱甘肽还原型	Amino acids and derivatives	C00051	ko00270,ko00480,ko01100,ko01240,ko02010	-0.817224	3.46771e-05
GH_D02G0848	--	--	pme1086	Glutathione reduced form	谷胱甘肽还原型	Amino acids and derivatives	C00051	ko00270,ko00480,ko01100,ko01240,ko02010	-0.855562	5.99278e-06
GH_A05G2912	--	--	pme1086	Glutathione reduced form	谷胱甘肽还原型	Amino acids and derivatives	C00051	ko00270,ko00480,ko01100,ko01240,ko02010	-0.911655	1.40998e-07
GH_D03G0166	--	--	pme1086	Glutathione reduced form	谷胱甘肽还原型	Amino acids and derivatives	C00051	ko00270,ko00480,ko01100,ko01240,ko02010	-0.818867	3.24382e-05
GH_D10G1472	K22395	ko00940;ko00940;ko00940;ko00940;ko00940	pme1086	Glutathione reduced form	谷胱甘肽还原型	Amino acids and derivatives	C00051	ko00270,ko00480,ko01100,ko01240,ko02010	-0.941591	5.66595e-09
GH_D07G0465	K05282	ko00904;ko00904;ko00904;ko00904;ko00904	pme1086	Glutathione reduced form	谷胱甘肽还原型	Amino acids and derivatives	C00051	ko00270,ko00480,ko01100,ko01240,ko02010	-0.896629	4.71875e-07
GH_A12G1973	--	--	pme1086	Glutathione reduced form	谷胱甘肽还原型	Amino acids and derivatives	C00051	ko00270,ko00480,ko01100,ko01240,ko02010	0.920046	6.51954e-08
GH_A12G1402	K06611	ko00052;ko00052;ko00052	pme1086	Glutathione reduced form	谷胱甘肽还原型	Amino acids and derivatives	C00051	ko00270,ko00480,ko01100,ko01240,ko02010	-0.862953	4.03408e-06
GH_A11G1609	--	--	pme1086	Glutathione reduced form	谷胱甘肽还原型	Amino acids and derivatives	C00051	ko00270,ko00480,ko01100,ko01240,ko02010	-0.815027	3.78746e-05
GH_A02G1658	K14504	ko04075;ko04075;ko04075	pme1086	Glutathione reduced form	谷胱甘肽还原型	Amino acids and derivatives	C00051	ko00270,ko00480,ko01100,ko01240,ko02010	-0.894978	5.32771e-07
GH_A02G1657	K14504	ko04075;ko04075;ko04075	pme1086	Glutathione reduced form	谷胱甘肽还原型	Amino acids and derivatives	C00051	ko00270,ko00480,ko01100,ko01240,ko02010	-0.859074	4.97912e-06
GH_D02G1318	K10143	ko04712;ko04120;ko04712;ko04120;ko04712;ko04120	pme1086	Glutathione reduced form	谷胱甘肽还原型	Amino acids and derivatives	C00051	ko00270,ko00480,ko01100,ko01240,ko02010	-0.847278	9.10914e-06
GH_D08G2430	--	--	pme1086	Glutathione reduced form	谷胱甘肽还原型	Amino acids and derivatives	C00051	ko00270,ko00480,ko01100,ko01240,ko02010	0.935001	1.30494e-08
GH_A10G0258	--	--	pme1086	Glutathione reduced form	谷胱甘肽还原型	Amino acids and derivatives	C00051	ko00270,ko00480,ko01100,ko01240,ko02010	0.864319	3.74004e-06
GH_A05G3249	K14504	ko04075;ko04075;ko04075	pme1086	Glutathione reduced form	谷胱甘肽还原型	Amino acids and derivatives	C00051	ko00270,ko00480,ko01100,ko01240,ko02010	-0.911408	1.44069e-07
GH_D06G0607	--	--	pme1086	Glutathione reduced form	谷胱甘肽还原型	Amino acids and derivatives	C00051	ko00270,ko00480,ko01100,ko01240,ko02010	-0.831138	1.92835e-05
GH_A13G2169	K08776	--	pme1086	Glutathione reduced form	谷胱甘肽还原型	Amino acids and derivatives	C00051	ko00270,ko00480,ko01100,ko01240,ko02010	-0.856966	5.56807e-06
GH_A05G2253	--	--	pme1086	Glutathione reduced form	谷胱甘肽还原型	Amino acids and derivatives	C00051	ko00270,ko00480,ko01100,ko01240,ko02010	-0.852192	7.12723e-06
GH_A05G2252	--	--	pme1086	Glutathione reduced form	谷胱甘肽还原型	Amino acids and derivatives	C00051	ko00270,ko00480,ko01100,ko01240,ko02010	-0.934286	1.42097e-08
GH_D05G2276	--	--	pme1086	Glutathione reduced form	谷胱甘肽还原型	Amino acids and derivatives	C00051	ko00270,ko00480,ko01100,ko01240,ko02010	-0.918709	7.41239e-08
GH_A11G1423	--	--	pme1086	Glutathione reduced form	谷胱甘肽还原型	Amino acids and derivatives	C00051	ko00270,ko00480,ko01100,ko01240,ko02010	-0.818612	3.27772e-05
GH_D01G2055	--	--	pme1086	Glutathione reduced form	谷胱甘肽还原型	Amino acids and derivatives	C00051	ko00270,ko00480,ko01100,ko01240,ko02010	-0.850617	7.7176e-06
GH_A03G2101	K09422	--	pme1086	Glutathione reduced form	谷胱甘肽还原型	Amino acids and derivatives	C00051	ko00270,ko00480,ko01100,ko01240,ko02010	-0.854181	6.43743e-06
GH_D05G1878	--	--	MWSmce001	5-Acetylsalicylic acid	5-乙酰基水杨酸	Phenolic acids	--	--	0.817929	3.37012e-05
GH_D02G1318	K10143	ko04712;ko04120;ko04712;ko04120;ko04712;ko04120	MWSmce001	5-Acetylsalicylic acid	5-乙酰基水杨酸	Phenolic acids	--	--	-0.819883	3.11173e-05
GH_D03G0528	K14504	ko04075;ko04075;ko04075;ko04075;ko04075;ko04075;ko04075;ko04075	pme3011	γ-Aminobutyric acid	γ-氨基丁酸	Organic acids	C00334	ko00250,ko00330,ko00410,ko00650,ko00760,ko01100	0.832514	1.81453e-05
GH_D05G3276	K14504	ko04075;ko04075;ko04075;ko04075;ko04075	pme3011	γ-Aminobutyric acid	γ-氨基丁酸	Organic acids	C00334	ko00250,ko00330,ko00410,ko00650,ko00760,ko01100	0.871594	2.4649e-06
GH_A06G0750	K00469	ko00053;ko00562;ko00053;ko00562;ko00562;ko00053;ko00053;ko00562;ko00053;ko00562	pme3011	γ-Aminobutyric acid	γ-氨基丁酸	Organic acids	C00334	ko00250,ko00330,ko00410,ko00650,ko00760,ko01100	-0.836684	1.5038e-05
GH_A11G2475	--	--	pme3011	γ-Aminobutyric acid	γ-氨基丁酸	Organic acids	C00334	ko00250,ko00330,ko00410,ko00650,ko00760,ko01100	0.807638	5.05374e-05
GH_D10G1840	--	--	pme3011	γ-Aminobutyric acid	γ-氨基丁酸	Organic acids	C00334	ko00250,ko00330,ko00410,ko00650,ko00760,ko01100	0.86907	2.85647e-06
GH_A05G2912	--	--	pme3011	γ-Aminobutyric acid	γ-氨基丁酸	Organic acids	C00334	ko00250,ko00330,ko00410,ko00650,ko00760,ko01100	0.815043	3.78498e-05
GH_D10G1472	K22395	ko00940;ko00940;ko00940;ko00940;ko00940	pme3011	γ-Aminobutyric acid	γ-氨基丁酸	Organic acids	C00334	ko00250,ko00330,ko00410,ko00650,ko00760,ko01100	0.848635	8.51961e-06
GH_D07G0465	K05282	ko00904;ko00904;ko00904;ko00904;ko00904	pme3011	γ-Aminobutyric acid	γ-氨基丁酸	Organic acids	C00334	ko00250,ko00330,ko00410,ko00650,ko00760,ko01100	0.812766	4.14239e-05
GH_A12G1973	--	--	pme3011	γ-Aminobutyric acid	γ-氨基丁酸	Organic acids	C00334	ko00250,ko00330,ko00410,ko00650,ko00760,ko01100	-0.850477	7.77205e-06
GH_D08G2430	--	--	pme3011	γ-Aminobutyric acid	γ-氨基丁酸	Organic acids	C00334	ko00250,ko00330,ko00410,ko00650,ko00760,ko01100	-0.902481	3.01704e-07
GH_A13G2169	K08776	--	pme3011	γ-Aminobutyric acid	γ-氨基丁酸	Organic acids	C00334	ko00250,ko00330,ko00410,ko00650,ko00760,ko01100	0.820757	3.00171e-05
GH_D05G2276	--	--	pme3011	γ-Aminobutyric acid	γ-氨基丁酸	Organic acids	C00334	ko00250,ko00330,ko00410,ko00650,ko00760,ko01100	0.809592	4.68827e-05
GH_A05G0056	K14504	ko04075;ko04075;ko04075;ko04075	Zmdp001647	γ-Glutamyl-L-valine	γ-谷氨酰胺缬氨酸	Amino acids and derivatives	--	--	-0.871043	2.54615e-06
GH_D05G2037	--	--	Zmdp001647	γ-Glutamyl-L-valine	γ-谷氨酰胺缬氨酸	Amino acids and derivatives	--	--	-0.813269	4.06104e-05
GH_A02G0833	--	--	Zmdp001647	γ-Glutamyl-L-valine	γ-谷氨酰胺缬氨酸	Amino acids and derivatives	--	--	-0.882828	1.22937e-06
GH_A05G3720	--	--	Zmdp001647	γ-Glutamyl-L-valine	γ-谷氨酰胺缬氨酸	Amino acids and derivatives	--	--	-0.805462	5.48926e-05
GH_D13G0145	--	--	Zmdp001647	γ-Glutamyl-L-valine	γ-谷氨酰胺缬氨酸	Amino acids and derivatives	--	--	-0.824553	2.56175e-05
GH_D05G0061	K14504	ko04075;ko04075;ko04075;ko04075;ko04075;ko04075;ko04075	Zmdp001647	γ-Glutamyl-L-valine	γ-谷氨酰胺缬氨酸	Amino acids and derivatives	--	--	-0.87937	1.53405e-06
GH_A01G1959	--	--	Zmdp001647	γ-Glutamyl-L-valine	γ-谷氨酰胺缬氨酸	Amino acids and derivatives	--	--	-0.859914	4.75966e-06
GH_D05G2359	--	--	Zmdp001647	γ-Glutamyl-L-valine	γ-谷氨酰胺缬氨酸	Amino acids and derivatives	--	--	-0.895073	5.29107e-07
GH_D03G0528	K14504	ko04075;ko04075;ko04075;ko04075;ko04075;ko04075;ko04075;ko04075	Zmdp001647	γ-Glutamyl-L-valine	γ-谷氨酰胺缬氨酸	Amino acids and derivatives	--	--	-0.851712	7.30304e-06
GH_D05G3276	K14504	ko04075;ko04075;ko04075;ko04075;ko04075	Zmdp001647	γ-Glutamyl-L-valine	γ-谷氨酰胺缬氨酸	Amino acids and derivatives	--	--	-0.882927	1.22152e-06
GH_D02G1023	K14504	ko04075;ko04075;ko04075;ko04075;ko04075;ko04075	Zmdp001647	γ-Glutamyl-L-valine	γ-谷氨酰胺缬氨酸	Amino acids and derivatives	--	--	-0.919177	7.08848e-08
GH_A07G0006	K07232	ko00480;ko00480;ko00480	Zmdp001647	γ-Glutamyl-L-valine	γ-谷氨酰胺缬氨酸	Amino acids and derivatives	--	--	-0.834959	1.62634e-05
GH_A11G2475	--	--	Zmdp001647	γ-Glutamyl-L-valine	γ-谷氨酰胺缬氨酸	Amino acids and derivatives	--	--	-0.883838	1.15089e-06
GH_D02G0848	--	--	Zmdp001647	γ-Glutamyl-L-valine	γ-谷氨酰胺缬氨酸	Amino acids and derivatives	--	--	-0.867652	3.09904e-06
GH_A05G2002	--	--	Zmdp001647	γ-Glutamyl-L-valine	γ-谷氨酰胺缬氨酸	Amino acids and derivatives	--	--	-0.810354	4.55188e-05
GH_A05G2912	--	--	Zmdp001647	γ-Glutamyl-L-valine	γ-谷氨酰胺缬氨酸	Amino acids and derivatives	--	--	-0.869339	2.81232e-06
GH_D10G1472	K22395	ko00940;ko00940;ko00940;ko00940;ko00940	Zmdp001647	γ-Glutamyl-L-valine	γ-谷氨酰胺缬氨酸	Amino acids and derivatives	--	--	-0.875825	1.91167e-06
GH_D07G0465	K05282	ko00904;ko00904;ko00904;ko00904;ko00904	Zmdp001647	γ-Glutamyl-L-valine	γ-谷氨酰胺缬氨酸	Amino acids and derivatives	--	--	-0.868194	3.00435e-06
GH_A11G1609	--	--	Zmdp001647	γ-Glutamyl-L-valine	γ-谷氨酰胺缬氨酸	Amino acids and derivatives	--	--	-0.834602	1.65268e-05
GH_A02G1658	K14504	ko04075;ko04075;ko04075	Zmdp001647	γ-Glutamyl-L-valine	γ-谷氨酰胺缬氨酸	Amino acids and derivatives	--	--	-0.899944	3.67498e-07
GH_A02G1657	K14504	ko04075;ko04075;ko04075	Zmdp001647	γ-Glutamyl-L-valine	γ-谷氨酰胺缬氨酸	Amino acids and derivatives	--	--	-0.838696	1.371e-05
GH_D02G1318	K10143	ko04712;ko04120;ko04712;ko04120;ko04712;ko04120	Zmdp001647	γ-Glutamyl-L-valine	γ-谷氨酰胺缬氨酸	Amino acids and derivatives	--	--	-0.841104	1.22534e-05
GH_A10G0258	--	--	Zmdp001647	γ-Glutamyl-L-valine	γ-谷氨酰胺缬氨酸	Amino acids and derivatives	--	--	0.811856	4.29305e-05
GH_A05G3249	K14504	ko04075;ko04075;ko04075	Zmdp001647	γ-Glutamyl-L-valine	γ-谷氨酰胺缬氨酸	Amino acids and derivatives	--	--	-0.948403	2.14729e-09
GH_A05G2253	--	--	Zmdp001647	γ-Glutamyl-L-valine	γ-谷氨酰胺缬氨酸	Amino acids and derivatives	--	--	-0.889353	7.94086e-07
GH_A05G2252	--	--	Zmdp001647	γ-Glutamyl-L-valine	γ-谷氨酰胺缬氨酸	Amino acids and derivatives	--	--	-0.914707	1.07481e-07
GH_D05G2276	--	--	Zmdp001647	γ-Glutamyl-L-valine	γ-谷氨酰胺缬氨酸	Amino acids and derivatives	--	--	-0.90237	3.04348e-07
GH_A11G1423	--	--	Zmdp001647	γ-Glutamyl-L-valine	γ-谷氨酰胺缬氨酸	Amino acids and derivatives	--	--	-0.870843	2.57624e-06
GH_A03G2101	K09422	--	Zmdp001647	γ-Glutamyl-L-valine	γ-谷氨酰胺缬氨酸	Amino acids and derivatives	--	--	-0.881616	1.32959e-06
GH_D05G0061	K14504	ko04075;ko04075;ko04075;ko04075;ko04075;ko04075;ko04075	mws2108	Cryptochlorogenic acid (4-O-Caffeoylquinic acid)*	隐绿原酸 (4-O-咖啡酰奎宁酸)*	Phenolic acids	--	--	-0.802513	6.12991e-05
GH_D05G3276	K14504	ko04075;ko04075;ko04075;ko04075;ko04075	mws2108	Cryptochlorogenic acid (4-O-Caffeoylquinic acid)*	隐绿原酸 (4-O-咖啡酰奎宁酸)*	Phenolic acids	--	--	-0.828403	2.17288e-05
GH_D10G1840	--	--	mws2108	Cryptochlorogenic acid (4-O-Caffeoylquinic acid)*	隐绿原酸 (4-O-咖啡酰奎宁酸)*	Phenolic acids	--	--	-0.861854	4.28471e-06
GH_A02G0944	K13448	ko04626;ko04626	mws2108	Cryptochlorogenic acid (4-O-Caffeoylquinic acid)*	隐绿原酸 (4-O-咖啡酰奎宁酸)*	Phenolic acids	--	--	-0.801382	6.39186e-05
GH_D10G1472	K22395	ko00940;ko00940;ko00940;ko00940;ko00940	mws2108	Cryptochlorogenic acid (4-O-Caffeoylquinic acid)*	隐绿原酸 (4-O-咖啡酰奎宁酸)*	Phenolic acids	--	--	-0.809125	4.77342e-05
GH_A12G1973	--	--	mws2108	Cryptochlorogenic acid (4-O-Caffeoylquinic acid)*	隐绿原酸 (4-O-咖啡酰奎宁酸)*	Phenolic acids	--	--	0.817162	3.47639e-05
GH_A12G1402	K06611	ko00052;ko00052;ko00052	mws2108	Cryptochlorogenic acid (4-O-Caffeoylquinic acid)*	隐绿原酸 (4-O-咖啡酰奎宁酸)*	Phenolic acids	--	--	-0.809335	4.73491e-05
GH_A09G0904	--	--	mws2108	Cryptochlorogenic acid (4-O-Caffeoylquinic acid)*	隐绿原酸 (4-O-咖啡酰奎宁酸)*	Phenolic acids	--	--	0.834853	1.63414e-05
GH_A05G2252	--	--	mws2108	Cryptochlorogenic acid (4-O-Caffeoylquinic acid)*	隐绿原酸 (4-O-咖啡酰奎宁酸)*	Phenolic acids	--	--	-0.815198	3.76163e-05
GH_A05G0056	K14504	ko04075;ko04075;ko04075;ko04075	Lmbn014696	Pimaric acid*	海松酸*	Terpenoids	C09159	--	0.940899	6.21212e-09
GH_D05G2037	--	--	Lmbn014696	Pimaric acid*	海松酸*	Terpenoids	C09159	--	0.851695	7.30943e-06
GH_A05G3430	--	--	Lmbn014696	Pimaric acid*	海松酸*	Terpenoids	C09159	--	0.837046	1.47916e-05
GH_A11G0822	--	--	Lmbn014696	Pimaric acid*	海松酸*	Terpenoids	C09159	--	0.846792	9.32872e-06
GH_D11G3643	K19613	--	Lmbn014696	Pimaric acid*	海松酸*	Terpenoids	C09159	--	0.893189	6.06309e-07
GH_A05G1606	--	--	Lmbn014696	Pimaric acid*	海松酸*	Terpenoids	C09159	--	-0.824801	2.53506e-05
GH_A06G0175	K02183	ko04070;ko04626;ko04016;ko04626;ko04016;ko04070;ko04626;ko04016;ko04070;ko04016;ko04070;ko04626;ko04070;ko04016;ko04626	Lmbn014696	Pimaric acid*	海松酸*	Terpenoids	C09159	--	0.894042	5.70236e-07
GH_A02G0833	--	--	Lmbn014696	Pimaric acid*	海松酸*	Terpenoids	C09159	--	0.910206	1.59847e-07
GH_A05G3720	--	--	Lmbn014696	Pimaric acid*	海松酸*	Terpenoids	C09159	--	0.846019	9.68726e-06
GH_D11G2825	--	--	Lmbn014696	Pimaric acid*	海松酸*	Terpenoids	C09159	--	-0.864278	3.74875e-06
GH_D09G1978	--	--	Lmbn014696	Pimaric acid*	海松酸*	Terpenoids	C09159	--	0.81215	4.24389e-05
GH_A11G3603	K08064	--	Lmbn014696	Pimaric acid*	海松酸*	Terpenoids	C09159	--	0.800997	6.48315e-05
GH_D10G1942	K11866	ko04144;ko04144;ko04144	Lmbn014696	Pimaric acid*	海松酸*	Terpenoids	C09159	--	0.828355	2.17746e-05
GH_D10G1008	--	--	Lmbn014696	Pimaric acid*	海松酸*	Terpenoids	C09159	--	0.816333	3.5944e-05
GH_D13G0145	--	--	Lmbn014696	Pimaric acid*	海松酸*	Terpenoids	C09159	--	0.902315	3.0567e-07
GH_D05G0061	K14504	ko04075;ko04075;ko04075;ko04075;ko04075;ko04075;ko04075	Lmbn014696	Pimaric acid*	海松酸*	Terpenoids	C09159	--	0.929195	2.53967e-08
GH_A01G1341	--	--	Lmbn014696	Pimaric acid*	海松酸*	Terpenoids	C09159	--	0.862668	4.09767e-06
GH_A01G1959	--	--	Lmbn014696	Pimaric acid*	海松酸*	Terpenoids	C09159	--	0.863075	4.0069e-06
GH_A05G0646	K20661	--	Lmbn014696	Pimaric acid*	海松酸*	Terpenoids	C09159	--	-0.807807	5.02125e-05
GH_D05G2359	--	--	Lmbn014696	Pimaric acid*	海松酸*	Terpenoids	C09159	--	0.818865	3.2441e-05
GH_D03G0528	K14504	ko04075;ko04075;ko04075;ko04075;ko04075;ko04075;ko04075;ko04075	Lmbn014696	Pimaric acid*	海松酸*	Terpenoids	C09159	--	0.96366	1.36427e-10
GH_D12G1800	--	--	Lmbn014696	Pimaric acid*	海松酸*	Terpenoids	C09159	--	0.814732	3.83216e-05
GH_D05G3276	K14504	ko04075;ko04075;ko04075;ko04075;ko04075	Lmbn014696	Pimaric acid*	海松酸*	Terpenoids	C09159	--	0.960241	2.77101e-10
GH_A05G4208	K14638	--	Lmbn014696	Pimaric acid*	海松酸*	Terpenoids	C09159	--	0.872662	2.31364e-06
GH_D02G1023	K14504	ko04075;ko04075;ko04075;ko04075;ko04075;ko04075	Lmbn014696	Pimaric acid*	海松酸*	Terpenoids	C09159	--	0.925614	3.72556e-08
GH_D11G3548	K13459	ko04626;ko04626;ko04626;ko04626;ko04626	Lmbn014696	Pimaric acid*	海松酸*	Terpenoids	C09159	--	0.833922	1.70398e-05
GH_A11G1164	--	--	Lmbn014696	Pimaric acid*	海松酸*	Terpenoids	C09159	--	0.885538	1.02861e-06
GH_A06G0750	K00469	ko00053;ko00562;ko00053;ko00562;ko00562;ko00053;ko00053;ko00562;ko00053;ko00562	Lmbn014696	Pimaric acid*	海松酸*	Terpenoids	C09159	--	-0.86976	2.74442e-06
GH_D04G0256	--	--	Lmbn014696	Pimaric acid*	海松酸*	Terpenoids	C09159	--	0.838652	1.37379e-05
GH_A11G2475	--	--	Lmbn014696	Pimaric acid*	海松酸*	Terpenoids	C09159	--	0.943789	4.19831e-09
GH_D04G2127	--	--	Lmbn014696	Pimaric acid*	海松酸*	Terpenoids	C09159	--	0.839421	1.3257e-05
GH_A11G1143	--	--	Lmbn014696	Pimaric acid*	海松酸*	Terpenoids	C09159	--	0.809471	4.71019e-05
GH_D10G1840	--	--	Lmbn014696	Pimaric acid*	海松酸*	Terpenoids	C09159	--	0.88559	1.02499e-06
GH_D10G0802	--	--	Lmbn014696	Pimaric acid*	海松酸*	Terpenoids	C09159	--	-0.824514	2.566e-05
GH_D02G0848	--	--	Lmbn014696	Pimaric acid*	海松酸*	Terpenoids	C09159	--	0.897132	4.54543e-07
GH_D02G0926	--	--	Lmbn014696	Pimaric acid*	海松酸*	Terpenoids	C09159	--	0.829911	2.03504e-05
GH_A05G2912	--	--	Lmbn014696	Pimaric acid*	海松酸*	Terpenoids	C09159	--	0.942261	5.17803e-09
GH_D03G0166	--	--	Lmbn014696	Pimaric acid*	海松酸*	Terpenoids	C09159	--	0.908625	1.82859e-07
GH_D10G1472	K22395	ko00940;ko00940;ko00940;ko00940;ko00940	Lmbn014696	Pimaric acid*	海松酸*	Terpenoids	C09159	--	0.942309	5.14416e-09
GH_A07G1421	--	--	Lmbn014696	Pimaric acid*	海松酸*	Terpenoids	C09159	--	-0.868306	2.98511e-06
GH_D07G0465	K05282	ko00904;ko00904;ko00904;ko00904;ko00904	Lmbn014696	Pimaric acid*	海松酸*	Terpenoids	C09159	--	0.954477	8.0366e-10
GH_A12G1973	--	--	Lmbn014696	Pimaric acid*	海松酸*	Terpenoids	C09159	--	-0.889617	7.79717e-07
GH_A12G1402	K06611	ko00052;ko00052;ko00052	Lmbn014696	Pimaric acid*	海松酸*	Terpenoids	C09159	--	0.919358	6.9665e-08
GH_A11G1609	--	--	Lmbn014696	Pimaric acid*	海松酸*	Terpenoids	C09159	--	0.885821	1.00936e-06
GH_A02G1658	K14504	ko04075;ko04075;ko04075	Lmbn014696	Pimaric acid*	海松酸*	Terpenoids	C09159	--	0.912806	1.27426e-07
GH_A02G1657	K14504	ko04075;ko04075;ko04075	Lmbn014696	Pimaric acid*	海松酸*	Terpenoids	C09159	--	0.897982	4.26541e-07
GH_D02G1318	K10143	ko04712;ko04120;ko04712;ko04120;ko04712;ko04120	Lmbn014696	Pimaric acid*	海松酸*	Terpenoids	C09159	--	0.85757	5.39348e-06
GH_A13G0829	K09422	--	Lmbn014696	Pimaric acid*	海松酸*	Terpenoids	C09159	--	-0.802337	6.16997e-05
GH_A07G2181	--	--	Lmbn014696	Pimaric acid*	海松酸*	Terpenoids	C09159	--	0.805261	5.53101e-05
GH_D08G2430	--	--	Lmbn014696	Pimaric acid*	海松酸*	Terpenoids	C09159	--	-0.903075	2.87861e-07
GH_A10G0258	--	--	Lmbn014696	Pimaric acid*	海松酸*	Terpenoids	C09159	--	-0.888726	8.29092e-07
GH_A10G2658	--	--	Lmbn014696	Pimaric acid*	海松酸*	Terpenoids	C09159	--	0.843085	1.11567e-05
GH_A05G3249	K14504	ko04075;ko04075;ko04075	Lmbn014696	Pimaric acid*	海松酸*	Terpenoids	C09159	--	0.875575	1.94115e-06
GH_A13G2169	K08776	--	Lmbn014696	Pimaric acid*	海松酸*	Terpenoids	C09159	--	0.875992	1.89226e-06
GH_A05G2253	--	--	Lmbn014696	Pimaric acid*	海松酸*	Terpenoids	C09159	--	0.902122	3.10346e-07
GH_A05G2252	--	--	Lmbn014696	Pimaric acid*	海松酸*	Terpenoids	C09159	--	0.945641	3.23006e-09
GH_D05G2276	--	--	Lmbn014696	Pimaric acid*	海松酸*	Terpenoids	C09159	--	0.942328	5.13074e-09
GH_A11G1423	--	--	Lmbn014696	Pimaric acid*	海松酸*	Terpenoids	C09159	--	0.834531	1.65801e-05
GH_A05G0293	K01489	ko00240	Lmbn014696	Pimaric acid*	海松酸*	Terpenoids	C09159	--	0.819504	3.16045e-05
GH_D01G2055	--	--	Lmbn014696	Pimaric acid*	海松酸*	Terpenoids	C09159	--	0.858054	5.25705e-06
GH_A03G2101	K09422	--	Lmbn014696	Pimaric acid*	海松酸*	Terpenoids	C09159	--	0.869916	2.71965e-06
GH_A13G2397	--	--	Zmdp001857	γ-Glutamyltyrosine	γ-谷氨酰胺酪氨酸	Amino acids and derivatives	--	--	-0.838688	1.37152e-05
GH_A01G0089	--	--	Zmdp001857	γ-Glutamyltyrosine	γ-谷氨酰胺酪氨酸	Amino acids and derivatives	--	--	-0.823497	2.67826e-05
GH_A06G1013	K09873	--	Zmdp001857	γ-Glutamyltyrosine	γ-谷氨酰胺酪氨酸	Amino acids and derivatives	--	--	-0.806085	5.36134e-05
GH_A01G0974	K14709	--	Zmdp001857	γ-Glutamyltyrosine	γ-谷氨酰胺酪氨酸	Amino acids and derivatives	--	--	-0.811368	4.3757e-05
GH_A05G3720	--	--	pme1841	Cadaverine	尸胺	Alkaloids	C01672	ko00310,ko00480,ko00960,ko01100,ko01110	-0.854649	6.28382e-06
GH_A13G1453	--	--	pme1841	Cadaverine	尸胺	Alkaloids	C01672	ko00310,ko00480,ko00960,ko01100,ko01110	0.804212	5.75347e-05
GH_A11G3603	K08064	--	pme1841	Cadaverine	尸胺	Alkaloids	C01672	ko00310,ko00480,ko00960,ko01100,ko01110	-0.863076	4.0068e-06
GH_D10G1942	K11866	ko04144;ko04144;ko04144	pme1841	Cadaverine	尸胺	Alkaloids	C01672	ko00310,ko00480,ko00960,ko01100,ko01110	-0.814058	3.93622e-05
GH_A06G0014	K00430	ko00940;ko00940;ko00940;ko00940;ko00940;ko00940;ko00940	pme1841	Cadaverine	尸胺	Alkaloids	C01672	ko00310,ko00480,ko00960,ko01100,ko01110	0.801166	6.44294e-05
GH_D06G1887	K05909	--	pme1841	Cadaverine	尸胺	Alkaloids	C01672	ko00310,ko00480,ko00960,ko01100,ko01110	0.820923	2.9812e-05
GH_D11G3548	K13459	ko04626;ko04626;ko04626;ko04626;ko04626	pme1841	Cadaverine	尸胺	Alkaloids	C01672	ko00310,ko00480,ko00960,ko01100,ko01110	-0.803666	5.8723e-05
GH_A11G2475	--	--	pme1841	Cadaverine	尸胺	Alkaloids	C01672	ko00310,ko00480,ko00960,ko01100,ko01110	-0.82835	2.17792e-05
GH_D05G3766	K13459	ko04626;ko04626	pme1841	Cadaverine	尸胺	Alkaloids	C01672	ko00310,ko00480,ko00960,ko01100,ko01110	0.848706	8.48983e-06
GH_A05G4048	--	--	pme1841	Cadaverine	尸胺	Alkaloids	C01672	ko00310,ko00480,ko00960,ko01100,ko01110	0.849564	8.13517e-06
GH_D10G0802	--	--	pme1841	Cadaverine	尸胺	Alkaloids	C01672	ko00310,ko00480,ko00960,ko01100,ko01110	0.813388	4.04206e-05
GH_D10G1269	K20628	--	pme1841	Cadaverine	尸胺	Alkaloids	C01672	ko00310,ko00480,ko00960,ko01100,ko01110	0.835235	1.60617e-05
GH_D03G0166	--	--	pme1841	Cadaverine	尸胺	Alkaloids	C01672	ko00310,ko00480,ko00960,ko01100,ko01110	-0.840849	1.24012e-05
GH_D07G0465	K05282	ko00904;ko00904;ko00904;ko00904;ko00904	pme1841	Cadaverine	尸胺	Alkaloids	C01672	ko00310,ko00480,ko00960,ko01100,ko01110	-0.806305	5.31688e-05
GH_A13G0830	K09422	--	pme1841	Cadaverine	尸胺	Alkaloids	C01672	ko00310,ko00480,ko00960,ko01100,ko01110	0.845657	9.85885e-06
GH_A05G2233	--	--	pme1841	Cadaverine	尸胺	Alkaloids	C01672	ko00310,ko00480,ko00960,ko01100,ko01110	0.801599	6.34081e-05
GH_A13G0829	K09422	--	pme1841	Cadaverine	尸胺	Alkaloids	C01672	ko00310,ko00480,ko00960,ko01100,ko01110	0.836912	1.48826e-05
GH_A05G0444	--	--	pme1841	Cadaverine	尸胺	Alkaloids	C01672	ko00310,ko00480,ko00960,ko01100,ko01110	0.808502	4.88933e-05
GH_A10G2658	--	--	pme1841	Cadaverine	尸胺	Alkaloids	C01672	ko00310,ko00480,ko00960,ko01100,ko01110	-0.810434	4.53784e-05
GH_A08G2235	--	--	Lmzn001582	5'-Glucosyloxyjasmanic acid	5'-葡萄糖基氧代茉莉酸	Phenolic acids	--	--	-0.867523	3.12205e-06
GH_D12G2267	--	--	Lmzn001582	5'-Glucosyloxyjasmanic acid	5'-葡萄糖基氧代茉莉酸	Phenolic acids	--	--	0.851898	7.23456e-06
GH_A06G0205	K10395	--	Lmzn001582	5'-Glucosyloxyjasmanic acid	5'-葡萄糖基氧代茉莉酸	Phenolic acids	--	--	0.825117	2.5013e-05
GH_A13G2397	--	--	Lmzn001582	5'-Glucosyloxyjasmanic acid	5'-葡萄糖基氧代茉莉酸	Phenolic acids	--	--	0.800208	6.67392e-05
GH_A03G0092	--	--	Lmzn001582	5'-Glucosyloxyjasmanic acid	5'-葡萄糖基氧代茉莉酸	Phenolic acids	--	--	0.82059	3.02255e-05
GH_D10G2538	--	--	Lmzn001582	5'-Glucosyloxyjasmanic acid	5'-葡萄糖基氧代茉莉酸	Phenolic acids	--	--	-0.87808	1.66321e-06
GH_D11G3528	--	--	Lmzn001582	5'-Glucosyloxyjasmanic acid	5'-葡萄糖基氧代茉莉酸	Phenolic acids	--	--	-0.887585	8.96262e-07
GH_D11G3529	--	--	Lmzn001582	5'-Glucosyloxyjasmanic acid	5'-葡萄糖基氧代茉莉酸	Phenolic acids	--	--	-0.890149	7.51475e-07
GH_A02G0718	K15382	--	Lmzn001582	5'-Glucosyloxyjasmanic acid	5'-葡萄糖基氧代茉莉酸	Phenolic acids	--	--	-0.884842	1.07724e-06
GH_D02G1743	K02900	ko03010;ko03010	Lmzn001582	5'-Glucosyloxyjasmanic acid	5'-葡萄糖基氧代茉莉酸	Phenolic acids	--	--	0.825345	2.47722e-05
GH_A10G2377	--	--	Lmzn001582	5'-Glucosyloxyjasmanic acid	5'-葡萄糖基氧代茉莉酸	Phenolic acids	--	--	-0.865957	3.41211e-06
GH_A11G1929	--	--	Lmzn001582	5'-Glucosyloxyjasmanic acid	5'-葡萄糖基氧代茉莉酸	Phenolic acids	--	--	-0.873849	2.15501e-06
GH_A08G1862	--	--	Lmzn001582	5'-Glucosyloxyjasmanic acid	5'-葡萄糖基氧代茉莉酸	Phenolic acids	--	--	-0.892627	6.31144e-07
GH_A08G1860	--	--	Lmzn001582	5'-Glucosyloxyjasmanic acid	5'-葡萄糖基氧代茉莉酸	Phenolic acids	--	--	-0.882618	1.24624e-06
GH_A08G1864	--	--	Lmzn001582	5'-Glucosyloxyjasmanic acid	5'-葡萄糖基氧代茉莉酸	Phenolic acids	--	--	-0.879939	1.47984e-06
GH_D03G1806	--	--	Lmzn001582	5'-Glucosyloxyjasmanic acid	5'-葡萄糖基氧代茉莉酸	Phenolic acids	--	--	-0.804757	5.63702e-05
GH_D03G1805	--	--	Lmzn001582	5'-Glucosyloxyjasmanic acid	5'-葡萄糖基氧代茉莉酸	Phenolic acids	--	--	-0.873446	2.20786e-06
GH_D07G0744	K09264	--	Lmzn001582	5'-Glucosyloxyjasmanic acid	5'-葡萄糖基氧代茉莉酸	Phenolic acids	--	--	-0.844214	1.05703e-05
GH_D07G2009	--	--	Lmzn001582	5'-Glucosyloxyjasmanic acid	5'-葡萄糖基氧代茉莉酸	Phenolic acids	--	--	0.931732	1.9121e-08
GH_D11G0470	--	--	Lmzn001582	5'-Glucosyloxyjasmanic acid	5'-葡萄糖基氧代茉莉酸	Phenolic acids	--	--	0.832626	1.80548e-05
GH_A07G0749	K09264	--	Lmzn001582	5'-Glucosyloxyjasmanic acid	5'-葡萄糖基氧代茉莉酸	Phenolic acids	--	--	-0.875825	1.91173e-06
GH_A05G1683	K08901	ko00195;ko00195;ko00195;ko00195	Lmzn001582	5'-Glucosyloxyjasmanic acid	5'-葡萄糖基氧代茉莉酸	Phenolic acids	--	--	-0.892159	6.52522e-07
GH_A05G1682	--	--	Lmzn001582	5'-Glucosyloxyjasmanic acid	5'-葡萄糖基氧代茉莉酸	Phenolic acids	--	--	-0.863777	3.85445e-06
GH_A13G2260	K03453	--	Lmzn001582	5'-Glucosyloxyjasmanic acid	5'-葡萄糖基氧代茉莉酸	Phenolic acids	--	--	-0.870638	2.60749e-06
GH_D01G1694	K03027	ko03020;ko03020;ko03020	Lmzn001582	5'-Glucosyloxyjasmanic acid	5'-葡萄糖基氧代茉莉酸	Phenolic acids	--	--	-0.827393	2.26964e-05
GH_A12G2561	--	--	Lmzn001582	5'-Glucosyloxyjasmanic acid	5'-葡萄糖基氧代茉莉酸	Phenolic acids	--	--	-0.915376	1.01134e-07
GH_D05G0466	K17795	--	Lmzn001582	5'-Glucosyloxyjasmanic acid	5'-葡萄糖基氧代茉莉酸	Phenolic acids	--	--	0.800096	6.70143e-05
[truncated: 767 more rows]

## Sheet: 3-leaf
Supplemental Table S5 Pearson correlation coefficient of correlation analysis
geneID	KO_gene	KEGG_map_gene	metaID	Compounds	物质	Class I	CID	KEGG_map_meta	coefficient	pvalue
GH_A12G2590	--	--	Lmhn002926	p-Coumaroylmalic acid	对香豆酰苹果酸	Phenolic acids	--	--	-0.826317	2.37681e-05
GH_D02G0980	--	--	Lmhn002926	p-Coumaroylmalic acid	对香豆酰苹果酸	Phenolic acids	--	--	-0.819389	3.17542e-05
GH_D08G2631	--	--	Lmhn002926	p-Coumaroylmalic acid	对香豆酰苹果酸	Phenolic acids	--	--	-0.820741	3.00374e-05
GH_A09G1308	K09285	--	Lmhn002926	p-Coumaroylmalic acid	对香豆酰苹果酸	Phenolic acids	--	--	-0.807119	5.15483e-05
GH_A02G1934	--	--	Lmhn002926	p-Coumaroylmalic acid	对香豆酰苹果酸	Phenolic acids	--	--	-0.843018	1.11922e-05
GH_A10G2120	K09285	--	Lmhn002926	p-Coumaroylmalic acid	对香豆酰苹果酸	Phenolic acids	--	--	-0.897876	4.29952e-07
GH_A11G1610	K13429	ko04626;ko04626;ko04626	Lmhn002926	p-Coumaroylmalic acid	对香豆酰苹果酸	Phenolic acids	--	--	0.811936	4.2796e-05
GH_D03G0124	K08900	--	Lmhn002926	p-Coumaroylmalic acid	对香豆酰苹果酸	Phenolic acids	--	--	-0.869925	2.71829e-06
GH_D11G3552	K13459	ko04626;ko04626;ko04626	Lmhn002926	p-Coumaroylmalic acid	对香豆酰苹果酸	Phenolic acids	--	--	-0.812422	4.19878e-05
GH_D11G2110	K00083	ko00940;ko00940;ko00940	Lmhn002926	p-Coumaroylmalic acid	对香豆酰苹果酸	Phenolic acids	--	--	0.819674	3.13858e-05
GH_A11G1929	--	--	Lmhn002926	p-Coumaroylmalic acid	对香豆酰苹果酸	Phenolic acids	--	--	0.825391	2.47242e-05
GH_D03G1794	K15078	--	Lmhn002926	p-Coumaroylmalic acid	对香豆酰苹果酸	Phenolic acids	--	--	-0.821555	2.90431e-05
GH_D03G1803	--	--	Lmhn002926	p-Coumaroylmalic acid	对香豆酰苹果酸	Phenolic acids	--	--	0.838353	1.39291e-05
GH_A03G0982	--	--	Lmhn002926	p-Coumaroylmalic acid	对香豆酰苹果酸	Phenolic acids	--	--	-0.868334	2.98021e-06
GH_D08G1478	K05389	--	Lmhn002926	p-Coumaroylmalic acid	对香豆酰苹果酸	Phenolic acids	--	--	-0.835482	1.58831e-05
GH_A07G1203	K15404	ko00073;ko00073;ko00073	Lmhn002926	p-Coumaroylmalic acid	对香豆酰苹果酸	Phenolic acids	--	--	-0.814189	3.91588e-05
GH_A12G2562	K01528	ko04144;ko04144	Lmhn002926	p-Coumaroylmalic acid	对香豆酰苹果酸	Phenolic acids	--	--	-0.829469	2.07464e-05
GH_A10G2300	K11206	--	Lmhn002926	p-Coumaroylmalic acid	对香豆酰苹果酸	Phenolic acids	--	--	0.815998	3.64318e-05
GH_A13G1453	--	--	Lmhn002926	p-Coumaroylmalic acid	对香豆酰苹果酸	Phenolic acids	--	--	-0.902664	2.97396e-07
GH_D02G0162	K00237	ko00020;ko00190;ko00020;ko00190;ko00020;ko00190	Lmhn002926	p-Coumaroylmalic acid	对香豆酰苹果酸	Phenolic acids	--	--	0.853273	6.74489e-06
GH_D06G0080	K16302	--	Lmhn002926	p-Coumaroylmalic acid	对香豆酰苹果酸	Phenolic acids	--	--	-0.802239	6.19259e-05
GH_A06G1884	K05857	ko00562;ko04070;ko04070;ko00562;ko00562;ko04070	Lmhn002926	p-Coumaroylmalic acid	对香豆酰苹果酸	Phenolic acids	--	--	0.843135	1.11303e-05
GH_A11G3394	--	--	Lmhn002926	p-Coumaroylmalic acid	对香豆酰苹果酸	Phenolic acids	--	--	0.873376	2.21716e-06
GH_D06G2047	K00422	ko00350;ko00950;ko00350;ko00950;ko00350;ko00950;ko00950;ko00350;ko00350;ko00950	Lmhn002926	p-Coumaroylmalic acid	对香豆酰苹果酸	Phenolic acids	--	--	-0.879026	1.56765e-06
GH_D02G1128	K01230	ko00513;ko00510;ko04141;ko00513;ko00510;ko04141;ko00510;ko00513;ko04141	Lmhn002926	p-Coumaroylmalic acid	对香豆酰苹果酸	Phenolic acids	--	--	0.837518	1.4475e-05
GH_D02G0316	K00799	ko00480;ko00480;ko00480;ko00480	Lmhn002926	p-Coumaroylmalic acid	对香豆酰苹果酸	Phenolic acids	--	--	0.805904	5.39817e-05
GH_D01G0351	--	--	Lmhn002926	p-Coumaroylmalic acid	对香豆酰苹果酸	Phenolic acids	--	--	-0.869926	2.71814e-06
GH_D12G2287	K07541	ko00563;ko00563;ko00563	Lmhn002926	p-Coumaroylmalic acid	对香豆酰苹果酸	Phenolic acids	--	--	0.804961	5.59376e-05
GH_D13G2369	--	--	Lmhn002926	p-Coumaroylmalic acid	对香豆酰苹果酸	Phenolic acids	--	--	0.819722	3.13233e-05
GH_D11G3633	K19613	--	Lmhn002926	p-Coumaroylmalic acid	对香豆酰苹果酸	Phenolic acids	--	--	-0.879452	1.5261e-06
GH_A01G0105	K16075	--	Lmhn002926	p-Coumaroylmalic acid	对香豆酰苹果酸	Phenolic acids	--	--	-0.871564	2.46926e-06
GH_A11G3636	--	--	Lmhn002926	p-Coumaroylmalic acid	对香豆酰苹果酸	Phenolic acids	--	--	0.815562	3.7074e-05
GH_A01G1689	--	--	Lmhn002926	p-Coumaroylmalic acid	对香豆酰苹果酸	Phenolic acids	--	--	-0.872643	2.31626e-06
GH_A13G1407	K18801	--	Lmhn002926	p-Coumaroylmalic acid	对香豆酰苹果酸	Phenolic acids	--	--	-0.856111	5.82358e-06
GH_A11G3442	--	--	Lmhn002926	p-Coumaroylmalic acid	对香豆酰苹果酸	Phenolic acids	--	--	0.818405	3.30558e-05
GH_scaffold3056_objG0001	K15078	--	Lmhn002926	p-Coumaroylmalic acid	对香豆酰苹果酸	Phenolic acids	--	--	-0.816535	3.56544e-05
GH_D08G1730	--	--	Lmhn002926	p-Coumaroylmalic acid	对香豆酰苹果酸	Phenolic acids	--	--	-0.846964	9.25049e-06
GH_A05G4205	K00889	ko00562;ko04070;ko04144;ko04070;ko00562;ko04144;ko00562;ko04070;ko04144	Lmhn002926	p-Coumaroylmalic acid	对香豆酰苹果酸	Phenolic acids	--	--	-0.906612	2.16274e-07
GH_A05G3865	--	--	Lmhn002926	p-Coumaroylmalic acid	对香豆酰苹果酸	Phenolic acids	--	--	0.828216	2.19057e-05
GH_D11G3548	K13459	ko04626;ko04626;ko04626;ko04626;ko04626	Lmhn002926	p-Coumaroylmalic acid	对香豆酰苹果酸	Phenolic acids	--	--	0.800498	6.60341e-05
GH_A12G0567	K12135	ko04712;ko04712	Lmhn002926	p-Coumaroylmalic acid	对香豆酰苹果酸	Phenolic acids	--	--	-0.833874	1.70763e-05
GH_D11G0463	K02938	ko03010;ko03010;ko03010	Lmhn002926	p-Coumaroylmalic acid	对香豆酰苹果酸	Phenolic acids	--	--	0.81435	3.89089e-05
GH_A07G1011	--	--	Lmhn002926	p-Coumaroylmalic acid	对香豆酰苹果酸	Phenolic acids	--	--	0.805929	5.3931e-05
GH_D11G3530	--	--	Lmhn002926	p-Coumaroylmalic acid	对香豆酰苹果酸	Phenolic acids	--	--	-0.893107	6.099e-07
GH_A13G0431	K00899	ko00270;ko00270;ko00270	Lmhn002926	p-Coumaroylmalic acid	对香豆酰苹果酸	Phenolic acids	--	--	0.810725	4.48669e-05
GH_A03G2076	--	--	Lmhn002926	p-Coumaroylmalic acid	对香豆酰苹果酸	Phenolic acids	--	--	-0.865214	3.55775e-06
GH_A04G0243	K20793	--	Lmhn002926	p-Coumaroylmalic acid	对香豆酰苹果酸	Phenolic acids	--	--	-0.802085	6.22807e-05
GH_A11G0337	--	--	Lmhn002926	p-Coumaroylmalic acid	对香豆酰苹果酸	Phenolic acids	--	--	0.847418	9.04667e-06
GH_A09G2464	--	--	Lmhn002926	p-Coumaroylmalic acid	对香豆酰苹果酸	Phenolic acids	--	--	-0.888436	8.45745e-07
GH_D04G1832	--	--	Lmhn002926	p-Coumaroylmalic acid	对香豆酰苹果酸	Phenolic acids	--	--	0.876767	1.80427e-06
GH_D13G0083	--	--	Lmhn002926	p-Coumaroylmalic acid	对香豆酰苹果酸	Phenolic acids	--	--	0.814972	3.79573e-05
GH_A07G1417	K15446	--	Lmhn002926	p-Coumaroylmalic acid	对香豆酰苹果酸	Phenolic acids	--	--	0.801898	6.27122e-05
GH_A09G1925	--	--	Lmhn002926	p-Coumaroylmalic acid	对香豆酰苹果酸	Phenolic acids	--	--	-0.890281	7.44566e-07
GH_D07G0995	--	--	Lmhn002926	p-Coumaroylmalic acid	对香豆酰苹果酸	Phenolic acids	--	--	-0.903382	2.80937e-07
GH_A11G3580	--	--	Lmhn002926	p-Coumaroylmalic acid	对香豆酰苹果酸	Phenolic acids	--	--	-0.845428	9.9687e-06
GH_D08G0489	K08238	--	Lmhn002926	p-Coumaroylmalic acid	对香豆酰苹果酸	Phenolic acids	--	--	0.807476	5.08521e-05
GH_A11G3465	K01177	ko00500;ko00500;ko00500;ko00500;ko00500;ko00500	Lmhn002926	p-Coumaroylmalic acid	对香豆酰苹果酸	Phenolic acids	--	--	-0.804377	5.71794e-05
GH_A05G4264	--	--	Lmhn002926	p-Coumaroylmalic acid	对香豆酰苹果酸	Phenolic acids	--	--	0.825522	2.45871e-05
GH_D10G0391	K14611	--	Lmhn002926	p-Coumaroylmalic acid	对香豆酰苹果酸	Phenolic acids	--	--	-0.840106	1.28405e-05
GH_A06G0365	K06630	--	Lmhn002926	p-Coumaroylmalic acid	对香豆酰苹果酸	Phenolic acids	--	--	-0.840946	1.23448e-05
GH_A10G2273	--	--	Lmhn002926	p-Coumaroylmalic acid	对香豆酰苹果酸	Phenolic acids	--	--	-0.892524	6.35789e-07
GH_A10G2274	--	--	Lmhn002926	p-Coumaroylmalic acid	对香豆酰苹果酸	Phenolic acids	--	--	-0.867945	3.04755e-06
GH_A03G0399	K01759	ko00620;ko00620	Lmhn002926	p-Coumaroylmalic acid	对香豆酰苹果酸	Phenolic acids	--	--	0.886704	9.51267e-07
GH_D03G0294	K18810	--	Lmhn002926	p-Coumaroylmalic acid	对香豆酰苹果酸	Phenolic acids	--	--	-0.839005	1.35151e-05
GH_D08G1497	K10773	ko03410;ko03410;ko03410	Lmhn002926	p-Coumaroylmalic acid	对香豆酰苹果酸	Phenolic acids	--	--	0.868977	2.87183e-06
GH_A01G0999	K12666	ko00513;ko00510;ko04141;ko00513;ko00510;ko04141;ko00510;ko00513;ko04141	Lmhn002926	p-Coumaroylmalic acid	对香豆酰苹果酸	Phenolic acids	--	--	0.855194	6.10876e-06
GH_D03G0767	--	--	Lmhn002926	p-Coumaroylmalic acid	对香豆酰苹果酸	Phenolic acids	--	--	-0.832187	1.84099e-05
GH_A05G1025	--	--	Lmhn002926	p-Coumaroylmalic acid	对香豆酰苹果酸	Phenolic acids	--	--	0.834897	1.63091e-05
GH_D01G0402	K13459	ko04626;ko04626;ko04626	Lmhn002926	p-Coumaroylmalic acid	对香豆酰苹果酸	Phenolic acids	--	--	0.841969	1.17639e-05
GH_D13G2315	--	--	Lmhn002926	p-Coumaroylmalic acid	对香豆酰苹果酸	Phenolic acids	--	--	0.820118	3.08184e-05
GH_D07G1722	--	--	Lmhn002926	p-Coumaroylmalic acid	对香豆酰苹果酸	Phenolic acids	--	--	0.838922	1.35676e-05
GH_A04G1771	K07052	--	Lmhn002926	p-Coumaroylmalic acid	对香豆酰苹果酸	Phenolic acids	--	--	-0.876958	1.78315e-06
GH_D03G0833	K13448	ko04626;ko04626;ko04626	Lmhn002926	p-Coumaroylmalic acid	对香豆酰苹果酸	Phenolic acids	--	--	0.831291	1.9154e-05
GH_D05G2671	K00826	ko00966;ko00290;ko00280;ko00770;ko00270;ko00966;ko00270;ko00290;ko00280;ko00770;ko00966;ko00290;ko00280;ko00770;ko00270	Lmhn002926	p-Coumaroylmalic acid	对香豆酰苹果酸	Phenolic acids	--	--	-0.821194	2.94804e-05
GH_A13G1414	K01061	--	Lmhn002926	p-Coumaroylmalic acid	对香豆酰苹果酸	Phenolic acids	--	--	-0.863862	3.83624e-06
GH_A13G1413	K08734	ko03430;ko03430;ko03430	Lmhn002926	p-Coumaroylmalic acid	对香豆酰苹果酸	Phenolic acids	--	--	-0.83701	1.48162e-05
GH_A08G1993	K15292	--	Lmhn002926	p-Coumaroylmalic acid	对香豆酰苹果酸	Phenolic acids	--	--	0.862484	4.13932e-06
GH_A09G0560	K10956	ko04141;ko03060;ko04145;ko04141;ko03060;ko04145;ko04141;ko03060;ko04145	Lmhn002926	p-Coumaroylmalic acid	对香豆酰苹果酸	Phenolic acids	--	--	0.829006	2.11684e-05
GH_A13G0726	K21374	--	Lmhn002926	p-Coumaroylmalic acid	对香豆酰苹果酸	Phenolic acids	--	--	0.825647	2.44564e-05
GH_A13G0724	K01626	ko00400;ko00400;ko00400	Lmhn002926	p-Coumaroylmalic acid	对香豆酰苹果酸	Phenolic acids	--	--	0.871167	2.52766e-06
GH_A05G0444	--	--	Lmhn002926	p-Coumaroylmalic acid	对香豆酰苹果酸	Phenolic acids	--	--	-0.878836	1.58644e-06
GH_A05G4218	K14553	ko03008;ko03008;ko03008	Lmhn002926	p-Coumaroylmalic acid	对香豆酰苹果酸	Phenolic acids	--	--	-0.896756	4.67444e-07
GH_D02G0101	--	--	Lmhn002926	p-Coumaroylmalic acid	对香豆酰苹果酸	Phenolic acids	--	--	0.81477	3.82634e-05
GH_D02G0100	--	--	Lmhn002926	p-Coumaroylmalic acid	对香豆酰苹果酸	Phenolic acids	--	--	0.843818	1.07727e-05
GH_A06G1014	--	--	Lmhn002926	p-Coumaroylmalic acid	对香豆酰苹果酸	Phenolic acids	--	--	0.841926	1.1788e-05
GH_A05G0686	--	--	Lmhn002926	p-Coumaroylmalic acid	对香豆酰苹果酸	Phenolic acids	--	--	-0.847651	8.94383e-06
GH_D10G2540	K13459	ko04626;ko04626;ko04626	Lmhn002926	p-Coumaroylmalic acid	对香豆酰苹果酸	Phenolic acids	--	--	0.826289	2.37963e-05
GH_D02G0118	K08592	--	Lmhn002926	p-Coumaroylmalic acid	对香豆酰苹果酸	Phenolic acids	--	--	0.821468	2.91478e-05
GH_D08G2327	--	--	Lmhn002926	p-Coumaroylmalic acid	对香豆酰苹果酸	Phenolic acids	--	--	-0.910467	1.563e-07
GH_A07G0836	K00604	ko00670;ko00970;ko00670;ko00970;ko00670;ko00970	Lmhn002926	p-Coumaroylmalic acid	对香豆酰苹果酸	Phenolic acids	--	--	-0.829749	2.0494e-05
GH_A07G0833	K00943	ko00240;ko00240	Lmhn002926	p-Coumaroylmalic acid	对香豆酰苹果酸	Phenolic acids	--	--	-0.880178	1.45759e-06
GH_D06G0078	--	--	Lmhn002926	p-Coumaroylmalic acid	对香豆酰苹果酸	Phenolic acids	--	--	-0.883114	1.20673e-06
GH_A08G1223	K14563	ko03008;ko03008;ko03008	Lmhn002926	p-Coumaroylmalic acid	对香豆酰苹果酸	Phenolic acids	--	--	0.814044	3.93845e-05
GH_A06G1015	--	--	Lmhn002926	p-Coumaroylmalic acid	对香豆酰苹果酸	Phenolic acids	--	--	0.814681	3.84004e-05
GH_A05G1073	--	--	Lmhn002926	p-Coumaroylmalic acid	对香豆酰苹果酸	Phenolic acids	--	--	0.807982	4.98774e-05
GH_A11G3400	--	--	Lmhn002926	p-Coumaroylmalic acid	对香豆酰苹果酸	Phenolic acids	--	--	0.808219	4.94268e-05
GH_A03G2045	--	--	Lmhn002926	p-Coumaroylmalic acid	对香豆酰苹果酸	Phenolic acids	--	--	-0.827853	2.22512e-05
GH_D01G0081	--	--	Lmhn002926	p-Coumaroylmalic acid	对香豆酰苹果酸	Phenolic acids	--	--	0.829653	2.05804e-05
GH_D07G2022	--	--	Lmhn002926	p-Coumaroylmalic acid	对香豆酰苹果酸	Phenolic acids	--	--	0.815732	3.68222e-05
GH_D06G1267	--	--	Lmhn002926	p-Coumaroylmalic acid	对香豆酰苹果酸	Phenolic acids	--	--	0.81239	4.20405e-05
GH_D04G1249	K19951	--	Lmhn002926	p-Coumaroylmalic acid	对香豆酰苹果酸	Phenolic acids	--	--	-0.802451	6.14404e-05
GH_A05G4247	K02866	ko03010;ko03010	Lmhn002926	p-Coumaroylmalic acid	对香豆酰苹果酸	Phenolic acids	--	--	-0.840343	1.2699e-05
GH_A09G1932	K01056	--	Lmhn002926	p-Coumaroylmalic acid	对香豆酰苹果酸	Phenolic acids	--	--	-0.833793	1.7139e-05
GH_D11G0805	K03115	ko03008;ko04712;ko03008;ko04712;ko03008;ko04712	Lmhn002926	p-Coumaroylmalic acid	对香豆酰苹果酸	Phenolic acids	--	--	-0.822011	2.84977e-05
GH_D07G2021	K10949	--	Lmhn002926	p-Coumaroylmalic acid	对香豆酰苹果酸	Phenolic acids	--	--	0.820173	3.07486e-05
GH_D07G2222	K00847	ko00500;ko00520;ko00051;ko00500;ko00051;ko00520;ko00051;ko00500;ko00520;ko00500;ko00051;ko00520;ko00500;ko00051;ko00520	Lmhn002926	p-Coumaroylmalic acid	对香豆酰苹果酸	Phenolic acids	--	--	-0.859815	4.78503e-06
GH_D07G0352	--	--	Lmhn002926	p-Coumaroylmalic acid	对香豆酰苹果酸	Phenolic acids	--	--	-0.818866	3.24401e-05
GH_A13G1847	K05928	ko00130;ko00130;ko00130	Lmhn002926	p-Coumaroylmalic acid	对香豆酰苹果酸	Phenolic acids	--	--	-0.881719	1.32082e-06
GH_A13G1438	--	--	Lmhn002926	p-Coumaroylmalic acid	对香豆酰苹果酸	Phenolic acids	--	--	0.844744	1.03037e-05
GH_A09G2424	--	--	Lmhn002926	p-Coumaroylmalic acid	对香豆酰苹果酸	Phenolic acids	--	--	-0.855491	6.01506e-06
GH_D04G0324	K02701	ko00195;ko00195;ko00195	Lmhn002926	p-Coumaroylmalic acid	对香豆酰苹果酸	Phenolic acids	--	--	-0.807806	5.0214e-05
GH_D07G0792	K01593	ko00380;ko00350;ko00950;ko00360;ko00950;ko00350;ko00380;ko00360;ko00350;ko00950;ko00380;ko00360	Lmhn002926	p-Coumaroylmalic acid	对香豆酰苹果酸	Phenolic acids	--	--	-0.866709	3.27001e-06
GH_A13G0506	K17065	--	Lmhn002926	p-Coumaroylmalic acid	对香豆酰苹果酸	Phenolic acids	--	--	0.849065	8.33975e-06
GH_A12G2257	K17498	--	Lmhn002926	p-Coumaroylmalic acid	对香豆酰苹果酸	Phenolic acids	--	--	0.843522	1.09267e-05
GH_A13G0292	K01658	ko00400;ko00400	Lmhn002926	p-Coumaroylmalic acid	对香豆酰苹果酸	Phenolic acids	--	--	-0.819398	3.17427e-05
GH_A05G0660	--	--	Lmhn002926	p-Coumaroylmalic acid	对香豆酰苹果酸	Phenolic acids	--	--	-0.830163	2.01267e-05
GH_A08G2234	K00797	ko00270;ko00480;ko00330;ko00270;ko00480;ko00330	mws0639	2,3-Dihydroxybenzoic Acid*	2,3-二羟基苯甲酸*	Phenolic acids	C00196	ko01110	-0.832792	1.79221e-05
GH_A08G2235	--	--	mws0639	2,3-Dihydroxybenzoic Acid*	2,3-二羟基苯甲酸*	Phenolic acids	C00196	ko01110	-0.902418	3.032e-07
GH_D10G2538	--	--	mws0639	2,3-Dihydroxybenzoic Acid*	2,3-二羟基苯甲酸*	Phenolic acids	C00196	ko01110	-0.801489	6.36681e-05
GH_D11G3524	--	--	mws0639	2,3-Dihydroxybenzoic Acid*	2,3-二羟基苯甲酸*	Phenolic acids	C00196	ko01110	-0.840065	1.28649e-05
GH_D11G3528	--	--	mws0639	2,3-Dihydroxybenzoic Acid*	2,3-二羟基苯甲酸*	Phenolic acids	C00196	ko01110	-0.815833	3.66737e-05
GH_D11G3529	--	--	mws0639	2,3-Dihydroxybenzoic Acid*	2,3-二羟基苯甲酸*	Phenolic acids	C00196	ko01110	-0.800902	6.50586e-05
GH_A11G1929	--	--	mws0639	2,3-Dihydroxybenzoic Acid*	2,3-二羟基苯甲酸*	Phenolic acids	C00196	ko01110	-0.828633	2.15137e-05
GH_D12G1860	K15040	--	mws0639	2,3-Dihydroxybenzoic Acid*	2,3-二羟基苯甲酸*	Phenolic acids	C00196	ko01110	0.815795	3.67287e-05
GH_A08G1862	--	--	mws0639	2,3-Dihydroxybenzoic Acid*	2,3-二羟基苯甲酸*	Phenolic acids	C00196	ko01110	-0.826723	2.33592e-05
GH_D03G1805	--	--	mws0639	2,3-Dihydroxybenzoic Acid*	2,3-二羟基苯甲酸*	Phenolic acids	C00196	ko01110	-0.826119	2.397e-05
GH_A05G1682	--	--	mws0639	2,3-Dihydroxybenzoic Acid*	2,3-二羟基苯甲酸*	Phenolic acids	C00196	ko01110	-0.837725	1.43378e-05
GH_D02G2640	--	--	mws0639	2,3-Dihydroxybenzoic Acid*	2,3-二羟基苯甲酸*	Phenolic acids	C00196	ko01110	-0.90498	2.47125e-07
GH_D02G2641	K21249	--	mws0639	2,3-Dihydroxybenzoic Acid*	2,3-二羟基苯甲酸*	Phenolic acids	C00196	ko01110	-0.872794	2.29552e-06
GH_A13G2260	K03453	--	mws0639	2,3-Dihydroxybenzoic Acid*	2,3-二羟基苯甲酸*	Phenolic acids	C00196	ko01110	-0.845171	1.00936e-05
GH_D12G2239	K09840	ko00906;ko00906	mws0639	2,3-Dihydroxybenzoic Acid*	2,3-二羟基苯甲酸*	Phenolic acids	C00196	ko01110	-0.844416	1.04679e-05
GH_A01G2028	--	--	mws0639	2,3-Dihydroxybenzoic Acid*	2,3-二羟基苯甲酸*	Phenolic acids	C00196	ko01110	-0.872155	2.38453e-06
GH_D13G2464	--	--	mws0639	2,3-Dihydroxybenzoic Acid*	2,3-二羟基苯甲酸*	Phenolic acids	C00196	ko01110	0.80818	4.95013e-05
GH_D13G1177	K05539	--	mws0639	2,3-Dihydroxybenzoic Acid*	2,3-二羟基苯甲酸*	Phenolic acids	C00196	ko01110	-0.849558	8.13775e-06
GH_D03G1837	--	--	mws0639	2,3-Dihydroxybenzoic Acid*	2,3-二羟基苯甲酸*	Phenolic acids	C00196	ko01110	-0.80826	4.93492e-05
GH_A07G2146	--	--	mws0639	2,3-Dihydroxybenzoic Acid*	2,3-二羟基苯甲酸*	Phenolic acids	C00196	ko01110	0.822815	2.75587e-05
GH_D08G1115	K00264	ko00910;ko00250;ko00910;ko00250;ko00910;ko00250	mws0639	2,3-Dihydroxybenzoic Acid*	2,3-二羟基苯甲酸*	Phenolic acids	C00196	ko01110	-0.815365	3.73659e-05
GH_D02G1128	K01230	ko00513;ko00510;ko04141;ko00513;ko00510;ko04141;ko00510;ko00513;ko04141	mws0639	2,3-Dihydroxybenzoic Acid*	2,3-二羟基苯甲酸*	Phenolic acids	C00196	ko01110	-0.806989	5.18055e-05
GH_D13G2369	--	--	mws0639	2,3-Dihydroxybenzoic Acid*	2,3-二羟基苯甲酸*	Phenolic acids	C00196	ko01110	-0.838628	1.37534e-05
GH_A11G3442	--	--	mws0639	2,3-Dihydroxybenzoic Acid*	2,3-二羟基苯甲酸*	Phenolic acids	C00196	ko01110	-0.804733	5.64194e-05
GH_A01G0067	--	--	mws0639	2,3-Dihydroxybenzoic Acid*	2,3-二羟基苯甲酸*	Phenolic acids	C00196	ko01110	-0.830817	1.95581e-05
GH_D08G1141	--	--	mws0639	2,3-Dihydroxybenzoic Acid*	2,3-二羟基苯甲酸*	Phenolic acids	C00196	ko01110	0.851425	7.40966e-06
GH_A07G2012	K20661	--	mws0639	2,3-Dihydroxybenzoic Acid*	2,3-二羟基苯甲酸*	Phenolic acids	C00196	ko01110	0.842555	1.14416e-05
GH_A05G3865	--	--	mws0639	2,3-Dihydroxybenzoic Acid*	2,3-二羟基苯甲酸*	Phenolic acids	C00196	ko01110	-0.846223	9.59119e-06
GH_A11G0626	K14001	ko04141;ko04141;ko04141	mws0639	2,3-Dihydroxybenzoic Acid*	2,3-二羟基苯甲酸*	Phenolic acids	C00196	ko01110	0.811097	4.42229e-05
GH_A10G2648	--	--	mws0639	2,3-Dihydroxybenzoic Acid*	2,3-二羟基苯甲酸*	Phenolic acids	C00196	ko01110	-0.84106	1.22788e-05
GH_A13G0236	K05909	--	mws0639	2,3-Dihydroxybenzoic Acid*	2,3-二羟基苯甲酸*	Phenolic acids	C00196	ko01110	0.838353	1.39291e-05
GH_D10G2541	K13459	ko04626;ko04626;ko04626	mws0639	2,3-Dihydroxybenzoic Acid*	2,3-二羟基苯甲酸*	Phenolic acids	C00196	ko01110	-0.850873	7.61913e-06
GH_A05G2744	--	--	mws0639	2,3-Dihydroxybenzoic Acid*	2,3-二羟基苯甲酸*	Phenolic acids	C00196	ko01110	0.803202	5.97469e-05
GH_A07G1417	K15446	--	mws0639	2,3-Dihydroxybenzoic Acid*	2,3-二羟基苯甲酸*	Phenolic acids	C00196	ko01110	-0.836932	1.48686e-05
GH_A13G0575	--	--	mws0639	2,3-Dihydroxybenzoic Acid*	2,3-二羟基苯甲酸*	Phenolic acids	C00196	ko01110	0.800015	6.72116e-05
GH_D11G3644	--	--	mws0639	2,3-Dihydroxybenzoic Acid*	2,3-二羟基苯甲酸*	Phenolic acids	C00196	ko01110	0.860097	4.71308e-06
GH_D02G0236	--	--	mws0639	2,3-Dihydroxybenzoic Acid*	2,3-二羟基苯甲酸*	Phenolic acids	C00196	ko01110	0.83788	1.42363e-05
GH_D04G0476	K21989	--	mws0639	2,3-Dihydroxybenzoic Acid*	2,3-二羟基苯甲酸*	Phenolic acids	C00196	ko01110	-0.820904	2.98363e-05
GH_scaffold15340_objG0001	--	--	mws0639	2,3-Dihydroxybenzoic Acid*	2,3-二羟基苯甲酸*	Phenolic acids	C00196	ko01110	0.821774	2.87804e-05
GH_A02G2033	K00666	--	mws0639	2,3-Dihydroxybenzoic Acid*	2,3-二羟基苯甲酸*	Phenolic acids	C00196	ko01110	0.813835	3.97113e-05
GH_A05G4264	--	--	mws0639	2,3-Dihydroxybenzoic Acid*	2,3-二羟基苯甲酸*	Phenolic acids	C00196	ko01110	-0.810862	4.46297e-05
GH_A06G0991	K00029	ko00710;ko00620;ko00620;ko00710;ko00710;ko00620;ko00620;ko00710	mws0639	2,3-Dihydroxybenzoic Acid*	2,3-二羟基苯甲酸*	Phenolic acids	C00196	ko01110	0.883161	1.20301e-06
GH_D07G1722	--	--	mws0639	2,3-Dihydroxybenzoic Acid*	2,3-二羟基苯甲酸*	Phenolic acids	C00196	ko01110	-0.837789	1.42956e-05
GH_A07G0382	K00430	ko00940;ko00940;ko00940	mws0639	2,3-Dihydroxybenzoic Acid*	2,3-二羟基苯甲酸*	Phenolic acids	C00196	ko01110	0.822761	2.76211e-05
GH_A13G1414	K01061	--	mws0639	2,3-Dihydroxybenzoic Acid*	2,3-二羟基苯甲酸*	Phenolic acids	C00196	ko01110	0.815774	3.67598e-05
GH_D04G1853	--	--	mws0639	2,3-Dihydroxybenzoic Acid*	2,3-二羟基苯甲酸*	Phenolic acids	C00196	ko01110	0.812129	4.24734e-05
GH_A13G0007	K19034	--	mws0639	2,3-Dihydroxybenzoic Acid*	2,3-二羟基苯甲酸*	Phenolic acids	C00196	ko01110	-0.858876	5.03207e-06
GH_A09G0560	K10956	ko04141;ko03060;ko04145;ko04141;ko03060;ko04145;ko04141;ko03060;ko04145	mws0639	2,3-Dihydroxybenzoic Acid*	2,3-二羟基苯甲酸*	Phenolic acids	C00196	ko01110	-0.822478	2.79489e-05
GH_A13G0727	--	--	mws0639	2,3-Dihydroxybenzoic Acid*	2,3-二羟基苯甲酸*	Phenolic acids	C00196	ko01110	0.811571	4.34122e-05
GH_A13G0724	K01626	ko00400;ko00400;ko00400	mws0639	2,3-Dihydroxybenzoic Acid*	2,3-二羟基苯甲酸*	Phenolic acids	C00196	ko01110	-0.84187	1.18192e-05
GH_D02G0101	--	--	mws0639	2,3-Dihydroxybenzoic Acid*	2,3-二羟基苯甲酸*	Phenolic acids	C00196	ko01110	-0.819467	3.16529e-05
GH_A06G1014	--	--	mws0639	2,3-Dihydroxybenzoic Acid*	2,3-二羟基苯甲酸*	Phenolic acids	C00196	ko01110	-0.91293	1.26033e-07
GH_scaffold418_objG0001	K15813	ko00909;ko00909;ko00909;ko00909	mws0639	2,3-Dihydroxybenzoic Acid*	2,3-二羟基苯甲酸*	Phenolic acids	C00196	ko01110	-0.840046	1.28764e-05
GH_D10G2544	K13459	ko04626;ko04626;ko04626	mws0639	2,3-Dihydroxybenzoic Acid*	2,3-二羟基苯甲酸*	Phenolic acids	C00196	ko01110	-0.832852	1.78741e-05
GH_D10G2545	K13459	ko04626;ko04626;ko04626	mws0639	2,3-Dihydroxybenzoic Acid*	2,3-二羟基苯甲酸*	Phenolic acids	C00196	ko01110	-0.811084	4.42447e-05
GH_D10G2543	K13459	ko04626;ko04626;ko04626	mws0639	2,3-Dihydroxybenzoic Acid*	2,3-二羟基苯甲酸*	Phenolic acids	C00196	ko01110	-0.822726	2.76613e-05
GH_D10G2540	K13459	ko04626;ko04626;ko04626	mws0639	2,3-Dihydroxybenzoic Acid*	2,3-二羟基苯甲酸*	Phenolic acids	C00196	ko01110	-0.836821	1.49444e-05
GH_D02G0118	K08592	--	mws0639	2,3-Dihydroxybenzoic Acid*	2,3-二羟基苯甲酸*	Phenolic acids	C00196	ko01110	-0.809372	4.7282e-05
GH_D13G2326	--	--	mws0639	2,3-Dihydroxybenzoic Acid*	2,3-二羟基苯甲酸*	Phenolic acids	C00196	ko01110	0.853487	6.67128e-06
GH_A08G1223	K14563	ko03008;ko03008;ko03008	mws0639	2,3-Dihydroxybenzoic Acid*	2,3-二羟基苯甲酸*	Phenolic acids	C00196	ko01110	-0.821433	2.91902e-05
GH_A06G1013	K09873	--	mws0639	2,3-Dihydroxybenzoic Acid*	2,3-二羟基苯甲酸*	Phenolic acids	C00196	ko01110	0.811492	4.35467e-05
GH_A06G1015	--	--	mws0639	2,3-Dihydroxybenzoic Acid*	2,3-二羟基苯甲酸*	Phenolic acids	C00196	ko01110	-0.811611	4.33446e-05
GH_A05G1073	--	--	mws0639	2,3-Dihydroxybenzoic Acid*	2,3-二羟基苯甲酸*	Phenolic acids	C00196	ko01110	-0.876917	1.78772e-06
GH_A08G1838	--	--	mws0639	2,3-Dihydroxybenzoic Acid*	2,3-二羟基苯甲酸*	Phenolic acids	C00196	ko01110	0.844119	1.06184e-05
GH_D07G2521	--	--	mws0639	2,3-Dihydroxybenzoic Acid*	2,3-二羟基苯甲酸*	Phenolic acids	C00196	ko01110	-0.817665	3.40634e-05
GH_D10G0341	--	--	mws0639	2,3-Dihydroxybenzoic Acid*	2,3-二羟基苯甲酸*	Phenolic acids	C00196	ko01110	0.836828	1.49397e-05
GH_A07G0860	K11275	--	mws0639	2,3-Dihydroxybenzoic Acid*	2,3-二羟基苯甲酸*	Phenolic acids	C00196	ko01110	-0.810873	4.46098e-05
GH_A11G1435	--	--	mws0639	2,3-Dihydroxybenzoic Acid*	2,3-二羟基苯甲酸*	Phenolic acids	C00196	ko01110	0.805236	5.53623e-05
GH_D07G0352	--	--	mws0639	2,3-Dihydroxybenzoic Acid*	2,3-二羟基苯甲酸*	Phenolic acids	C00196	ko01110	0.806882	5.20165e-05
GH_D02G1877	--	--	mws0639	2,3-Dihydroxybenzoic Acid*	2,3-二羟基苯甲酸*	Phenolic acids	C00196	ko01110	0.82148	2.91335e-05
GH_D08G0733	--	--	mws0639	2,3-Dihydroxybenzoic Acid*	2,3-二羟基苯甲酸*	Phenolic acids	C00196	ko01110	-0.846789	9.3302e-06
GH_A13G0506	K17065	--	mws0639	2,3-Dihydroxybenzoic Acid*	2,3-二羟基苯甲酸*	Phenolic acids	C00196	ko01110	-0.812522	4.1824e-05
GH_A08G2235	--	--	ML10179289	2-Phenylethanol	2-苯乙醇	Phenolic acids	C05853	ko00360	-0.868253	2.99427e-06
GH_D02G0980	--	--	ML10179289	2-Phenylethanol	2-苯乙醇	Phenolic acids	C05853	ko00360	0.963286	1.47899e-10
GH_A10G2630	K19589	--	ML10179289	2-Phenylethanol	2-苯乙醇	Phenolic acids	C05853	ko00360	0.83547	1.58916e-05
GH_scaffold2075_objG0001	K13789	ko00900;ko00900;ko00900	ML10179289	2-Phenylethanol	2-苯乙醇	Phenolic acids	C05853	ko00360	0.900056	3.64347e-07
GH_A03G0092	--	--	ML10179289	2-Phenylethanol	2-苯乙醇	Phenolic acids	C05853	ko00360	0.882135	1.28588e-06
GH_D10G2538	--	--	ML10179289	2-Phenylethanol	2-苯乙醇	Phenolic acids	C05853	ko00360	-0.914443	1.10081e-07
GH_D11G3524	--	--	ML10179289	2-Phenylethanol	2-苯乙醇	Phenolic acids	C05853	ko00360	-0.842247	1.161e-05
GH_D11G3528	--	--	ML10179289	2-Phenylethanol	2-苯乙醇	Phenolic acids	C05853	ko00360	-0.84872	8.48404e-06
GH_D11G3529	--	--	ML10179289	2-Phenylethanol	2-苯乙醇	Phenolic acids	C05853	ko00360	-0.877227	1.75371e-06
GH_D08G2631	--	--	ML10179289	2-Phenylethanol	2-苯乙醇	Phenolic acids	C05853	ko00360	0.918774	7.36676e-08
GH_A09G1308	K09285	--	ML10179289	2-Phenylethanol	2-苯乙醇	Phenolic acids	C05853	ko00360	0.907821	1.95623e-07
GH_A02G1934	--	--	ML10179289	2-Phenylethanol	2-苯乙醇	Phenolic acids	C05853	ko00360	0.921323	5.75547e-08
GH_A10G2120	K09285	--	ML10179289	2-Phenylethanol	2-苯乙醇	Phenolic acids	C05853	ko00360	0.921438	5.69065e-08
GH_A11G1610	K13429	ko04626;ko04626;ko04626	ML10179289	2-Phenylethanol	2-苯乙醇	Phenolic acids	C05853	ko00360	-0.905422	2.38411e-07
GH_D03G0124	K08900	--	ML10179289	2-Phenylethanol	2-苯乙醇	Phenolic acids	C05853	ko00360	0.887672	8.90981e-07
GH_D11G3552	K13459	ko04626;ko04626;ko04626	ML10179289	2-Phenylethanol	2-苯乙醇	Phenolic acids	C05853	ko00360	0.963246	1.49196e-10
GH_D02G1744	K03327	--	ML10179289	2-Phenylethanol	2-苯乙醇	Phenolic acids	C05853	ko00360	-0.906242	2.22957e-07
GH_D11G2110	K00083	ko00940;ko00940;ko00940	ML10179289	2-Phenylethanol	2-苯乙醇	Phenolic acids	C05853	ko00360	-0.866537	3.3021e-06
GH_A10G2377	--	--	ML10179289	2-Phenylethanol	2-苯乙醇	Phenolic acids	C05853	ko00360	-0.855066	6.14952e-06
GH_A11G1929	--	--	ML10179289	2-Phenylethanol	2-苯乙醇	Phenolic acids	C05853	ko00360	-0.908541	1.84168e-07
GH_A11G3659	--	--	ML10179289	2-Phenylethanol	2-苯乙醇	Phenolic acids	C05853	ko00360	-0.839545	1.31807e-05
GH_D03G1794	K15078	--	ML10179289	2-Phenylethanol	2-苯乙醇	Phenolic acids	C05853	ko00360	0.951937	1.23097e-09
GH_D06G2191	--	--	ML10179289	2-Phenylethanol	2-苯乙醇	Phenolic acids	C05853	ko00360	-0.898065	4.23889e-07
GH_D03G1806	--	--	ML10179289	2-Phenylethanol	2-苯乙醇	Phenolic acids	C05853	ko00360	-0.849126	8.31461e-06
GH_D03G1804	--	--	ML10179289	2-Phenylethanol	2-苯乙醇	Phenolic acids	C05853	ko00360	-0.904786	2.51032e-07
GH_D03G1805	--	--	ML10179289	2-Phenylethanol	2-苯乙醇	Phenolic acids	C05853	ko00360	-0.892172	6.51913e-07
GH_D03G1803	--	--	ML10179289	2-Phenylethanol	2-苯乙醇	Phenolic acids	C05853	ko00360	-0.969059	3.83307e-11
GH_D02G1857	--	--	ML10179289	2-Phenylethanol	2-苯乙醇	Phenolic acids	C05853	ko00360	-0.902934	2.91098e-07
GH_A03G0982	--	--	ML10179289	2-Phenylethanol	2-苯乙醇	Phenolic acids	C05853	ko00360	0.835957	1.55443e-05
GH_D07G0865	K00512	ko00380;ko00905;ko00591;ko00943;ko00590;ko00380;ko00943;ko00905;ko00591;ko00590;ko00591;ko00380;ko00905;ko00943;ko00590	ML10179289	2-Phenylethanol	2-苯乙醇	Phenolic acids	C05853	ko00360	0.89384	5.78594e-07
GH_D11G3559	--	--	ML10179289	2-Phenylethanol	2-苯乙醇	Phenolic acids	C05853	ko00360	0.902942	2.90924e-07
GH_A05G1683	K08901	ko00195;ko00195;ko00195;ko00195	ML10179289	2-Phenylethanol	2-苯乙醇	Phenolic acids	C05853	ko00360	-0.834495	1.66068e-05
GH_A05G1682	--	--	ML10179289	2-Phenylethanol	2-苯乙醇	Phenolic acids	C05853	ko00360	-0.814001	3.94507e-05
GH_D08G1478	K05389	--	ML10179289	2-Phenylethanol	2-苯乙醇	Phenolic acids	C05853	ko00360	0.93715	1.00398e-08
GH_A13G2260	K03453	--	ML10179289	2-Phenylethanol	2-苯乙醇	Phenolic acids	C05853	ko00360	-0.861216	4.43605e-06
GH_A08G0021	--	--	ML10179289	2-Phenylethanol	2-苯乙醇	Phenolic acids	C05853	ko00360	-0.82867	2.14788e-05
GH_D01G1694	K03027	ko03020;ko03020;ko03020	ML10179289	2-Phenylethanol	2-苯乙醇	Phenolic acids	C05853	ko00360	-0.90394	2.68698e-07
GH_A12G2562	K01528	ko04144;ko04144	ML10179289	2-Phenylethanol	2-苯乙醇	Phenolic acids	C05853	ko00360	0.889408	7.91094e-07
GH_D02G0222	K17285	ko00920;ko00920;ko00920	ML10179289	2-Phenylethanol	2-苯乙醇	Phenolic acids	C05853	ko00360	0.832061	1.85134e-05
GH_A08G2583	K00001	ko00350;ko00010;ko00071;ko00350;ko00071;ko00010;ko00350;ko00010;ko00071	ML10179289	2-Phenylethanol	2-苯乙醇	Phenolic acids	C05853	ko00360	-0.958134	4.16099e-10
GH_A10G2300	K11206	--	ML10179289	2-Phenylethanol	2-苯乙醇	Phenolic acids	C05853	ko00360	-0.942179	5.23582e-09
GH_A13G1453	--	--	ML10179289	2-Phenylethanol	2-苯乙醇	Phenolic acids	C05853	ko00360	0.865783	3.44571e-06
GH_D13G0636	K00814	ko00250;ko00220;ko00710;ko00710;ko00220;ko00250	ML10179289	2-Phenylethanol	2-苯乙醇	Phenolic acids	C05853	ko00360	-0.870081	2.69362e-06
GH_D01G0066	--	--	ML10179289	2-Phenylethanol	2-苯乙醇	Phenolic acids	C05853	ko00360	-0.86752	3.12255e-06
GH_D13G2464	--	--	ML10179289	2-Phenylethanol	2-苯乙醇	Phenolic acids	C05853	ko00360	0.935685	1.20164e-08
GH_D02G0162	K00237	ko00020;ko00190;ko00020;ko00190;ko00020;ko00190	ML10179289	2-Phenylethanol	2-苯乙醇	Phenolic acids	C05853	ko00360	-0.901443	3.27272e-07
GH_A11G3603	K08064	--	ML10179289	2-Phenylethanol	2-苯乙醇	Phenolic acids	C05853	ko00360	-0.845908	9.73949e-06
GH_D13G1177	K05539	--	ML10179289	2-Phenylethanol	2-苯乙醇	Phenolic acids	C05853	ko00360	-0.848982	8.37454e-06
GH_D06G0080	K16302	--	ML10179289	2-Phenylethanol	2-苯乙醇	Phenolic acids	C05853	ko00360	0.945164	3.45882e-09
GH_A04G0141	K01681	ko00020;ko00630;ko00630;ko00020;ko00630;ko00020;ko00630;ko00020;ko00630;ko00020	ML10179289	2-Phenylethanol	2-苯乙醇	Phenolic acids	C05853	ko00360	0.808994	4.79767e-05
GH_D10G1942	K11866	ko04144;ko04144;ko04144	ML10179289	2-Phenylethanol	2-苯乙醇	Phenolic acids	C05853	ko00360	-0.843273	1.10574e-05
GH_A12G1563	K19241	--	ML10179289	2-Phenylethanol	2-苯乙醇	Phenolic acids	C05853	ko00360	-0.892215	6.49915e-07
GH_A06G1884	K05857	ko00562;ko04070;ko04070;ko00562;ko00562;ko04070	ML10179289	2-Phenylethanol	2-苯乙醇	Phenolic acids	C05853	ko00360	-0.960983	2.38924e-10
GH_A11G3394	--	--	ML10179289	2-Phenylethanol	2-苯乙醇	Phenolic acids	C05853	ko00360	-0.942822	4.79748e-09
GH_A11G3399	--	--	ML10179289	2-Phenylethanol	2-苯乙醇	Phenolic acids	C05853	ko00360	-0.857245	5.48704e-06
GH_D08G1115	K00264	ko00910;ko00250;ko00910;ko00250;ko00910;ko00250	ML10179289	2-Phenylethanol	2-苯乙醇	Phenolic acids	C05853	ko00360	-0.870545	2.62159e-06
GH_A05G4255	--	--	ML10179289	2-Phenylethanol	2-苯乙醇	Phenolic acids	C05853	ko00360	-0.882393	1.26462e-06
GH_A05G4250	K01069	ko00620;ko00620	ML10179289	2-Phenylethanol	2-苯乙醇	Phenolic acids	C05853	ko00360	0.912912	1.26235e-07
GH_D10G0387	K02868	ko03010;ko03010;ko03010	ML10179289	2-Phenylethanol	2-苯乙醇	Phenolic acids	C05853	ko00360	0.912522	1.30668e-07
GH_A06G2130	K13459	ko04626;ko04016	ML10179289	2-Phenylethanol	2-苯乙醇	Phenolic acids	C05853	ko00360	-0.880667	1.41292e-06
GH_D06G2047	K00422	ko00350;ko00950;ko00350;ko00950;ko00350;ko00950;ko00950;ko00350;ko00350;ko00950	ML10179289	2-Phenylethanol	2-苯乙醇	Phenolic acids	C05853	ko00360	0.808718	4.84893e-05
GH_D05G2989	K18469	--	ML10179289	2-Phenylethanol	2-苯乙醇	Phenolic acids	C05853	ko00360	-0.822494	2.79299e-05
GH_D02G1128	K01230	ko00513;ko00510;ko04141;ko00513;ko00510;ko04141;ko00510;ko00513;ko04141	ML10179289	2-Phenylethanol	2-苯乙醇	Phenolic acids	C05853	ko00360	-0.970929	2.34176e-11
GH_D02G0316	K00799	ko00480;ko00480;ko00480;ko00480	ML10179289	2-Phenylethanol	2-苯乙醇	Phenolic acids	C05853	ko00360	-0.925713	3.68738e-08
GH_D01G0351	--	--	ML10179289	2-Phenylethanol	2-苯乙醇	Phenolic acids	C05853	ko00360	0.847105	9.1867e-06
GH_D08G2734	K14484	ko04075;ko04075	ML10179289	2-Phenylethanol	2-苯乙醇	Phenolic acids	C05853	ko00360	-0.84235	1.15534e-05
GH_D12G2287	K07541	ko00563;ko00563;ko00563	ML10179289	2-Phenylethanol	2-苯乙醇	Phenolic acids	C05853	ko00360	-0.925457	3.78703e-08
GH_D08G1877	--	--	ML10179289	2-Phenylethanol	2-苯乙醇	Phenolic acids	C05853	ko00360	-0.813748	3.98494e-05
GH_D13G2369	--	--	ML10179289	2-Phenylethanol	2-苯乙醇	Phenolic acids	C05853	ko00360	-0.873394	2.2148e-06
GH_D02G0215	K08237	--	ML10179289	2-Phenylethanol	2-苯乙醇	Phenolic acids	C05853	ko00360	0.836885	1.49008e-05
GH_D11G3633	K19613	--	ML10179289	2-Phenylethanol	2-苯乙醇	Phenolic acids	C05853	ko00360	0.906672	2.1521e-07
GH_A01G0105	K16075	--	ML10179289	2-Phenylethanol	2-苯乙醇	Phenolic acids	C05853	ko00360	0.960089	2.85578e-10
GH_A05G0226	K17471	--	ML10179289	2-Phenylethanol	2-苯乙醇	Phenolic acids	C05853	ko00360	0.953014	1.03033e-09
GH_A11G3636	--	--	ML10179289	2-Phenylethanol	2-苯乙醇	Phenolic acids	C05853	ko00360	-0.969593	3.34001e-11
GH_A03G2277	K18754	--	ML10179289	2-Phenylethanol	2-苯乙醇	Phenolic acids	C05853	ko00360	0.806714	5.23506e-05
GH_D12G1800	--	--	ML10179289	2-Phenylethanol	2-苯乙醇	Phenolic acids	C05853	ko00360	-0.839376	1.32848e-05
GH_D06G1455	--	--	ML10179289	2-Phenylethanol	2-苯乙醇	Phenolic acids	C05853	ko00360	-0.858756	5.06437e-06
GH_A01G1689	--	--	ML10179289	2-Phenylethanol	2-苯乙醇	Phenolic acids	C05853	ko00360	0.841206	1.2195e-05
GH_A13G1407	K18801	--	ML10179289	2-Phenylethanol	2-苯乙醇	Phenolic acids	C05853	ko00360	0.926624	3.35047e-08
GH_A11G3442	--	--	ML10179289	2-Phenylethanol	2-苯乙醇	Phenolic acids	C05853	ko00360	-0.92896	2.60582e-08
GH_scaffold3056_objG0001	K15078	--	ML10179289	2-Phenylethanol	2-苯乙醇	Phenolic acids	C05853	ko00360	0.968814	4.07988e-11
GH_D02G0836	--	--	ML10179289	2-Phenylethanol	2-苯乙醇	Phenolic acids	C05853	ko00360	-0.876755	1.8056e-06
GH_D08G1730	--	--	ML10179289	2-Phenylethanol	2-苯乙醇	Phenolic acids	C05853	ko00360	0.895468	5.14009e-07
GH_D04G0295	K04733	--	ML10179289	2-Phenylethanol	2-苯乙醇	Phenolic acids	C05853	ko00360	0.816683	3.54421e-05
GH_D06G2192	--	--	ML10179289	2-Phenylethanol	2-苯乙醇	Phenolic acids	C05853	ko00360	-0.897643	4.3751e-07
GH_D08G1141	--	--	ML10179289	2-Phenylethanol	2-苯乙醇	Phenolic acids	C05853	ko00360	0.919165	7.09682e-08
GH_A04G1496	--	--	ML10179289	2-Phenylethanol	2-苯乙醇	Phenolic acids	C05853	ko00360	-0.841451	1.20549e-05
GH_A05G4208	K14638	--	ML10179289	2-Phenylethanol	2-苯乙醇	Phenolic acids	C05853	ko00360	-0.803999	5.79946e-05
GH_A05G4205	K00889	ko00562;ko04070;ko04144;ko04070;ko00562;ko04144;ko00562;ko04070;ko04144	ML10179289	2-Phenylethanol	2-苯乙醇	Phenolic acids	C05853	ko00360	0.917459	8.34115e-08
GH_D11G0462	K09578	--	ML10179289	2-Phenylethanol	2-苯乙醇	Phenolic acids	C05853	ko00360	-0.910156	1.60531e-07
GH_A05G3865	--	--	ML10179289	2-Phenylethanol	2-苯乙醇	Phenolic acids	C05853	ko00360	-0.906927	2.10732e-07
GH_D11G3548	K13459	ko04626;ko04626;ko04626;ko04626;ko04626	ML10179289	2-Phenylethanol	2-苯乙醇	Phenolic acids	C05853	ko00360	-0.88219	1.28133e-06
GH_A12G0567	K12135	ko04712;ko04712	ML10179289	2-Phenylethanol	2-苯乙醇	Phenolic acids	C05853	ko00360	0.823952	2.62749e-05
GH_D11G0463	K02938	ko03010;ko03010;ko03010	ML10179289	2-Phenylethanol	2-苯乙醇	Phenolic acids	C05853	ko00360	-0.916611	9.02756e-08
GH_D12G2251	--	--	ML10179289	2-Phenylethanol	2-苯乙醇	Phenolic acids	C05853	ko00360	-0.835281	1.60285e-05
GH_A08G2092	K09863	--	ML10179289	2-Phenylethanol	2-苯乙醇	Phenolic acids	C05853	ko00360	-0.860588	4.58975e-06
GH_A07G1011	--	--	ML10179289	2-Phenylethanol	2-苯乙醇	Phenolic acids	C05853	ko00360	-0.940279	6.74029e-09
GH_A11G0626	K14001	ko04141;ko04141;ko04141	ML10179289	2-Phenylethanol	2-苯乙醇	Phenolic acids	C05853	ko00360	0.937937	9.10078e-09
GH_A07G2091	--	--	ML10179289	2-Phenylethanol	2-苯乙醇	Phenolic acids	C05853	ko00360	0.913288	1.22094e-07
GH_D03G1915	K19761	--	ML10179289	2-Phenylethanol	2-苯乙醇	Phenolic acids	C05853	ko00360	-0.808966	4.80281e-05
GH_D03G1843	--	--	ML10179289	2-Phenylethanol	2-苯乙醇	Phenolic acids	C05853	ko00360	0.915871	9.66527e-08
GH_D11G1475	K00888	ko04070;ko00562	ML10179289	2-Phenylethanol	2-苯乙醇	Phenolic acids	C05853	ko00360	0.809745	4.66054e-05
GH_D01G0007	--	--	ML10179289	2-Phenylethanol	2-苯乙醇	Phenolic acids	C05853	ko00360	0.849664	8.09475e-06
GH_A13G1730	K17413	--	ML10179289	2-Phenylethanol	2-苯乙醇	Phenolic acids	C05853	ko00360	0.810567	4.51446e-05
GH_D11G3530	--	--	ML10179289	2-Phenylethanol	2-苯乙醇	Phenolic acids	C05853	ko00360	0.946426	2.88242e-09
GH_A13G0431	K00899	ko00270;ko00270;ko00270	ML10179289	2-Phenylethanol	2-苯乙醇	Phenolic acids	C05853	ko00360	-0.909325	1.72342e-07
GH_A11G3382	--	--	ML10179289	2-Phenylethanol	2-苯乙醇	Phenolic acids	C05853	ko00360	0.910262	1.59085e-07
GH_A10G1926	--	--	ML10179289	2-Phenylethanol	2-苯乙醇	Phenolic acids	C05853	ko00360	0.903642	2.7517e-07
GH_A03G2076	--	--	ML10179289	2-Phenylethanol	2-苯乙醇	Phenolic acids	C05853	ko00360	0.859736	4.80542e-06
GH_A13G0236	K05909	--	ML10179289	2-Phenylethanol	2-苯乙醇	Phenolic acids	C05853	ko00360	0.894368	5.56941e-07
GH_A13G0237	K20562	--	ML10179289	2-Phenylethanol	2-苯乙醇	Phenolic acids	C05853	ko00360	0.887705	8.88969e-07
GH_D03G1818	K14571	ko03008;ko03008;ko03008	ML10179289	2-Phenylethanol	2-苯乙醇	Phenolic acids	C05853	ko00360	-0.85514	6.12592e-06
GH_A04G0243	K20793	--	ML10179289	2-Phenylethanol	2-苯乙醇	Phenolic acids	C05853	ko00360	0.913304	1.2192e-07
GH_A04G0936	--	--	ML10179289	2-Phenylethanol	2-苯乙醇	Phenolic acids	C05853	ko00360	-0.945213	3.4349e-09
GH_A11G1460	K06628	--	ML10179289	2-Phenylethanol	2-苯乙醇	Phenolic acids	C05853	ko00360	-0.831449	1.90208e-05
GH_A11G0337	--	--	ML10179289	2-Phenylethanol	2-苯乙醇	Phenolic acids	C05853	ko00360	-0.907526	2.005e-07
GH_D10G2541	K13459	ko04626;ko04626;ko04626	ML10179289	2-Phenylethanol	2-苯乙醇	Phenolic acids	C05853	ko00360	-0.897744	4.34211e-07
GH_A09G2464	--	--	ML10179289	2-Phenylethanol	2-苯乙醇	Phenolic acids	C05853	ko00360	0.846432	9.49431e-06
GH_D04G1832	--	--	ML10179289	2-Phenylethanol	2-苯乙醇	Phenolic acids	C05853	ko00360	-0.929379	2.4888e-08
GH_D13G0083	--	--	ML10179289	2-Phenylethanol	2-苯乙醇	Phenolic acids	C05853	ko00360	-0.881271	1.35943e-06
GH_A05G2744	--	--	ML10179289	2-Phenylethanol	2-苯乙醇	Phenolic acids	C05853	ko00360	0.854648	6.28416e-06
GH_A07G1417	K15446	--	ML10179289	2-Phenylethanol	2-苯乙醇	Phenolic acids	C05853	ko00360	-0.919353	6.97006e-08
GH_A09G1925	--	--	ML10179289	2-Phenylethanol	2-苯乙醇	Phenolic acids	C05853	ko00360	0.885251	1.04843e-06
GH_D07G0995	--	--	ML10179289	2-Phenylethanol	2-苯乙醇	Phenolic acids	C05853	ko00360	0.91797	7.94998e-08
GH_A13G0575	--	--	ML10179289	2-Phenylethanol	2-苯乙醇	Phenolic acids	C05853	ko00360	0.871954	2.41306e-06
GH_D03G1968	--	--	ML10179289	2-Phenylethanol	2-苯乙醇	Phenolic acids	C05853	ko00360	-0.97639	4.50875e-12
GH_A11G3581	--	--	ML10179289	2-Phenylethanol	2-苯乙醇	Phenolic acids	C05853	ko00360	-0.897524	4.41449e-07
GH_A11G3580	--	--	ML10179289	2-Phenylethanol	2-苯乙醇	Phenolic acids	C05853	ko00360	0.968722	4.17538e-11
GH_D11G3644	--	--	ML10179289	2-Phenylethanol	2-苯乙醇	Phenolic acids	C05853	ko00360	0.88102	1.38143e-06
GH_scaffold25593_objG0001	K01704	ko00966;ko00290;ko00660;ko00966;ko00290;ko00660;ko00966;ko00290;ko00660	ML10179289	2-Phenylethanol	2-苯乙醇	Phenolic acids	C05853	ko00360	0.918794	7.35273e-08
GH_D02G0236	--	--	ML10179289	2-Phenylethanol	2-苯乙醇	Phenolic acids	C05853	ko00360	0.883244	1.19655e-06
GH_A02G1771	--	--	ML10179289	2-Phenylethanol	2-苯乙醇	Phenolic acids	C05853	ko00360	0.893501	5.92895e-07
GH_D04G0476	K21989	--	ML10179289	2-Phenylethanol	2-苯乙醇	Phenolic acids	C05853	ko00360	-0.808587	4.87342e-05
GH_D08G0489	K08238	--	ML10179289	2-Phenylethanol	2-苯乙醇	Phenolic acids	C05853	ko00360	-0.856658	5.65913e-06
GH_scaffold15340_objG0001	--	--	ML10179289	2-Phenylethanol	2-苯乙醇	Phenolic acids	C05853	ko00360	0.912128	1.35278e-07
GH_A11G3617	--	--	ML10179289	2-Phenylethanol	2-苯乙醇	Phenolic acids	C05853	ko00360	0.80883	4.82801e-05
GH_A02G2033	K00666	--	ML10179289	2-Phenylethanol	2-苯乙醇	Phenolic acids	C05853	ko00360	0.844773	1.02894e-05
GH_A10G2272	--	--	ML10179289	2-Phenylethanol	2-苯乙醇	Phenolic acids	C05853	ko00360	0.828888	2.12775e-05
GH_D11G2064	K04733	--	ML10179289	2-Phenylethanol	2-苯乙醇	Phenolic acids	C05853	ko00360	-0.909751	1.662e-07
GH_A08G2077	K22133	ko00630;ko00630;ko00630	ML10179289	2-Phenylethanol	2-苯乙醇	Phenolic acids	C05853	ko00360	0.814025	3.94136e-05
GH_A05G4264	--	--	ML10179289	2-Phenylethanol	2-苯乙醇	Phenolic acids	C05853	ko00360	-0.850127	7.90982e-06
GH_D10G0391	K14611	--	ML10179289	2-Phenylethanol	2-苯乙醇	Phenolic acids	C05853	ko00360	0.921826	5.47636e-08
GH_A06G0365	K06630	--	ML10179289	2-Phenylethanol	2-苯乙醇	Phenolic acids	C05853	ko00360	0.957186	4.96186e-10
GH_A05G2916	--	--	ML10179289	2-Phenylethanol	2-苯乙醇	Phenolic acids	C05853	ko00360	0.895232	5.22962e-07
GH_A10G2273	--	--	ML10179289	2-Phenylethanol	2-苯乙醇	Phenolic acids	C05853	ko00360	0.964336	1.1766e-10
GH_A10G2274	--	--	ML10179289	2-Phenylethanol	2-苯乙醇	Phenolic acids	C05853	ko00360	0.933701	1.52258e-08
GH_A03G0399	K01759	ko00620;ko00620	ML10179289	2-Phenylethanol	2-苯乙醇	Phenolic acids	C05853	ko00360	-0.910901	1.50545e-07
GH_D07G0461	--	--	ML10179289	2-Phenylethanol	2-苯乙醇	Phenolic acids	C05853	ko00360	-0.87194	2.41507e-06
GH_D02G0141	--	--	ML10179289	2-Phenylethanol	2-苯乙醇	Phenolic acids	C05853	ko00360	0.809708	4.66719e-05
GH_A06G0991	K00029	ko00710;ko00620;ko00620;ko00710;ko00710;ko00620;ko00620;ko00710	ML10179289	2-Phenylethanol	2-苯乙醇	Phenolic acids	C05853	ko00360	0.85667	5.65539e-06
GH_D03G0294	K18810	--	ML10179289	2-Phenylethanol	2-苯乙醇	Phenolic acids	C05853	ko00360	0.888153	8.62288e-07
GH_D08G1497	K10773	ko03410;ko03410;ko03410	ML10179289	2-Phenylethanol	2-苯乙醇	Phenolic acids	C05853	ko00360	-0.96354	1.40033e-10
GH_A08G0503	K06890	--	ML10179289	2-Phenylethanol	2-苯乙醇	Phenolic acids	C05853	ko00360	0.845387	9.98894e-06
GH_A01G0999	K12666	ko00513;ko00510;ko04141;ko00513;ko00510;ko04141;ko00510;ko00513;ko04141	ML10179289	2-Phenylethanol	2-苯乙醇	Phenolic acids	C05853	ko00360	-0.915993	9.55743e-08
GH_D13G0482	--	--	ML10179289	2-Phenylethanol	2-苯乙醇	Phenolic acids	C05853	ko00360	0.876832	1.79712e-06
GH_A05G1025	--	--	ML10179289	2-Phenylethanol	2-苯乙醇	Phenolic acids	C05853	ko00360	-0.969267	3.63401e-11
GH_D01G0404	K13459	ko04626;ko04626;ko04626	ML10179289	2-Phenylethanol	2-苯乙醇	Phenolic acids	C05853	ko00360	-0.899615	3.76869e-07
GH_D01G0402	K13459	ko04626;ko04626;ko04626	ML10179289	2-Phenylethanol	2-苯乙醇	Phenolic acids	C05853	ko00360	-0.966984	6.401e-11
GH_A03G0081	K19525	--	ML10179289	2-Phenylethanol	2-苯乙醇	Phenolic acids	C05853	ko00360	-0.881706	1.3219e-06
GH_D13G2315	--	--	ML10179289	2-Phenylethanol	2-苯乙醇	Phenolic acids	C05853	ko00360	-0.931317	2.00458e-08
GH_D07G1722	--	--	ML10179289	2-Phenylethanol	2-苯乙醇	Phenolic acids	C05853	ko00360	-0.91058	1.54791e-07
GH_A04G1771	K07052	--	ML10179289	2-Phenylethanol	2-苯乙醇	Phenolic acids	C05853	ko00360	0.949489	1.81753e-09
GH_A07G0382	K00430	ko00940;ko00940;ko00940	ML10179289	2-Phenylethanol	2-苯乙醇	Phenolic acids	C05853	ko00360	0.832957	1.77913e-05
GH_D11G3536	--	--	ML10179289	2-Phenylethanol	2-苯乙醇	Phenolic acids	C05853	ko00360	-0.905612	2.34752e-07
GH_D03G0833	K13448	ko04626;ko04626;ko04626	ML10179289	2-Phenylethanol	2-苯乙醇	Phenolic acids	C05853	ko00360	-0.96106	2.35228e-10
GH_D05G2671	K00826	ko00966;ko00290;ko00280;ko00770;ko00270;ko00966;ko00270;ko00290;ko00280;ko00770;ko00966;ko00290;ko00280;ko00770;ko00270	ML10179289	2-Phenylethanol	2-苯乙醇	Phenolic acids	C05853	ko00360	0.83636	1.52625e-05
GH_A13G1414	K01061	--	ML10179289	2-Phenylethanol	2-苯乙醇	Phenolic acids	C05853	ko00360	0.980765	8.87305e-13
GH_A13G1413	K08734	ko03430;ko03430;ko03430	ML10179289	2-Phenylethanol	2-苯乙醇	Phenolic acids	C05853	ko00360	0.935336	1.25337e-08
GH_D08G1390	--	--	ML10179289	2-Phenylethanol	2-苯乙醇	Phenolic acids	C05853	ko00360	0.92126	5.79094e-08
GH_D03G1445	K15504	--	ML10179289	2-Phenylethanol	2-苯乙醇	Phenolic acids	C05853	ko00360	-0.80121	6.4327e-05
GH_D11G3624	K08064	--	ML10179289	2-Phenylethanol	2-苯乙醇	Phenolic acids	C05853	ko00360	-0.829874	2.03832e-05
GH_A08G1993	K15292	--	ML10179289	2-Phenylethanol	2-苯乙醇	Phenolic acids	C05853	ko00360	-0.929865	2.35863e-08
GH_D04G1853	--	--	ML10179289	2-Phenylethanol	2-苯乙醇	Phenolic acids	C05853	ko00360	0.907672	1.98073e-07
GH_D10G0185	K17964	--	ML10179289	2-Phenylethanol	2-苯乙醇	Phenolic acids	C05853	ko00360	-0.801816	6.29037e-05
GH_A09G0560	K10956	ko04141;ko03060;ko04145;ko04141;ko03060;ko04145;ko04141;ko03060;ko04145	ML10179289	2-Phenylethanol	2-苯乙醇	Phenolic acids	C05853	ko00360	-0.939008	7.94401e-09
GH_A13G0727	--	--	ML10179289	2-Phenylethanol	2-苯乙醇	Phenolic acids	C05853	ko00360	0.948447	2.13279e-09
GH_A13G0724	K01626	ko00400;ko00400;ko00400	ML10179289	2-Phenylethanol	2-苯乙醇	Phenolic acids	C05853	ko00360	-0.960363	2.70484e-10
GH_A05G0444	--	--	ML10179289	2-Phenylethanol	2-苯乙醇	Phenolic acids	C05853	ko00360	0.899598	3.7735e-07
GH_A05G4218	K14553	ko03008;ko03008;ko03008	ML10179289	2-Phenylethanol	2-苯乙醇	Phenolic acids	C05853	ko00360	0.95342	9.62411e-10
GH_D02G0101	--	--	ML10179289	2-Phenylethanol	2-苯乙醇	Phenolic acids	C05853	ko00360	-0.941511	5.72721e-09
GH_D02G0100	--	--	ML10179289	2-Phenylethanol	2-苯乙醇	Phenolic acids	C05853	ko00360	-0.932892	1.67343e-08
GH_A06G1014	--	--	ML10179289	2-Phenylethanol	2-苯乙醇	Phenolic acids	C05853	ko00360	-0.891956	6.61957e-07
GH_A05G0686	--	--	ML10179289	2-Phenylethanol	2-苯乙醇	Phenolic acids	C05853	ko00360	0.915583	9.92448e-08
GH_D07G1004	--	--	ML10179289	2-Phenylethanol	2-苯乙醇	Phenolic acids	C05853	ko00360	-0.854988	6.17436e-06
GH_D10G2544	K13459	ko04626;ko04626;ko04626	ML10179289	2-Phenylethanol	2-苯乙醇	Phenolic acids	C05853	ko00360	-0.917435	8.36004e-08
GH_D10G2545	K13459	ko04626;ko04626;ko04626	ML10179289	2-Phenylethanol	2-苯乙醇	Phenolic acids	C05853	ko00360	-0.926465	3.40744e-08
GH_D10G2543	K13459	ko04626;ko04626;ko04626	ML10179289	2-Phenylethanol	2-苯乙醇	Phenolic acids	C05853	ko00360	-0.932572	1.73656e-08
GH_D10G2540	K13459	ko04626;ko04626;ko04626	ML10179289	2-Phenylethanol	2-苯乙醇	Phenolic acids	C05853	ko00360	-0.943148	4.58779e-09
GH_D02G0118	K08592	--	ML10179289	2-Phenylethanol	2-苯乙醇	Phenolic acids	C05853	ko00360	-0.952669	1.09129e-09
GH_D08G2327	--	--	ML10179289	2-Phenylethanol	2-苯乙醇	Phenolic acids	C05853	ko00360	0.876048	1.88576e-06
GH_D02G0258	K08592	--	ML10179289	2-Phenylethanol	2-苯乙醇	Phenolic acids	C05853	ko00360	-0.939076	7.87565e-09
GH_D02G0097	--	--	ML10179289	2-Phenylethanol	2-苯乙醇	Phenolic acids	C05853	ko00360	-0.898001	4.2591e-07
GH_A07G0836	K00604	ko00670;ko00970;ko00670;ko00970;ko00670;ko00970	ML10179289	2-Phenylethanol	2-苯乙醇	Phenolic acids	C05853	ko00360	0.934978	1.30845e-08
GH_A07G0833	K00943	ko00240;ko00240	ML10179289	2-Phenylethanol	2-苯乙醇	Phenolic acids	C05853	ko00360	0.871159	2.5289e-06
GH_A02G0303	--	--	ML10179289	2-Phenylethanol	2-苯乙醇	Phenolic acids	C05853	ko00360	0.854842	6.22127e-06
GH_D13G2326	--	--	ML10179289	2-Phenylethanol	2-苯乙醇	Phenolic acids	C05853	ko00360	0.930928	2.09458e-08
GH_D06G0078	--	--	ML10179289	2-Phenylethanol	2-苯乙醇	Phenolic acids	C05853	ko00360	0.911314	1.45256e-07
GH_D03G0713	K17492	--	ML10179289	2-Phenylethanol	2-苯乙醇	Phenolic acids	C05853	ko00360	0.894158	5.65458e-07
GH_A08G1223	K14563	ko03008;ko03008;ko03008	ML10179289	2-Phenylethanol	2-苯乙醇	Phenolic acids	C05853	ko00360	-0.919567	6.82835e-08
GH_A06G1015	--	--	ML10179289	2-Phenylethanol	2-苯乙醇	Phenolic acids	C05853	ko00360	-0.942486	5.02194e-09
GH_A05G1073	--	--	ML10179289	2-Phenylethanol	2-苯乙醇	Phenolic acids	C05853	ko00360	-0.912488	1.31064e-07
GH_D08G0499	--	--	ML10179289	2-Phenylethanol	2-苯乙醇	Phenolic acids	C05853	ko00360	0.824094	2.61183e-05
GH_A11G3400	--	--	ML10179289	2-Phenylethanol	2-苯乙醇	Phenolic acids	C05853	ko00360	-0.86125	4.428e-06
GH_D04G0922	--	--	ML10179289	2-Phenylethanol	2-苯乙醇	Phenolic acids	C05853	ko00360	0.862833	4.06072e-06
GH_A10G2658	--	--	ML10179289	2-Phenylethanol	2-苯乙醇	Phenolic acids	C05853	ko00360	-0.808648	4.86189e-05
GH_A03G2045	--	--	ML10179289	2-Phenylethanol	2-苯乙醇	Phenolic acids	C05853	ko00360	0.931141	2.0447e-08
GH_D01G0081	--	--	ML10179289	2-Phenylethanol	2-苯乙醇	Phenolic acids	C05853	ko00360	-0.965654	8.74228e-11
GH_A02G2057	K08852	ko04141;ko04141;ko04141;ko04141;ko04141	ML10179289	2-Phenylethanol	2-苯乙醇	Phenolic acids	C05853	ko00360	-0.810782	4.47677e-05
GH_D07G2022	--	--	ML10179289	2-Phenylethanol	2-苯乙醇	Phenolic acids	C05853	ko00360	-0.872491	2.33734e-06
GH_D06G1267	--	--	ML10179289	2-Phenylethanol	2-苯乙醇	Phenolic acids	C05853	ko00360	-0.83755	1.44539e-05
GH_D07G2521	--	--	ML10179289	2-Phenylethanol	2-苯乙醇	Phenolic acids	C05853	ko00360	-0.926934	3.24229e-08
GH_D04G1249	K19951	--	ML10179289	2-Phenylethanol	2-苯乙醇	Phenolic acids	C05853	ko00360	0.852943	6.85962e-06
GH_A05G4247	K02866	ko03010;ko03010	ML10179289	2-Phenylethanol	2-苯乙醇	Phenolic acids	C05853	ko00360	0.906962	2.10111e-07
GH_A06G0349	K03327	--	ML10179289	2-Phenylethanol	2-苯乙醇	Phenolic acids	C05853	ko00360	-0.836281	1.53174e-05
GH_A09G1932	K01056	--	ML10179289	2-Phenylethanol	2-苯乙醇	Phenolic acids	C05853	ko00360	0.917124	8.60649e-08
GH_A04G1687	--	--	ML10179289	2-Phenylethanol	2-苯乙醇	Phenolic acids	C05853	ko00360	-0.888157	8.62021e-07
GH_D10G0341	--	--	ML10179289	2-Phenylethanol	2-苯乙醇	Phenolic acids	C05853	ko00360	0.820606	3.02058e-05
GH_A07G0860	K11275	--	ML10179289	2-Phenylethanol	2-苯乙醇	Phenolic acids	C05853	ko00360	-0.897711	4.35298e-07
GH_D11G0805	K03115	ko03008;ko04712;ko03008;ko04712;ko03008;ko04712	ML10179289	2-Phenylethanol	2-苯乙醇	Phenolic acids	C05853	ko00360	0.893387	5.97784e-07
GH_A03G0275	K11820	ko00966;ko00380;ko00966;ko00380;ko00966;ko00380	ML10179289	2-Phenylethanol	2-苯乙醇	Phenolic acids	C05853	ko00360	-0.854314	6.39337e-06
GH_D10G0994	K18886	--	ML10179289	2-Phenylethanol	2-苯乙醇	Phenolic acids	C05853	ko00360	-0.836152	1.54077e-05
GH_D07G2021	K10949	--	ML10179289	2-Phenylethanol	2-苯乙醇	Phenolic acids	C05853	ko00360	-0.872297	2.36453e-06
GH_D08G2648	K14488	ko04075;ko04075;ko04075	ML10179289	2-Phenylethanol	2-苯乙醇	Phenolic acids	C05853	ko00360	0.84484	1.02565e-05
GH_D07G2222	K00847	ko00500;ko00520;ko00051;ko00500;ko00051;ko00520;ko00051;ko00500;ko00520;ko00500;ko00051;ko00520;ko00500;ko00051;ko00520	ML10179289	2-Phenylethanol	2-苯乙醇	Phenolic acids	C05853	ko00360	0.828086	2.20289e-05
GH_A11G1435	--	--	ML10179289	2-Phenylethanol	2-苯乙醇	Phenolic acids	C05853	ko00360	0.942981	4.69398e-09
GH_D07G0352	--	--	ML10179289	2-Phenylethanol	2-苯乙醇	Phenolic acids	C05853	ko00360	0.96019	2.79952e-10
GH_D11G3698	--	--	ML10179289	2-Phenylethanol	2-苯乙醇	Phenolic acids	C05853	ko00360	0.817574	3.41899e-05
GH_A13G1847	K05928	ko00130;ko00130;ko00130	ML10179289	2-Phenylethanol	2-苯乙醇	Phenolic acids	C05853	ko00360	0.952479	1.12619e-09
GH_D12G2394	--	--	ML10179289	2-Phenylethanol	2-苯乙醇	Phenolic acids	C05853	ko00360	0.902382	3.04071e-07
GH_A04G0160	--	--	ML10179289	2-Phenylethanol	2-苯乙醇	Phenolic acids	C05853	ko00360	-0.830358	1.99557e-05
GH_D08G1076	--	--	ML10179289	2-Phenylethanol	2-苯乙醇	Phenolic acids	C05853	ko00360	-0.877609	1.71268e-06
GH_D06G2348	--	--	ML10179289	2-Phenylethanol	2-苯乙醇	Phenolic acids	C05853	ko00360	0.838353	1.3929e-05
GH_A12G0631	K08241	ko00592;ko00592;ko00592;ko00592;ko00592	ML10179289	2-Phenylethanol	2-苯乙醇	Phenolic acids	C05853	ko00360	-0.812219	4.23241e-05
GH_D12G2637	--	--	ML10179289	2-Phenylethanol	2-苯乙醇	Phenolic acids	C05853	ko00360	-0.851146	7.51497e-06
GH_A01G1774	--	--	ML10179289	2-Phenylethanol	2-苯乙醇	Phenolic acids	C05853	ko00360	-0.838922	1.35675e-05
GH_A13G1438	--	--	ML10179289	2-Phenylethanol	2-苯乙醇	Phenolic acids	C05853	ko00360	-0.871426	2.4894e-06
GH_A05G3572	K14209	--	ML10179289	2-Phenylethanol	2-苯乙醇	Phenolic acids	C05853	ko00360	0.878561	1.61403e-06
GH_A09G2424	--	--	ML10179289	2-Phenylethanol	2-苯乙醇	Phenolic acids	C05853	ko00360	0.931004	2.07663e-08
GH_A04G0345	K13459	ko04626;ko04016;ko04626;ko04016;ko04626;ko04016	ML10179289	2-Phenylethanol	2-苯乙醇	Phenolic acids	C05853	ko00360	0.863803	3.84881e-06
GH_D04G0324	K02701	ko00195;ko00195;ko00195	ML10179289	2-Phenylethanol	2-苯乙醇	Phenolic acids	C05853	ko00360	0.820689	3.01018e-05
GH_D02G1877	--	--	ML10179289	2-Phenylethanol	2-苯乙醇	Phenolic acids	C05853	ko00360	0.907245	2.05239e-07
GH_D01G0166	K10581	ko04120;ko04120;ko04120	ML10179289	2-Phenylethanol	2-苯乙醇	Phenolic acids	C05853	ko00360	0.873955	2.14142e-06
GH_A13G0506	K17065	--	ML10179289	2-Phenylethanol	2-苯乙醇	Phenolic acids	C05853	ko00360	-0.941321	5.87416e-09
GH_A12G2257	K17498	--	ML10179289	2-Phenylethanol	2-苯乙醇	Phenolic acids	C05853	ko00360	-0.960871	2.44336e-10
GH_A13G0292	K01658	ko00400;ko00400	ML10179289	2-Phenylethanol	2-苯乙醇	Phenolic acids	C05853	ko00360	0.900897	3.41462e-07
GH_A05G0660	--	--	ML10179289	2-Phenylethanol	2-苯乙醇	Phenolic acids	C05853	ko00360	0.852724	6.93687e-06
GH_D02G2640	--	--	Lmxn007456	Acerosin	5,7,3'-三羟基-6,8,4'-三甲氧基黄酮	Flavonoids	C09982	--	-0.860771	4.54447e-06
GH_D02G2364	--	--	Lmxn007456	Acerosin	5,7,3'-三羟基-6,8,4'-三甲氧基黄酮	Flavonoids	C09982	--	-0.827761	2.23397e-05
GH_D13G0202	K10355	--	Lmxn007456	Acerosin	5,7,3'-三羟基-6,8,4'-三甲氧基黄酮	Flavonoids	C09982	--	-0.845527	9.92116e-06
GH_scaffold268_objG0001	K13420	ko04626;ko04016;ko04016;ko04626	Lmxn007456	Acerosin	5,7,3'-三羟基-6,8,4'-三甲氧基黄酮	Flavonoids	C09982	--	-0.87065	2.60564e-06
GH_D07G1760	--	--	Lmxn007456	Acerosin	5,7,3'-三羟基-6,8,4'-三甲氧基黄酮	Flavonoids	C09982	--	-0.837865	1.42462e-05
GH_A13G1446	--	--	Lmbp000123	L-Homomethionine	L-高甲硫氨酸	Amino acids and derivatives	C17213	ko00966,ko01110,ko01210	0.808512	4.88741e-05
GH_A12G2590	--	--	Lmhn003074	Feruloylmalic acid	阿魏酰苹果酸	Phenolic acids	--	--	-0.917731	8.13105e-08
GH_D02G2124	K15920	ko00520;ko00520;ko00520	Lmhn003074	Feruloylmalic acid	阿魏酰苹果酸	Phenolic acids	--	--	-0.916372	9.2291e-08
GH_A04G0355	--	--	Lmhn003074	Feruloylmalic acid	阿魏酰苹果酸	Phenolic acids	--	--	0.832601	1.80748e-05
GH_A09G0755	K15397	ko00062;ko04626;ko00062;ko04626;ko04626;ko00062;ko04626;ko00062;ko00062;ko04626;ko00062;ko04626	Lmhn003074	Feruloylmalic acid	阿魏酰苹果酸	Phenolic acids	--	--	-0.830906	1.94812e-05
GH_D02G1778	K01673	ko00910	Lmhn003074	Feruloylmalic acid	阿魏酰苹果酸	Phenolic acids	--	--	0.843291	1.10477e-05
GH_A10G2120	K09285	--	Lmhn003074	Feruloylmalic acid	阿魏酰苹果酸	Phenolic acids	--	--	-0.857301	5.47077e-06
GH_D03G0124	K08900	--	Lmhn003074	Feruloylmalic acid	阿魏酰苹果酸	Phenolic acids	--	--	-0.84752	9.0014e-06
GH_D01G0099	K03327	--	Lmhn003074	Feruloylmalic acid	阿魏酰苹果酸	Phenolic acids	--	--	-0.827443	2.26477e-05
GH_A03G0982	--	--	Lmhn003074	Feruloylmalic acid	阿魏酰苹果酸	Phenolic acids	--	--	-0.839285	1.33407e-05
GH_D09G0860	K00422	ko00350;ko00950;ko00350;ko00950;ko00350;ko00950;ko00950;ko00350;ko00350;ko00950;ko00350;ko00950;ko00350;ko00950	Lmhn003074	Feruloylmalic acid	阿魏酰苹果酸	Phenolic acids	--	--	-0.838527	1.38177e-05
GH_A07G1203	K15404	ko00073;ko00073;ko00073	Lmhn003074	Feruloylmalic acid	阿魏酰苹果酸	Phenolic acids	--	--	-0.809535	4.69852e-05
GH_A13G1453	--	--	Lmhn003074	Feruloylmalic acid	阿魏酰苹果酸	Phenolic acids	--	--	-0.866825	3.24858e-06
GH_D10G1942	K11866	ko04144;ko04144;ko04144	Lmhn003074	Feruloylmalic acid	阿魏酰苹果酸	Phenolic acids	--	--	0.828456	2.16794e-05
GH_A11G3394	--	--	Lmhn003074	Feruloylmalic acid	阿魏酰苹果酸	Phenolic acids	--	--	0.821132	2.95554e-05
GH_D06G2047	K00422	ko00350;ko00950;ko00350;ko00950;ko00350;ko00950;ko00950;ko00350;ko00350;ko00950	Lmhn003074	Feruloylmalic acid	阿魏酰苹果酸	Phenolic acids	--	--	-0.893953	5.73886e-07
GH_D02G0316	K00799	ko00480;ko00480;ko00480;ko00480	Lmhn003074	Feruloylmalic acid	阿魏酰苹果酸	Phenolic acids	--	--	0.811252	4.3956e-05
GH_D02G0213	K08237	--	Lmhn003074	Feruloylmalic acid	阿魏酰苹果酸	Phenolic acids	--	--	-0.80527	5.5291e-05
GH_D11G3633	K19613	--	Lmhn003074	Feruloylmalic acid	阿魏酰苹果酸	Phenolic acids	--	--	-0.83207	1.85056e-05
GH_A01G0108	K03327	--	Lmhn003074	Feruloylmalic acid	阿魏酰苹果酸	Phenolic acids	--	--	-0.802197	6.20214e-05
GH_A01G0071	K00069	--	Lmhn003074	Feruloylmalic acid	阿魏酰苹果酸	Phenolic acids	--	--	0.803697	5.86539e-05
GH_A04G0171	K21026	--	Lmhn003074	Feruloylmalic acid	阿魏酰苹果酸	Phenolic acids	--	--	-0.805971	5.38455e-05
GH_A03G2277	K18754	--	Lmhn003074	Feruloylmalic acid	阿魏酰苹果酸	Phenolic acids	--	--	-0.807843	5.01429e-05
GH_A02G1859	--	--	Lmhn003074	Feruloylmalic acid	阿魏酰苹果酸	Phenolic acids	--	--	-0.870089	2.69238e-06
GH_A04G1496	--	--	Lmhn003074	Feruloylmalic acid	阿魏酰苹果酸	Phenolic acids	--	--	0.835241	1.60574e-05
GH_A05G4205	K00889	ko00562;ko04070;ko04144;ko04070;ko00562;ko04144;ko00562;ko04070;ko04144	Lmhn003074	Feruloylmalic acid	阿魏酰苹果酸	Phenolic acids	--	--	-0.826532	2.35505e-05
GH_D05G1226	K14972	--	Lmhn003074	Feruloylmalic acid	阿魏酰苹果酸	Phenolic acids	--	--	-0.867658	3.09802e-06
GH_D11G3548	K13459	ko04626;ko04626;ko04626;ko04626;ko04626	Lmhn003074	Feruloylmalic acid	阿魏酰苹果酸	Phenolic acids	--	--	0.828114	2.20021e-05
GH_A02G0109	--	--	Lmhn003074	Feruloylmalic acid	阿魏酰苹果酸	Phenolic acids	--	--	0.80429	5.73671e-05
GH_A12G0567	K12135	ko04712;ko04712	Lmhn003074	Feruloylmalic acid	阿魏酰苹果酸	Phenolic acids	--	--	-0.875558	1.9431e-06
GH_D11G1903	K09755	ko00940;ko00940;ko00940;ko00940	Lmhn003074	Feruloylmalic acid	阿魏酰苹果酸	Phenolic acids	--	--	-0.829139	2.10461e-05
GH_A09G1150	--	--	Lmhn003074	Feruloylmalic acid	阿魏酰苹果酸	Phenolic acids	--	--	-0.84952	8.15308e-06
GH_D11G3530	--	--	Lmhn003074	Feruloylmalic acid	阿魏酰苹果酸	Phenolic acids	--	--	-0.802003	6.24698e-05
GH_A03G2076	--	--	Lmhn003074	Feruloylmalic acid	阿魏酰苹果酸	Phenolic acids	--	--	-0.892192	6.50964e-07
GH_D06G2049	--	--	Lmhn003074	Feruloylmalic acid	阿魏酰苹果酸	Phenolic acids	--	--	-0.889988	7.59915e-07
GH_D04G2127	--	--	Lmhn003074	Feruloylmalic acid	阿魏酰苹果酸	Phenolic acids	--	--	0.845682	9.84679e-06
GH_A09G2464	--	--	Lmhn003074	Feruloylmalic acid	阿魏酰苹果酸	Phenolic acids	--	--	-0.853336	6.7233e-06
GH_A11G1296	--	--	Lmhn003074	Feruloylmalic acid	阿魏酰苹果酸	Phenolic acids	--	--	-0.879927	1.48093e-06
GH_A09G1925	--	--	Lmhn003074	Feruloylmalic acid	阿魏酰苹果酸	Phenolic acids	--	--	-0.801768	6.30145e-05
GH_D07G0995	--	--	Lmhn003074	Feruloylmalic acid	阿魏酰苹果酸	Phenolic acids	--	--	-0.860629	4.57965e-06
GH_D08G0489	K08238	--	Lmhn003074	Feruloylmalic acid	阿魏酰苹果酸	Phenolic acids	--	--	0.823121	2.72073e-05
GH_A10G1626	K20628	--	Lmhn003074	Feruloylmalic acid	阿魏酰苹果酸	Phenolic acids	--	--	-0.803939	5.81266e-05
GH_D03G1755	K09260	--	Lmhn003074	Feruloylmalic acid	阿魏酰苹果酸	Phenolic acids	--	--	-0.824785	2.5367e-05
GH_A12G0096	--	--	Lmhn003074	Feruloylmalic acid	阿魏酰苹果酸	Phenolic acids	--	--	-0.816587	3.55795e-05
GH_A08G0548	--	--	Lmhn003074	Feruloylmalic acid	阿魏酰苹果酸	Phenolic acids	--	--	-0.80628	5.32184e-05
GH_D10G2207	--	--	Lmhn003074	Feruloylmalic acid	阿魏酰苹果酸	Phenolic acids	--	--	-0.85456	6.31262e-06
GH_D09G1105	--	--	Lmhn003074	Feruloylmalic acid	阿魏酰苹果酸	Phenolic acids	--	--	-0.850959	7.586e-06
GH_A05G4189	K22312	--	Lmhn003074	Feruloylmalic acid	阿魏酰苹果酸	Phenolic acids	--	--	-0.851399	7.41935e-06
GH_D03G0767	--	--	Lmhn003074	Feruloylmalic acid	阿魏酰苹果酸	Phenolic acids	--	--	-0.85147	7.39281e-06
GH_D01G0404	K13459	ko04626;ko04626;ko04626	Lmhn003074	Feruloylmalic acid	阿魏酰苹果酸	Phenolic acids	--	--	0.821855	2.86838e-05
GH_D06G0049	K00279	ko00908;ko00908;ko00908;ko00908;ko00908;ko00908	Lmhn003074	Feruloylmalic acid	阿魏酰苹果酸	Phenolic acids	--	--	-0.83677	1.49791e-05
GH_D13G2297	--	--	Lmhn003074	Feruloylmalic acid	阿魏酰苹果酸	Phenolic acids	--	--	0.813095	4.08906e-05
GH_D11G3624	K08064	--	Lmhn003074	Feruloylmalic acid	阿魏酰苹果酸	Phenolic acids	--	--	0.827521	2.25725e-05
GH_D07G1684	--	--	Lmhn003074	Feruloylmalic acid	阿魏酰苹果酸	Phenolic acids	--	--	-0.850026	7.94964e-06
GH_A05G0444	--	--	Lmhn003074	Feruloylmalic acid	阿魏酰苹果酸	Phenolic acids	--	--	-0.839122	1.3442e-05
GH_A05G3335	K09422	--	Lmhn003074	Feruloylmalic acid	阿魏酰苹果酸	Phenolic acids	--	--	-0.816416	3.58242e-05
GH_D09G0698	K15397	ko00062;ko04626;ko00062;ko04626;ko04626;ko00062;ko00062;ko04626;ko00062;ko04626	Lmhn003074	Feruloylmalic acid	阿魏酰苹果酸	Phenolic acids	--	--	-0.837939	1.41976e-05
GH_D08G2327	--	--	Lmhn003074	Feruloylmalic acid	阿魏酰苹果酸	Phenolic acids	--	--	-0.893626	5.87595e-07
GH_A07G0269	--	--	Lmhn003074	Feruloylmalic acid	阿魏酰苹果酸	Phenolic acids	--	--	-0.864741	3.65322e-06
GH_D10G2663	K05909	--	Lmhn003074	Feruloylmalic acid	阿魏酰苹果酸	Phenolic acids	--	--	-0.823071	2.72652e-05
GH_D06G0078	--	--	Lmhn003074	Feruloylmalic acid	阿魏酰苹果酸	Phenolic acids	--	--	-0.827821	2.22819e-05
GH_D11G0478	K09755	ko00940;ko00940;ko00940;ko00940;ko00940;ko00940	Lmhn003074	Feruloylmalic acid	阿魏酰苹果酸	Phenolic acids	--	--	-0.822638	2.7763e-05
GH_D07G2022	--	--	Lmhn003074	Feruloylmalic acid	阿魏酰苹果酸	Phenolic acids	--	--	0.808595	4.87183e-05
GH_A04G0276	K13459	ko04626;ko04016	Lmhn003074	Feruloylmalic acid	阿魏酰苹果酸	Phenolic acids	--	--	0.800414	6.6238e-05
GH_D02G1694	K10251	ko00062;ko01040;ko00062;ko01040;ko00062;ko01040;ko00062;ko01040	Lmhn003074	Feruloylmalic acid	阿魏酰苹果酸	Phenolic acids	--	--	-0.860869	4.52052e-06
GH_D07G2222	K00847	ko00500;ko00520;ko00051;ko00500;ko00051;ko00520;ko00051;ko00500;ko00520;ko00500;ko00051;ko00520;ko00500;ko00051;ko00520	Lmhn003074	Feruloylmalic acid	阿魏酰苹果酸	Phenolic acids	--	--	-0.8015	6.36405e-05
GH_A13G1438	--	--	Lmhn003074	Feruloylmalic acid	阿魏酰苹果酸	Phenolic acids	--	--	0.821763	2.87933e-05
GH_A13G0741	--	--	Lmhn003074	Feruloylmalic acid	阿魏酰苹果酸	Phenolic acids	--	--	-0.807321	5.11526e-05
GH_D07G0761	K03695	--	Lmhn003074	Feruloylmalic acid	阿魏酰苹果酸	Phenolic acids	--	--	0.817882	3.3765e-05
GH_D07G0792	K01593	ko00380;ko00350;ko00950;ko00360;ko00950;ko00350;ko00380;ko00360;ko00350;ko00950;ko00380;ko00360	Lmhn003074	Feruloylmalic acid	阿魏酰苹果酸	Phenolic acids	--	--	-0.885803	1.01058e-06
GH_D11G2755	--	--	Lmhn003074	Feruloylmalic acid	阿魏酰苹果酸	Phenolic acids	--	--	0.869248	2.82728e-06
GH_A05G0660	--	--	Lmhn003074	Feruloylmalic acid	阿魏酰苹果酸	Phenolic acids	--	--	-0.802466	6.1406e-05
GH_A08G2234	K00797	ko00270;ko00480;ko00330;ko00270;ko00480;ko00330	mws0180	2,5-Dihydroxybenzoic acid; Gentisic Acid*	2,5-二羟基苯甲酸; 龙胆酸*	Phenolic acids	C00628	ko00350,ko01100	-0.842126	1.16769e-05
GH_A08G2235	--	--	mws0180	2,5-Dihydroxybenzoic acid; Gentisic Acid*	2,5-二羟基苯甲酸; 龙胆酸*	Phenolic acids	C00628	ko00350,ko01100	-0.894425	5.54634e-07
GH_D10G2538	--	--	mws0180	2,5-Dihydroxybenzoic acid; Gentisic Acid*	2,5-二羟基苯甲酸; 龙胆酸*	Phenolic acids	C00628	ko00350,ko01100	-0.802497	6.13346e-05
GH_D11G3524	--	--	mws0180	2,5-Dihydroxybenzoic acid; Gentisic Acid*	2,5-二羟基苯甲酸; 龙胆酸*	Phenolic acids	C00628	ko00350,ko01100	-0.84404	1.06588e-05
GH_D11G3528	--	--	mws0180	2,5-Dihydroxybenzoic acid; Gentisic Acid*	2,5-二羟基苯甲酸; 龙胆酸*	Phenolic acids	C00628	ko00350,ko01100	-0.81937	3.17793e-05
GH_D11G3529	--	--	mws0180	2,5-Dihydroxybenzoic acid; Gentisic Acid*	2,5-二羟基苯甲酸; 龙胆酸*	Phenolic acids	C00628	ko00350,ko01100	-0.805054	5.57421e-05
GH_A11G1929	--	--	mws0180	2,5-Dihydroxybenzoic acid; Gentisic Acid*	2,5-二羟基苯甲酸; 龙胆酸*	Phenolic acids	C00628	ko00350,ko01100	-0.831703	1.88087e-05
GH_D12G1860	K15040	--	mws0180	2,5-Dihydroxybenzoic acid; Gentisic Acid*	2,5-二羟基苯甲酸; 龙胆酸*	Phenolic acids	C00628	ko00350,ko01100	0.815069	3.7811e-05
GH_A08G1862	--	--	mws0180	2,5-Dihydroxybenzoic acid; Gentisic Acid*	2,5-二羟基苯甲酸; 龙胆酸*	Phenolic acids	C00628	ko00350,ko01100	-0.834928	1.62859e-05
GH_D03G1805	--	--	mws0180	2,5-Dihydroxybenzoic acid; Gentisic Acid*	2,5-二羟基苯甲酸; 龙胆酸*	Phenolic acids	C00628	ko00350,ko01100	-0.818748	3.25961e-05
GH_A05G1683	K08901	ko00195;ko00195;ko00195;ko00195	mws0180	2,5-Dihydroxybenzoic acid; Gentisic Acid*	2,5-二羟基苯甲酸; 龙胆酸*	Phenolic acids	C00628	ko00350,ko01100	-0.804267	5.7416e-05
GH_A05G1682	--	--	mws0180	2,5-Dihydroxybenzoic acid; Gentisic Acid*	2,5-二羟基苯甲酸; 龙胆酸*	Phenolic acids	C00628	ko00350,ko01100	-0.829417	2.07935e-05
GH_D02G2640	--	--	mws0180	2,5-Dihydroxybenzoic acid; Gentisic Acid*	2,5-二羟基苯甲酸; 龙胆酸*	Phenolic acids	C00628	ko00350,ko01100	-0.91121	1.46576e-07
GH_D02G2641	K21249	--	mws0180	2,5-Dihydroxybenzoic acid; Gentisic Acid*	2,5-二羟基苯甲酸; 龙胆酸*	Phenolic acids	C00628	ko00350,ko01100	-0.878826	1.58744e-06
GH_A13G2260	K03453	--	mws0180	2,5-Dihydroxybenzoic acid; Gentisic Acid*	2,5-二羟基苯甲酸; 龙胆酸*	Phenolic acids	C00628	ko00350,ko01100	-0.836293	1.53091e-05
GH_D12G2239	K09840	ko00906;ko00906	mws0180	2,5-Dihydroxybenzoic acid; Gentisic Acid*	2,5-二羟基苯甲酸; 龙胆酸*	Phenolic acids	C00628	ko00350,ko01100	-0.852156	7.14043e-06
GH_A01G2028	--	--	mws0180	2,5-Dihydroxybenzoic acid; Gentisic Acid*	2,5-二羟基苯甲酸; 龙胆酸*	Phenolic acids	C00628	ko00350,ko01100	-0.864857	3.62947e-06
GH_D13G2464	--	--	mws0180	2,5-Dihydroxybenzoic acid; Gentisic Acid*	2,5-二羟基苯甲酸; 龙胆酸*	Phenolic acids	C00628	ko00350,ko01100	0.809359	4.73061e-05
GH_D13G1177	K05539	--	mws0180	2,5-Dihydroxybenzoic acid; Gentisic Acid*	2,5-二羟基苯甲酸; 龙胆酸*	Phenolic acids	C00628	ko00350,ko01100	-0.858472	5.14156e-06
GH_D03G1837	--	--	mws0180	2,5-Dihydroxybenzoic acid; Gentisic Acid*	2,5-二羟基苯甲酸; 龙胆酸*	Phenolic acids	C00628	ko00350,ko01100	-0.802424	6.15019e-05
GH_A07G2146	--	--	mws0180	2,5-Dihydroxybenzoic acid; Gentisic Acid*	2,5-二羟基苯甲酸; 龙胆酸*	Phenolic acids	C00628	ko00350,ko01100	0.825828	2.42691e-05
GH_D08G1115	K00264	ko00910;ko00250;ko00910;ko00250;ko00910;ko00250	mws0180	2,5-Dihydroxybenzoic acid; Gentisic Acid*	2,5-二羟基苯甲酸; 龙胆酸*	Phenolic acids	C00628	ko00350,ko01100	-0.82072	3.00636e-05
GH_A10G2507	K21373	--	mws0180	2,5-Dihydroxybenzoic acid; Gentisic Acid*	2,5-二羟基苯甲酸; 龙胆酸*	Phenolic acids	C00628	ko00350,ko01100	0.802174	6.20739e-05
GH_D02G1128	K01230	ko00513;ko00510;ko04141;ko00513;ko00510;ko04141;ko00510;ko00513;ko04141	mws0180	2,5-Dihydroxybenzoic acid; Gentisic Acid*	2,5-二羟基苯甲酸; 龙胆酸*	Phenolic acids	C00628	ko00350,ko01100	-0.806587	5.26028e-05
GH_D13G2369	--	--	mws0180	2,5-Dihydroxybenzoic acid; Gentisic Acid*	2,5-二羟基苯甲酸; 龙胆酸*	Phenolic acids	C00628	ko00350,ko01100	-0.834693	1.64595e-05
GH_A11G3442	--	--	mws0180	2,5-Dihydroxybenzoic acid; Gentisic Acid*	2,5-二羟基苯甲酸; 龙胆酸*	Phenolic acids	C00628	ko00350,ko01100	-0.806563	5.2651e-05
GH_A01G0067	--	--	mws0180	2,5-Dihydroxybenzoic acid; Gentisic Acid*	2,5-二羟基苯甲酸; 龙胆酸*	Phenolic acids	C00628	ko00350,ko01100	-0.838559	1.37975e-05
GH_D08G1141	--	--	mws0180	2,5-Dihydroxybenzoic acid; Gentisic Acid*	2,5-二羟基苯甲酸; 龙胆酸*	Phenolic acids	C00628	ko00350,ko01100	0.857359	5.45409e-06
GH_A07G2012	K20661	--	mws0180	2,5-Dihydroxybenzoic acid; Gentisic Acid*	2,5-二羟基苯甲酸; 龙胆酸*	Phenolic acids	C00628	ko00350,ko01100	0.837287	1.46294e-05
GH_A05G3865	--	--	mws0180	2,5-Dihydroxybenzoic acid; Gentisic Acid*	2,5-二羟基苯甲酸; 龙胆酸*	Phenolic acids	C00628	ko00350,ko01100	-0.849476	8.17111e-06
GH_A11G0626	K14001	ko04141;ko04141;ko04141	mws0180	2,5-Dihydroxybenzoic acid; Gentisic Acid*	2,5-二羟基苯甲酸; 龙胆酸*	Phenolic acids	C00628	ko00350,ko01100	0.804494	5.6928e-05
GH_A10G2648	--	--	mws0180	2,5-Dihydroxybenzoic acid; Gentisic Acid*	2,5-二羟基苯甲酸; 龙胆酸*	Phenolic acids	C00628	ko00350,ko01100	-0.845754	9.81239e-06
GH_A13G0236	K05909	--	mws0180	2,5-Dihydroxybenzoic acid; Gentisic Acid*	2,5-二羟基苯甲酸; 龙胆酸*	Phenolic acids	C00628	ko00350,ko01100	0.828349	2.17796e-05
GH_A13G0237	K20562	--	mws0180	2,5-Dihydroxybenzoic acid; Gentisic Acid*	2,5-二羟基苯甲酸; 龙胆酸*	Phenolic acids	C00628	ko00350,ko01100	0.805117	5.56106e-05
GH_A11G1460	K06628	--	mws0180	2,5-Dihydroxybenzoic acid; Gentisic Acid*	2,5-二羟基苯甲酸; 龙胆酸*	Phenolic acids	C00628	ko00350,ko01100	-0.803106	5.9962e-05
GH_D10G2541	K13459	ko04626;ko04626;ko04626	mws0180	2,5-Dihydroxybenzoic acid; Gentisic Acid*	2,5-二羟基苯甲酸; 龙胆酸*	Phenolic acids	C00628	ko00350,ko01100	-0.852958	6.85451e-06
GH_A05G2744	--	--	mws0180	2,5-Dihydroxybenzoic acid; Gentisic Acid*	2,5-二羟基苯甲酸; 龙胆酸*	Phenolic acids	C00628	ko00350,ko01100	0.806345	5.3089e-05
GH_A07G1417	K15446	--	mws0180	2,5-Dihydroxybenzoic acid; Gentisic Acid*	2,5-二羟基苯甲酸; 龙胆酸*	Phenolic acids	C00628	ko00350,ko01100	-0.821913	2.86142e-05
GH_A11G3580	--	--	mws0180	2,5-Dihydroxybenzoic acid; Gentisic Acid*	2,5-二羟基苯甲酸; 龙胆酸*	Phenolic acids	C00628	ko00350,ko01100	0.803263	5.96114e-05
GH_D11G3644	--	--	mws0180	2,5-Dihydroxybenzoic acid; Gentisic Acid*	2,5-二羟基苯甲酸; 龙胆酸*	Phenolic acids	C00628	ko00350,ko01100	0.87159	2.46549e-06
GH_D02G0236	--	--	mws0180	2,5-Dihydroxybenzoic acid; Gentisic Acid*	2,5-二羟基苯甲酸; 龙胆酸*	Phenolic acids	C00628	ko00350,ko01100	0.834589	1.65369e-05
GH_D04G0476	K21989	--	mws0180	2,5-Dihydroxybenzoic acid; Gentisic Acid*	2,5-二羟基苯甲酸; 龙胆酸*	Phenolic acids	C00628	ko00350,ko01100	-0.819264	3.19167e-05
GH_scaffold15340_objG0001	--	--	mws0180	2,5-Dihydroxybenzoic acid; Gentisic Acid*	2,5-二羟基苯甲酸; 龙胆酸*	Phenolic acids	C00628	ko00350,ko01100	0.823006	2.73389e-05
GH_A02G2033	K00666	--	mws0180	2,5-Dihydroxybenzoic acid; Gentisic Acid*	2,5-二羟基苯甲酸; 龙胆酸*	Phenolic acids	C00628	ko00350,ko01100	0.811698	4.31971e-05
GH_A05G4264	--	--	mws0180	2,5-Dihydroxybenzoic acid; Gentisic Acid*	2,5-二羟基苯甲酸; 龙胆酸*	Phenolic acids	C00628	ko00350,ko01100	-0.81355	4.01626e-05
GH_A06G0991	K00029	ko00710;ko00620;ko00620;ko00710;ko00710;ko00620;ko00620;ko00710	mws0180	2,5-Dihydroxybenzoic acid; Gentisic Acid*	2,5-二羟基苯甲酸; 龙胆酸*	Phenolic acids	C00628	ko00350,ko01100	0.882336	1.2693e-06
GH_D07G1722	--	--	mws0180	2,5-Dihydroxybenzoic acid; Gentisic Acid*	2,5-二羟基苯甲酸; 龙胆酸*	Phenolic acids	C00628	ko00350,ko01100	-0.832304	1.83152e-05
GH_A07G0382	K00430	ko00940;ko00940;ko00940	mws0180	2,5-Dihydroxybenzoic acid; Gentisic Acid*	2,5-二羟基苯甲酸; 龙胆酸*	Phenolic acids	C00628	ko00350,ko01100	0.809589	4.68883e-05
GH_A13G1414	K01061	--	mws0180	2,5-Dihydroxybenzoic acid; Gentisic Acid*	2,5-二羟基苯甲酸; 龙胆酸*	Phenolic acids	C00628	ko00350,ko01100	0.819957	3.10227e-05
GH_D04G1853	--	--	mws0180	2,5-Dihydroxybenzoic acid; Gentisic Acid*	2,5-二羟基苯甲酸; 龙胆酸*	Phenolic acids	C00628	ko00350,ko01100	0.820089	3.08546e-05
GH_A13G0007	K19034	--	mws0180	2,5-Dihydroxybenzoic acid; Gentisic Acid*	2,5-二羟基苯甲酸; 龙胆酸*	Phenolic acids	C00628	ko00350,ko01100	-0.841847	1.18321e-05
GH_A09G0560	K10956	ko04141;ko03060;ko04145;ko04141;ko03060;ko04145;ko04141;ko03060;ko04145	mws0180	2,5-Dihydroxybenzoic acid; Gentisic Acid*	2,5-二羟基苯甲酸; 龙胆酸*	Phenolic acids	C00628	ko00350,ko01100	-0.822141	2.83442e-05
GH_A13G0727	--	--	mws0180	2,5-Dihydroxybenzoic acid; Gentisic Acid*	2,5-二羟基苯甲酸; 龙胆酸*	Phenolic acids	C00628	ko00350,ko01100	0.813418	4.03727e-05
GH_A13G0724	K01626	ko00400;ko00400;ko00400	mws0180	2,5-Dihydroxybenzoic acid; Gentisic Acid*	2,5-二羟基苯甲酸; 龙胆酸*	Phenolic acids	C00628	ko00350,ko01100	-0.845224	1.00679e-05
GH_D02G0101	--	--	mws0180	2,5-Dihydroxybenzoic acid; Gentisic Acid*	2,5-二羟基苯甲酸; 龙胆酸*	Phenolic acids	C00628	ko00350,ko01100	-0.824858	2.52886e-05
GH_A06G1014	--	--	mws0180	2,5-Dihydroxybenzoic acid; Gentisic Acid*	2,5-二羟基苯甲酸; 龙胆酸*	Phenolic acids	C00628	ko00350,ko01100	-0.911015	1.49066e-07
GH_D02G2013	K04733	--	mws0180	2,5-Dihydroxybenzoic acid; Gentisic Acid*	2,5-二羟基苯甲酸; 龙胆酸*	Phenolic acids	C00628	ko00350,ko01100	-0.807595	5.06208e-05
GH_scaffold418_objG0001	K15813	ko00909;ko00909;ko00909;ko00909	mws0180	2,5-Dihydroxybenzoic acid; Gentisic Acid*	2,5-二羟基苯甲酸; 龙胆酸*	Phenolic acids	C00628	ko00350,ko01100	-0.859572	4.84793e-06
GH_D10G2544	K13459	ko04626;ko04626;ko04626	mws0180	2,5-Dihydroxybenzoic acid; Gentisic Acid*	2,5-二羟基苯甲酸; 龙胆酸*	Phenolic acids	C00628	ko00350,ko01100	-0.833118	1.76639e-05
GH_D10G2545	K13459	ko04626;ko04626;ko04626	mws0180	2,5-Dihydroxybenzoic acid; Gentisic Acid*	2,5-二羟基苯甲酸; 龙胆酸*	Phenolic acids	C00628	ko00350,ko01100	-0.807685	5.04466e-05
GH_D10G2543	K13459	ko04626;ko04626;ko04626	mws0180	2,5-Dihydroxybenzoic acid; Gentisic Acid*	2,5-二羟基苯甲酸; 龙胆酸*	Phenolic acids	C00628	ko00350,ko01100	-0.823888	2.63454e-05
GH_D10G2540	K13459	ko04626;ko04626;ko04626	mws0180	2,5-Dihydroxybenzoic acid; Gentisic Acid*	2,5-二羟基苯甲酸; 龙胆酸*	Phenolic acids	C00628	ko00350,ko01100	-0.835012	1.62245e-05
GH_D02G0118	K08592	--	mws0180	2,5-Dihydroxybenzoic acid; Gentisic Acid*	2,5-二羟基苯甲酸; 龙胆酸*	Phenolic acids	C00628	ko00350,ko01100	-0.808219	4.94265e-05
GH_D13G2326	--	--	mws0180	2,5-Dihydroxybenzoic acid; Gentisic Acid*	2,5-二羟基苯甲酸; 龙胆酸*	Phenolic acids	C00628	ko00350,ko01100	0.852509	7.01334e-06
GH_A08G1223	K14563	ko03008;ko03008;ko03008	mws0180	2,5-Dihydroxybenzoic acid; Gentisic Acid*	2,5-二羟基苯甲酸; 龙胆酸*	Phenolic acids	C00628	ko00350,ko01100	-0.821601	2.89871e-05
GH_A06G1013	K09873	--	mws0180	2,5-Dihydroxybenzoic acid; Gentisic Acid*	2,5-二羟基苯甲酸; 龙胆酸*	Phenolic acids	C00628	ko00350,ko01100	0.804253	5.74456e-05
GH_A06G1015	--	--	mws0180	2,5-Dihydroxybenzoic acid; Gentisic Acid*	2,5-二羟基苯甲酸; 龙胆酸*	Phenolic acids	C00628	ko00350,ko01100	-0.812957	4.1113e-05
GH_A05G1073	--	--	mws0180	2,5-Dihydroxybenzoic acid; Gentisic Acid*	2,5-二羟基苯甲酸; 龙胆酸*	Phenolic acids	C00628	ko00350,ko01100	-0.870556	2.61996e-06
GH_A08G1838	--	--	mws0180	2,5-Dihydroxybenzoic acid; Gentisic Acid*	2,5-二羟基苯甲酸; 龙胆酸*	Phenolic acids	C00628	ko00350,ko01100	0.850627	7.71388e-06
GH_D07G2521	--	--	mws0180	2,5-Dihydroxybenzoic acid; Gentisic Acid*	2,5-二羟基苯甲酸; 龙胆酸*	Phenolic acids	C00628	ko00350,ko01100	-0.819425	3.17077e-05
GH_D10G0341	--	--	mws0180	2,5-Dihydroxybenzoic acid; Gentisic Acid*	2,5-二羟基苯甲酸; 龙胆酸*	Phenolic acids	C00628	ko00350,ko01100	0.834079	1.69202e-05
GH_A07G0860	K11275	--	mws0180	2,5-Dihydroxybenzoic acid; Gentisic Acid*	2,5-二羟基苯甲酸; 龙胆酸*	Phenolic acids	C00628	ko00350,ko01100	-0.814717	3.83443e-05
GH_A11G1435	--	--	mws0180	2,5-Dihydroxybenzoic acid; Gentisic Acid*	2,5-二羟基苯甲酸; 龙胆酸*	Phenolic acids	C00628	ko00350,ko01100	0.81699	3.50066e-05
GH_D07G0352	--	--	mws0180	2,5-Dihydroxybenzoic acid; Gentisic Acid*	2,5-二羟基苯甲酸; 龙胆酸*	Phenolic acids	C00628	ko00350,ko01100	0.802388	6.15829e-05
GH_D02G1877	--	--	mws0180	2,5-Dihydroxybenzoic acid; Gentisic Acid*	2,5-二羟基苯甲酸; 龙胆酸*	Phenolic acids	C00628	ko00350,ko01100	0.834456	1.66361e-05
GH_D08G0733	--	--	mws0180	2,5-Dihydroxybenzoic acid; Gentisic Acid*	2,5-二羟基苯甲酸; 龙胆酸*	Phenolic acids	C00628	ko00350,ko01100	-0.842475	1.14852e-05
GH_A13G0506	K17065	--	mws0180	2,5-Dihydroxybenzoic acid; Gentisic Acid*	2,5-二羟基苯甲酸; 龙胆酸*	Phenolic acids	C00628	ko00350,ko01100	-0.80634	5.30992e-05
GH_A08G2234	K00797	ko00270;ko00480;ko00330;ko00270;ko00480;ko00330	Lmhn004756	Cinnamoylferuloyltartaric acid	肉桂酰阿魏酰酒石酸	Phenolic acids	--	--	-0.831909	1.86384e-05
GH_A08G2235	--	--	Lmhn004756	Cinnamoylferuloyltartaric acid	肉桂酰阿魏酰酒石酸	Phenolic acids	--	--	-0.888591	8.36792e-07
GH_D02G0980	--	--	Lmhn004756	Cinnamoylferuloyltartaric acid	肉桂酰阿魏酰酒石酸	Phenolic acids	--	--	0.922449	5.14719e-08
GH_A10G2630	K19589	--	Lmhn004756	Cinnamoylferuloyltartaric acid	肉桂酰阿魏酰酒石酸	Phenolic acids	--	--	0.841151	1.22268e-05
GH_scaffold2075_objG0001	K13789	ko00900;ko00900;ko00900	Lmhn004756	Cinnamoylferuloyltartaric acid	肉桂酰阿魏酰酒石酸	Phenolic acids	--	--	0.858657	5.09123e-06
GH_A03G0092	--	--	Lmhn004756	Cinnamoylferuloyltartaric acid	肉桂酰阿魏酰酒石酸	Phenolic acids	--	--	0.877629	1.71057e-06
GH_D10G2538	--	--	Lmhn004756	Cinnamoylferuloyltartaric acid	肉桂酰阿魏酰酒石酸	Phenolic acids	--	--	-0.90408	2.65695e-07
GH_D11G3524	--	--	Lmhn004756	Cinnamoylferuloyltartaric acid	肉桂酰阿魏酰酒石酸	Phenolic acids	--	--	-0.901336	3.30022e-07
GH_D11G3528	--	--	Lmhn004756	Cinnamoylferuloyltartaric acid	肉桂酰阿魏酰酒石酸	Phenolic acids	--	--	-0.928768	2.66106e-08
GH_D11G3529	--	--	Lmhn004756	Cinnamoylferuloyltartaric acid	肉桂酰阿魏酰酒石酸	Phenolic acids	--	--	-0.919763	6.70026e-08
GH_D08G2631	--	--	Lmhn004756	Cinnamoylferuloyltartaric acid	肉桂酰阿魏酰酒石酸	Phenolic acids	--	--	0.879879	1.48544e-06
GH_A02G1934	--	--	Lmhn004756	Cinnamoylferuloyltartaric acid	肉桂酰阿魏酰酒石酸	Phenolic acids	--	--	0.830826	1.95503e-05
GH_A10G2120	K09285	--	Lmhn004756	Cinnamoylferuloyltartaric acid	肉桂酰阿魏酰酒石酸	Phenolic acids	--	--	0.80238	6.16013e-05
GH_A11G1610	K13429	ko04626;ko04626;ko04626	Lmhn004756	Cinnamoylferuloyltartaric acid	肉桂酰阿魏酰酒石酸	Phenolic acids	--	--	-0.878793	1.59073e-06
GH_D11G3552	K13459	ko04626;ko04626;ko04626	Lmhn004756	Cinnamoylferuloyltartaric acid	肉桂酰阿魏酰酒石酸	Phenolic acids	--	--	0.921499	5.65619e-08
GH_D02G1744	K03327	--	Lmhn004756	Cinnamoylferuloyltartaric acid	肉桂酰阿魏酰酒石酸	Phenolic acids	--	--	-0.90289	2.92128e-07
GH_D11G2110	K00083	ko00940;ko00940;ko00940	Lmhn004756	Cinnamoylferuloyltartaric acid	肉桂酰阿魏酰酒石酸	Phenolic acids	--	--	-0.860737	4.55288e-06
GH_A10G2377	--	--	Lmhn004756	Cinnamoylferuloyltartaric acid	肉桂酰阿魏酰酒石酸	Phenolic acids	--	--	-0.900074	3.63845e-07
GH_A11G1929	--	--	Lmhn004756	Cinnamoylferuloyltartaric acid	肉桂酰阿魏酰酒石酸	Phenolic acids	--	--	-0.914301	1.11502e-07
GH_D03G1794	K15078	--	Lmhn004756	Cinnamoylferuloyltartaric acid	肉桂酰阿魏酰酒石酸	Phenolic acids	--	--	0.898413	4.12902e-07
GH_A08G1862	--	--	Lmhn004756	Cinnamoylferuloyltartaric acid	肉桂酰阿魏酰酒石酸	Phenolic acids	--	--	-0.877935	1.67838e-06
GH_A08G1860	--	--	Lmhn004756	Cinnamoylferuloyltartaric acid	肉桂酰阿魏酰酒石酸	Phenolic acids	--	--	-0.859658	4.82568e-06
GH_A08G1864	--	--	Lmhn004756	Cinnamoylferuloyltartaric acid	肉桂酰阿魏酰酒石酸	Phenolic acids	--	--	-0.854895	6.20418e-06
GH_D03G1804	--	--	Lmhn004756	Cinnamoylferuloyltartaric acid	肉桂酰阿魏酰酒石酸	Phenolic acids	--	--	-0.935017	1.30245e-08
GH_D03G1805	--	--	Lmhn004756	Cinnamoylferuloyltartaric acid	肉桂酰阿魏酰酒石酸	Phenolic acids	--	--	-0.939919	7.06373e-09
GH_D03G1803	--	--	Lmhn004756	Cinnamoylferuloyltartaric acid	肉桂酰阿魏酰酒石酸	Phenolic acids	--	--	-0.902551	3.00055e-07
GH_D02G1857	--	--	Lmhn004756	Cinnamoylferuloyltartaric acid	肉桂酰阿魏酰酒石酸	Phenolic acids	--	--	-0.877692	1.70395e-06
GH_D07G0865	K00512	ko00380;ko00905;ko00591;ko00943;ko00590;ko00380;ko00943;ko00905;ko00591;ko00590;ko00591;ko00380;ko00905;ko00943;ko00590	Lmhn004756	Cinnamoylferuloyltartaric acid	肉桂酰阿魏酰酒石酸	Phenolic acids	--	--	0.862214	4.20104e-06
GH_D11G3559	--	--	Lmhn004756	Cinnamoylferuloyltartaric acid	肉桂酰阿魏酰酒石酸	Phenolic acids	--	--	0.816843	3.52141e-05
GH_A05G1683	K08901	ko00195;ko00195;ko00195;ko00195	Lmhn004756	Cinnamoylferuloyltartaric acid	肉桂酰阿魏酰酒石酸	Phenolic acids	--	--	-0.900929	3.40621e-07
GH_A05G1682	--	--	Lmhn004756	Cinnamoylferuloyltartaric acid	肉桂酰阿魏酰酒石酸	Phenolic acids	--	--	-0.872186	2.38003e-06
GH_D02G2640	--	--	Lmhn004756	Cinnamoylferuloyltartaric acid	肉桂酰阿魏酰酒石酸	Phenolic acids	--	--	-0.817911	3.37258e-05
GH_D08G1478	K05389	--	Lmhn004756	Cinnamoylferuloyltartaric acid	肉桂酰阿魏酰酒石酸	Phenolic acids	--	--	0.921713	5.53784e-08
GH_A13G2260	K03453	--	Lmhn004756	Cinnamoylferuloyltartaric acid	肉桂酰阿魏酰酒石酸	Phenolic acids	--	--	-0.93278	1.69531e-08
GH_A08G0021	--	--	Lmhn004756	Cinnamoylferuloyltartaric acid	肉桂酰阿魏酰酒石酸	Phenolic acids	--	--	-0.8057	5.44007e-05
GH_D01G1694	K03027	ko03020;ko03020;ko03020	Lmhn004756	Cinnamoylferuloyltartaric acid	肉桂酰阿魏酰酒石酸	Phenolic acids	--	--	-0.934961	1.3112e-08
GH_A12G2562	K01528	ko04144;ko04144	Lmhn004756	Cinnamoylferuloyltartaric acid	肉桂酰阿魏酰酒石酸	Phenolic acids	--	--	0.853393	6.70343e-06
GH_D02G0222	K17285	ko00920;ko00920;ko00920	Lmhn004756	Cinnamoylferuloyltartaric acid	肉桂酰阿魏酰酒石酸	Phenolic acids	--	--	0.829157	2.10299e-05
GH_A08G2583	K00001	ko00350;ko00010;ko00071;ko00350;ko00071;ko00010;ko00350;ko00010;ko00071	Lmhn004756	Cinnamoylferuloyltartaric acid	肉桂酰阿魏酰酒石酸	Phenolic acids	--	--	-0.928941	2.61124e-08
GH_A10G2300	K11206	--	Lmhn004756	Cinnamoylferuloyltartaric acid	肉桂酰阿魏酰酒石酸	Phenolic acids	--	--	-0.919316	6.99509e-08
GH_D12G2239	K09840	ko00906;ko00906	Lmhn004756	Cinnamoylferuloyltartaric acid	肉桂酰阿魏酰酒石酸	Phenolic acids	--	--	-0.859506	4.86531e-06
GH_D13G0636	K00814	ko00250;ko00220;ko00710;ko00710;ko00220;ko00250	Lmhn004756	Cinnamoylferuloyltartaric acid	肉桂酰阿魏酰酒石酸	Phenolic acids	--	--	-0.911791	1.39332e-07
GH_D01G0066	--	--	Lmhn004756	Cinnamoylferuloyltartaric acid	肉桂酰阿魏酰酒石酸	Phenolic acids	--	--	-0.887988	8.72024e-07
GH_D13G2464	--	--	Lmhn004756	Cinnamoylferuloyltartaric acid	肉桂酰阿魏酰酒石酸	Phenolic acids	--	--	0.895138	5.26593e-07
GH_D02G0162	K00237	ko00020;ko00190;ko00020;ko00190;ko00020;ko00190	Lmhn004756	Cinnamoylferuloyltartaric acid	肉桂酰阿魏酰酒石酸	Phenolic acids	--	--	-0.845616	9.87843e-06
GH_D13G1177	K05539	--	Lmhn004756	Cinnamoylferuloyltartaric acid	肉桂酰阿魏酰酒石酸	Phenolic acids	--	--	-0.905233	2.42102e-07
GH_D06G0080	K16302	--	Lmhn004756	Cinnamoylferuloyltartaric acid	肉桂酰阿魏酰酒石酸	Phenolic acids	--	--	0.905015	2.46429e-07
GH_A04G0141	K01681	ko00020;ko00630;ko00630;ko00020;ko00630;ko00020;ko00630;ko00020;ko00630;ko00020	Lmhn004756	Cinnamoylferuloyltartaric acid	肉桂酰阿魏酰酒石酸	Phenolic acids	--	--	0.854671	6.27646e-06
GH_A12G1563	K19241	--	Lmhn004756	Cinnamoylferuloyltartaric acid	肉桂酰阿魏酰酒石酸	Phenolic acids	--	--	-0.918555	7.52229e-08
GH_A06G1884	K05857	ko00562;ko04070;ko04070;ko00562;ko00562;ko04070	Lmhn004756	Cinnamoylferuloyltartaric acid	肉桂酰阿魏酰酒石酸	Phenolic acids	--	--	-0.92159	5.60557e-08
GH_A11G3394	--	--	Lmhn004756	Cinnamoylferuloyltartaric acid	肉桂酰阿魏酰酒石酸	Phenolic acids	--	--	-0.836575	1.51135e-05
GH_A07G2146	--	--	Lmhn004756	Cinnamoylferuloyltartaric acid	肉桂酰阿魏酰酒石酸	Phenolic acids	--	--	0.80434	5.72591e-05
GH_D08G1115	K00264	ko00910;ko00250;ko00910;ko00250;ko00910;ko00250	Lmhn004756	Cinnamoylferuloyltartaric acid	肉桂酰阿魏酰酒石酸	Phenolic acids	--	--	-0.891162	7.00108e-07
GH_A05G4255	--	--	Lmhn004756	Cinnamoylferuloyltartaric acid	肉桂酰阿魏酰酒石酸	Phenolic acids	--	--	-0.846143	9.62884e-06
GH_D10G0387	K02868	ko03010;ko03010;ko03010	Lmhn004756	Cinnamoylferuloyltartaric acid	肉桂酰阿魏酰酒石酸	Phenolic acids	--	--	0.889794	7.70222e-07
GH_A06G2135	K13459	ko04626;ko04016	Lmhn004756	Cinnamoylferuloyltartaric acid	肉桂酰阿魏酰酒石酸	Phenolic acids	--	--	-0.874371	2.08827e-06
GH_A06G2130	K13459	ko04626;ko04016	Lmhn004756	Cinnamoylferuloyltartaric acid	肉桂酰阿魏酰酒石酸	Phenolic acids	--	--	-0.865596	3.48215e-06
GH_A10G2507	K21373	--	Lmhn004756	Cinnamoylferuloyltartaric acid	肉桂酰阿魏酰酒石酸	Phenolic acids	--	--	0.871929	2.41656e-06
GH_D05G2989	K18469	--	Lmhn004756	Cinnamoylferuloyltartaric acid	肉桂酰阿魏酰酒石酸	Phenolic acids	--	--	-0.900412	3.545e-07
GH_D02G1128	K01230	ko00513;ko00510;ko04141;ko00513;ko00510;ko04141;ko00510;ko00513;ko04141	Lmhn004756	Cinnamoylferuloyltartaric acid	肉桂酰阿魏酰酒石酸	Phenolic acids	--	--	-0.941788	5.51855e-09
GH_D01G0351	--	--	Lmhn004756	Cinnamoylferuloyltartaric acid	肉桂酰阿魏酰酒石酸	Phenolic acids	--	--	0.800402	6.62664e-05
GH_D12G2287	K07541	ko00563;ko00563;ko00563	Lmhn004756	Cinnamoylferuloyltartaric acid	肉桂酰阿魏酰酒石酸	Phenolic acids	--	--	-0.914791	1.06672e-07
GH_D08G1877	--	--	Lmhn004756	Cinnamoylferuloyltartaric acid	肉桂酰阿魏酰酒石酸	Phenolic acids	--	--	-0.890423	7.37256e-07
GH_D08G1879	--	--	Lmhn004756	Cinnamoylferuloyltartaric acid	肉桂酰阿魏酰酒石酸	Phenolic acids	--	--	-0.842357	1.15494e-05
GH_D13G2369	--	--	Lmhn004756	Cinnamoylferuloyltartaric acid	肉桂酰阿魏酰酒石酸	Phenolic acids	--	--	-0.888997	8.138e-07
GH_D02G0215	K08237	--	Lmhn004756	Cinnamoylferuloyltartaric acid	肉桂酰阿魏酰酒石酸	Phenolic acids	--	--	0.836313	1.52948e-05
GH_D11G3241	K00083	ko00940;ko00940;ko00940;ko00940	Lmhn004756	Cinnamoylferuloyltartaric acid	肉桂酰阿魏酰酒石酸	Phenolic acids	--	--	0.823813	2.64292e-05
GH_A01G0105	K16075	--	Lmhn004756	Cinnamoylferuloyltartaric acid	肉桂酰阿魏酰酒石酸	Phenolic acids	--	--	0.922261	5.24436e-08
GH_A05G0226	K17471	--	Lmhn004756	Cinnamoylferuloyltartaric acid	肉桂酰阿魏酰酒石酸	Phenolic acids	--	--	0.900735	3.4576e-07
GH_A11G3636	--	--	Lmhn004756	Cinnamoylferuloyltartaric acid	肉桂酰阿魏酰酒石酸	Phenolic acids	--	--	-0.928795	2.65328e-08
GH_D06G1455	--	--	Lmhn004756	Cinnamoylferuloyltartaric acid	肉桂酰阿魏酰酒石酸	Phenolic acids	--	--	-0.881531	1.33692e-06
GH_D10G1437	--	--	Lmhn004756	Cinnamoylferuloyltartaric acid	肉桂酰阿魏酰酒石酸	Phenolic acids	--	--	-0.815502	3.71621e-05
GH_A13G1407	K18801	--	Lmhn004756	Cinnamoylferuloyltartaric acid	肉桂酰阿魏酰酒石酸	Phenolic acids	--	--	0.825904	2.41902e-05
GH_A11G3442	--	--	Lmhn004756	Cinnamoylferuloyltartaric acid	肉桂酰阿魏酰酒石酸	Phenolic acids	--	--	-0.949667	1.76784e-09
GH_scaffold3056_objG0001	K15078	--	Lmhn004756	Cinnamoylferuloyltartaric acid	肉桂酰阿魏酰酒石酸	Phenolic acids	--	--	0.943376	4.44563e-09
GH_D02G0836	--	--	Lmhn004756	Cinnamoylferuloyltartaric acid	肉桂酰阿魏酰酒石酸	Phenolic acids	--	--	-0.941321	5.87382e-09
GH_D08G1141	--	--	Lmhn004756	Cinnamoylferuloyltartaric acid	肉桂酰阿魏酰酒石酸	Phenolic acids	--	--	0.96516	9.78507e-11
GH_A07G2012	K20661	--	Lmhn004756	Cinnamoylferuloyltartaric acid	肉桂酰阿魏酰酒石酸	Phenolic acids	--	--	0.882322	1.27041e-06
GH_A05G4205	K00889	ko00562;ko04070;ko04144;ko04070;ko00562;ko04144;ko00562;ko04070;ko04144	Lmhn004756	Cinnamoylferuloyltartaric acid	肉桂酰阿魏酰酒石酸	Phenolic acids	--	--	0.822009	2.85001e-05
GH_D11G0462	K09578	--	Lmhn004756	Cinnamoylferuloyltartaric acid	肉桂酰阿魏酰酒石酸	Phenolic acids	--	--	-0.869334	2.81311e-06
GH_A05G3865	--	--	Lmhn004756	Cinnamoylferuloyltartaric acid	肉桂酰阿魏酰酒石酸	Phenolic acids	--	--	-0.895055	5.29772e-07
GH_D02G0125	K08592	--	Lmhn004756	Cinnamoylferuloyltartaric acid	肉桂酰阿魏酰酒石酸	Phenolic acids	--	--	0.801427	6.38133e-05
GH_D11G0463	K02938	ko03010;ko03010;ko03010	Lmhn004756	Cinnamoylferuloyltartaric acid	肉桂酰阿魏酰酒石酸	Phenolic acids	--	--	-0.89906	3.9315e-07
GH_A08G2092	K09863	--	Lmhn004756	Cinnamoylferuloyltartaric acid	肉桂酰阿魏酰酒石酸	Phenolic acids	--	--	-0.868709	2.91663e-06
GH_A07G1011	--	--	Lmhn004756	Cinnamoylferuloyltartaric acid	肉桂酰阿魏酰酒石酸	Phenolic acids	--	--	-0.834883	1.63194e-05
GH_A11G0626	K14001	ko04141;ko04141;ko04141	Lmhn004756	Cinnamoylferuloyltartaric acid	肉桂酰阿魏酰酒石酸	Phenolic acids	--	--	0.920997	5.94238e-08
GH_A07G2091	--	--	Lmhn004756	Cinnamoylferuloyltartaric acid	肉桂酰阿魏酰酒石酸	Phenolic acids	--	--	0.886545	9.61499e-07
GH_D03G1843	--	--	Lmhn004756	Cinnamoylferuloyltartaric acid	肉桂酰阿魏酰酒石酸	Phenolic acids	--	--	0.915108	1.03638e-07
GH_D11G1475	K00888	ko04070;ko00562	Lmhn004756	Cinnamoylferuloyltartaric acid	肉桂酰阿魏酰酒石酸	Phenolic acids	--	--	0.809711	4.6668e-05
GH_A13G1730	K17413	--	Lmhn004756	Cinnamoylferuloyltartaric acid	肉桂酰阿魏酰酒石酸	Phenolic acids	--	--	0.822399	2.8041e-05
GH_D11G3530	--	--	Lmhn004756	Cinnamoylferuloyltartaric acid	肉桂酰阿魏酰酒石酸	Phenolic acids	--	--	0.884531	1.09963e-06
GH_A13G0431	K00899	ko00270;ko00270;ko00270	Lmhn004756	Cinnamoylferuloyltartaric acid	肉桂酰阿魏酰酒石酸	Phenolic acids	--	--	-0.818335	3.31492e-05
GH_A11G3382	--	--	Lmhn004756	Cinnamoylferuloyltartaric acid	肉桂酰阿魏酰酒石酸	Phenolic acids	--	--	0.833417	1.74296e-05
GH_A10G2648	--	--	Lmhn004756	Cinnamoylferuloyltartaric acid	肉桂酰阿魏酰酒石酸	Phenolic acids	--	--	-0.845562	9.90424e-06
GH_A10G1926	--	--	Lmhn004756	Cinnamoylferuloyltartaric acid	肉桂酰阿魏酰酒石酸	Phenolic acids	--	--	0.856853	5.6013e-06
GH_A13G0236	K05909	--	Lmhn004756	Cinnamoylferuloyltartaric acid	肉桂酰阿魏酰酒石酸	Phenolic acids	--	--	0.926585	3.36436e-08
GH_A13G0237	K20562	--	Lmhn004756	Cinnamoylferuloyltartaric acid	肉桂酰阿魏酰酒石酸	Phenolic acids	--	--	0.907822	1.95608e-07
GH_A04G0243	K20793	--	Lmhn004756	Cinnamoylferuloyltartaric acid	肉桂酰阿魏酰酒石酸	Phenolic acids	--	--	0.866966	3.22262e-06
GH_A04G0936	--	--	Lmhn004756	Cinnamoylferuloyltartaric acid	肉桂酰阿魏酰酒石酸	Phenolic acids	--	--	-0.951443	1.3338e-09
GH_A11G1460	K06628	--	Lmhn004756	Cinnamoylferuloyltartaric acid	肉桂酰阿魏酰酒石酸	Phenolic acids	--	--	-0.896691	4.69703e-07
GH_A11G0337	--	--	Lmhn004756	Cinnamoylferuloyltartaric acid	肉桂酰阿魏酰酒石酸	Phenolic acids	--	--	-0.862792	4.07e-06
GH_D10G2541	K13459	ko04626;ko04626;ko04626	Lmhn004756	Cinnamoylferuloyltartaric acid	肉桂酰阿魏酰酒石酸	Phenolic acids	--	--	-0.950666	1.51058e-09
GH_D04G1832	--	--	Lmhn004756	Cinnamoylferuloyltartaric acid	肉桂酰阿魏酰酒石酸	Phenolic acids	--	--	-0.831408	1.90558e-05
GH_A06G2203	K13459	ko04626;ko04016;ko04626;ko04016	Lmhn004756	Cinnamoylferuloyltartaric acid	肉桂酰阿魏酰酒石酸	Phenolic acids	--	--	-0.825083	2.5049e-05
GH_A05G2744	--	--	Lmhn004756	Cinnamoylferuloyltartaric acid	肉桂酰阿魏酰酒石酸	Phenolic acids	--	--	0.900008	3.6568e-07
GH_A07G1417	K15446	--	Lmhn004756	Cinnamoylferuloyltartaric acid	肉桂酰阿魏酰酒石酸	Phenolic acids	--	--	-0.904752	2.51708e-07
GH_D01G0373	--	--	Lmhn004756	Cinnamoylferuloyltartaric acid	肉桂酰阿魏酰酒石酸	Phenolic acids	--	--	0.875441	1.95709e-06
GH_A09G1925	--	--	Lmhn004756	Cinnamoylferuloyltartaric acid	肉桂酰阿魏酰酒石酸	Phenolic acids	--	--	0.866339	3.33927e-06
GH_D07G0995	--	--	Lmhn004756	Cinnamoylferuloyltartaric acid	肉桂酰阿魏酰酒石酸	Phenolic acids	--	--	0.820717	3.00677e-05
GH_D10G0164	K04733	--	Lmhn004756	Cinnamoylferuloyltartaric acid	肉桂酰阿魏酰酒石酸	Phenolic acids	--	--	0.873921	2.14575e-06
GH_A13G0575	--	--	Lmhn004756	Cinnamoylferuloyltartaric acid	肉桂酰阿魏酰酒石酸	Phenolic acids	--	--	0.904536	2.56143e-07
GH_D03G1968	--	--	Lmhn004756	Cinnamoylferuloyltartaric acid	肉桂酰阿魏酰酒石酸	Phenolic acids	--	--	-0.902245	3.07365e-07
GH_A11G3581	--	--	Lmhn004756	Cinnamoylferuloyltartaric acid	肉桂酰阿魏酰酒石酸	Phenolic acids	--	--	-0.902562	2.99792e-07
GH_A11G3580	--	--	Lmhn004756	Cinnamoylferuloyltartaric acid	肉桂酰阿魏酰酒石酸	Phenolic acids	--	--	0.95751	4.67412e-10
GH_D11G3644	--	--	Lmhn004756	Cinnamoylferuloyltartaric acid	肉桂酰阿魏酰酒石酸	Phenolic acids	--	--	0.925158	3.90673e-08
GH_scaffold25593_objG0001	K01704	ko00966;ko00290;ko00660;ko00966;ko00290;ko00660;ko00966;ko00290;ko00660	Lmhn004756	Cinnamoylferuloyltartaric acid	肉桂酰阿魏酰酒石酸	Phenolic acids	--	--	0.913918	1.15403e-07
GH_D02G0236	--	--	Lmhn004756	Cinnamoylferuloyltartaric acid	肉桂酰阿魏酰酒石酸	Phenolic acids	--	--	0.908732	1.81223e-07
GH_A02G1771	--	--	Lmhn004756	Cinnamoylferuloyltartaric acid	肉桂酰阿魏酰酒石酸	Phenolic acids	--	--	0.907059	2.08433e-07
GH_D04G0476	K21989	--	Lmhn004756	Cinnamoylferuloyltartaric acid	肉桂酰阿魏酰酒石酸	Phenolic acids	--	--	-0.882994	1.21619e-06
GH_scaffold15340_objG0001	--	--	Lmhn004756	Cinnamoylferuloyltartaric acid	肉桂酰阿魏酰酒石酸	Phenolic acids	--	--	0.923873	4.4581e-08
GH_A02G2033	K00666	--	Lmhn004756	Cinnamoylferuloyltartaric acid	肉桂酰阿魏酰酒石酸	Phenolic acids	--	--	0.909766	1.65988e-07
GH_D11G2064	K04733	--	Lmhn004756	Cinnamoylferuloyltartaric acid	肉桂酰阿魏酰酒石酸	Phenolic acids	--	--	-0.839018	1.35072e-05
GH_A08G2077	K22133	ko00630;ko00630;ko00630	Lmhn004756	Cinnamoylferuloyltartaric acid	肉桂酰阿魏酰酒石酸	Phenolic acids	--	--	0.803859	5.82993e-05
GH_A05G4264	--	--	Lmhn004756	Cinnamoylferuloyltartaric acid	肉桂酰阿魏酰酒石酸	Phenolic acids	--	--	-0.883208	1.19932e-06
GH_D10G0391	K14611	--	Lmhn004756	Cinnamoylferuloyltartaric acid	肉桂酰阿魏酰酒石酸	Phenolic acids	--	--	0.821701	2.8867e-05
GH_A06G0365	K06630	--	Lmhn004756	Cinnamoylferuloyltartaric acid	肉桂酰阿魏酰酒石酸	Phenolic acids	--	--	0.916165	9.40751e-08
GH_A05G2916	--	--	Lmhn004756	Cinnamoylferuloyltartaric acid	肉桂酰阿魏酰酒石酸	Phenolic acids	--	--	0.893223	6.04845e-07
GH_A10G2273	--	--	Lmhn004756	Cinnamoylferuloyltartaric acid	肉桂酰阿魏酰酒石酸	Phenolic acids	--	--	0.923677	4.54812e-08
GH_A10G2274	--	--	Lmhn004756	Cinnamoylferuloyltartaric acid	肉桂酰阿魏酰酒石酸	Phenolic acids	--	--	0.830579	1.97631e-05
GH_A03G0399	K01759	ko00620;ko00620	Lmhn004756	Cinnamoylferuloyltartaric acid	肉桂酰阿魏酰酒石酸	Phenolic acids	--	--	-0.882458	1.25931e-06
GH_D07G0461	--	--	Lmhn004756	Cinnamoylferuloyltartaric acid	肉桂酰阿魏酰酒石酸	Phenolic acids	--	--	-0.823953	2.62741e-05
GH_A06G0991	K00029	ko00710;ko00620;ko00620;ko00710;ko00710;ko00620;ko00620;ko00710	Lmhn004756	Cinnamoylferuloyltartaric acid	肉桂酰阿魏酰酒石酸	Phenolic acids	--	--	0.963195	1.50841e-10
GH_D08G1497	K10773	ko03410;ko03410;ko03410	Lmhn004756	Cinnamoylferuloyltartaric acid	肉桂酰阿魏酰酒石酸	Phenolic acids	--	--	-0.866112	3.38251e-06
GH_A08G0503	K06890	--	Lmhn004756	Cinnamoylferuloyltartaric acid	肉桂酰阿魏酰酒石酸	Phenolic acids	--	--	0.814046	3.93806e-05
GH_A01G0999	K12666	ko00513;ko00510;ko04141;ko00513;ko00510;ko04141;ko00510;ko00513;ko04141	Lmhn004756	Cinnamoylferuloyltartaric acid	肉桂酰阿魏酰酒石酸	Phenolic acids	--	--	-0.847996	8.79311e-06
GH_D13G0482	--	--	Lmhn004756	Cinnamoylferuloyltartaric acid	肉桂酰阿魏酰酒石酸	Phenolic acids	--	--	0.873061	2.25936e-06
GH_A05G1025	--	--	Lmhn004756	Cinnamoylferuloyltartaric acid	肉桂酰阿魏酰酒石酸	Phenolic acids	--	--	-0.900169	3.61192e-07
GH_D01G0402	K13459	ko04626;ko04626;ko04626	Lmhn004756	Cinnamoylferuloyltartaric acid	肉桂酰阿魏酰酒石酸	Phenolic acids	--	--	-0.913014	1.25095e-07
GH_A03G0081	K19525	--	Lmhn004756	Cinnamoylferuloyltartaric acid	肉桂酰阿魏酰酒石酸	Phenolic acids	--	--	-0.859022	4.99307e-06
GH_D13G2315	--	--	Lmhn004756	Cinnamoylferuloyltartaric acid	肉桂酰阿魏酰酒石酸	Phenolic acids	--	--	-0.913056	1.24632e-07
GH_D07G1722	--	--	Lmhn004756	Cinnamoylferuloyltartaric acid	肉桂酰阿魏酰酒石酸	Phenolic acids	--	--	-0.880348	1.44187e-06
GH_A04G1771	K07052	--	Lmhn004756	Cinnamoylferuloyltartaric acid	肉桂酰阿魏酰酒石酸	Phenolic acids	--	--	0.880271	1.44898e-06
GH_A07G0382	K00430	ko00940;ko00940;ko00940	Lmhn004756	Cinnamoylferuloyltartaric acid	肉桂酰阿魏酰酒石酸	Phenolic acids	--	--	0.880131	1.46191e-06
GH_D11G3536	--	--	Lmhn004756	Cinnamoylferuloyltartaric acid	肉桂酰阿魏酰酒石酸	Phenolic acids	--	--	-0.939005	7.94791e-09
GH_D03G0833	K13448	ko04626;ko04626;ko04626	Lmhn004756	Cinnamoylferuloyltartaric acid	肉桂酰阿魏酰酒石酸	Phenolic acids	--	--	-0.872379	2.35291e-06
GH_A13G1414	K01061	--	Lmhn004756	Cinnamoylferuloyltartaric acid	肉桂酰阿魏酰酒石酸	Phenolic acids	--	--	0.953455	9.56849e-10
GH_A13G1413	K08734	ko03430;ko03430;ko03430	Lmhn004756	Cinnamoylferuloyltartaric acid	肉桂酰阿魏酰酒石酸	Phenolic acids	--	--	0.808915	4.81229e-05
GH_D08G1390	--	--	Lmhn004756	Cinnamoylferuloyltartaric acid	肉桂酰阿魏酰酒石酸	Phenolic acids	--	--	0.89477	5.40892e-07
GH_D03G1445	K15504	--	Lmhn004756	Cinnamoylferuloyltartaric acid	肉桂酰阿魏酰酒石酸	Phenolic acids	--	--	-0.866796	3.25396e-06
GH_A08G1993	K15292	--	Lmhn004756	Cinnamoylferuloyltartaric acid	肉桂酰阿魏酰酒石酸	Phenolic acids	--	--	-0.881405	1.34779e-06
GH_D08G2244	K02908	ko03010;ko03010	Lmhn004756	Cinnamoylferuloyltartaric acid	肉桂酰阿魏酰酒石酸	Phenolic acids	--	--	0.827164	2.2921e-05
GH_D04G1853	--	--	Lmhn004756	Cinnamoylferuloyltartaric acid	肉桂酰阿魏酰酒石酸	Phenolic acids	--	--	0.931805	1.89624e-08
GH_D08G0512	K14319	ko03013;ko03013;ko03013;ko03013;ko03013	Lmhn004756	Cinnamoylferuloyltartaric acid	肉桂酰阿魏酰酒石酸	Phenolic acids	--	--	-0.886509	9.63876e-07
GH_A13G0007	K19034	--	Lmhn004756	Cinnamoylferuloyltartaric acid	肉桂酰阿魏酰酒石酸	Phenolic acids	--	--	-0.808509	4.88799e-05
GH_D10G0185	K17964	--	Lmhn004756	Cinnamoylferuloyltartaric acid	肉桂酰阿魏酰酒石酸	Phenolic acids	--	--	-0.88313	1.20546e-06
GH_A09G0560	K10956	ko04141;ko03060;ko04145;ko04141;ko03060;ko04145;ko04141;ko03060;ko04145	Lmhn004756	Cinnamoylferuloyltartaric acid	肉桂酰阿魏酰酒石酸	Phenolic acids	--	--	-0.930326	2.24084e-08
GH_A13G0727	--	--	Lmhn004756	Cinnamoylferuloyltartaric acid	肉桂酰阿魏酰酒石酸	Phenolic acids	--	--	0.940894	6.21641e-09
GH_A13G0724	K01626	ko00400;ko00400;ko00400	Lmhn004756	Cinnamoylferuloyltartaric acid	肉桂酰阿魏酰酒石酸	Phenolic acids	--	--	-0.906244	2.22927e-07
GH_A05G4218	K14553	ko03008;ko03008;ko03008	Lmhn004756	Cinnamoylferuloyltartaric acid	肉桂酰阿魏酰酒石酸	Phenolic acids	--	--	0.872445	2.34375e-06
GH_D02G0101	--	--	Lmhn004756	Cinnamoylferuloyltartaric acid	肉桂酰阿魏酰酒石酸	Phenolic acids	--	--	-0.942152	5.25438e-09
GH_D02G0100	--	--	Lmhn004756	Cinnamoylferuloyltartaric acid	肉桂酰阿魏酰酒石酸	Phenolic acids	--	--	-0.83756	1.44472e-05
GH_A06G1014	--	--	Lmhn004756	Cinnamoylferuloyltartaric acid	肉桂酰阿魏酰酒石酸	Phenolic acids	--	--	-0.895556	5.10728e-07
GH_D02G2013	K04733	--	Lmhn004756	Cinnamoylferuloyltartaric acid	肉桂酰阿魏酰酒石酸	Phenolic acids	--	--	-0.822655	2.77437e-05
GH_A05G0686	--	--	Lmhn004756	Cinnamoylferuloyltartaric acid	肉桂酰阿魏酰酒石酸	Phenolic acids	--	--	0.90365	2.7499e-07
GH_D10G2544	K13459	ko04626;ko04626;ko04626	Lmhn004756	Cinnamoylferuloyltartaric acid	肉桂酰阿魏酰酒石酸	Phenolic acids	--	--	-0.942214	5.21098e-09
GH_D10G2545	K13459	ko04626;ko04626;ko04626	Lmhn004756	Cinnamoylferuloyltartaric acid	肉桂酰阿魏酰酒石酸	Phenolic acids	--	--	-0.950347	1.58911e-09
GH_D10G2543	K13459	ko04626;ko04626;ko04626	Lmhn004756	Cinnamoylferuloyltartaric acid	肉桂酰阿魏酰酒石酸	Phenolic acids	--	--	-0.945683	3.21093e-09
GH_D10G2540	K13459	ko04626;ko04626;ko04626	Lmhn004756	Cinnamoylferuloyltartaric acid	肉桂酰阿魏酰酒石酸	Phenolic acids	--	--	-0.952728	1.08061e-09
GH_D02G0118	K08592	--	Lmhn004756	Cinnamoylferuloyltartaric acid	肉桂酰阿魏酰酒石酸	Phenolic acids	--	--	-0.94582	3.1477e-09
GH_D02G0258	K08592	--	Lmhn004756	Cinnamoylferuloyltartaric acid	肉桂酰阿魏酰酒石酸	Phenolic acids	--	--	-0.906042	2.26642e-07
GH_D02G0097	--	--	Lmhn004756	Cinnamoylferuloyltartaric acid	肉桂酰阿魏酰酒石酸	Phenolic acids	--	--	-0.922324	5.21164e-08
GH_A07G0836	K00604	ko00670;ko00970;ko00670;ko00970;ko00670;ko00970	Lmhn004756	Cinnamoylferuloyltartaric acid	肉桂酰阿魏酰酒石酸	Phenolic acids	--	--	0.866253	3.35555e-06
GH_A07G0833	K00943	ko00240;ko00240	Lmhn004756	Cinnamoylferuloyltartaric acid	肉桂酰阿魏酰酒石酸	Phenolic acids	--	--	0.819516	3.15898e-05
GH_A02G0303	--	--	Lmhn004756	Cinnamoylferuloyltartaric acid	肉桂酰阿魏酰酒石酸	Phenolic acids	--	--	0.857253	5.48466e-06
GH_D13G2326	--	--	Lmhn004756	Cinnamoylferuloyltartaric acid	肉桂酰阿魏酰酒石酸	Phenolic acids	--	--	0.952565	1.11029e-09
GH_D06G0078	--	--	Lmhn004756	Cinnamoylferuloyltartaric acid	肉桂酰阿魏酰酒石酸	Phenolic acids	--	--	0.819264	3.19169e-05
GH_A07G1216	K01501	ko00380;ko00910;ko00460;ko00910;ko00380;ko00460	Lmhn004756	Cinnamoylferuloyltartaric acid	肉桂酰阿魏酰酒石酸	Phenolic acids	--	--	-0.811583	4.33906e-05
GH_A08G1223	K14563	ko03008;ko03008;ko03008	Lmhn004756	Cinnamoylferuloyltartaric acid	肉桂酰阿魏酰酒石酸	Phenolic acids	--	--	-0.876294	1.85754e-06
GH_A06G1015	--	--	Lmhn004756	Cinnamoylferuloyltartaric acid	肉桂酰阿魏酰酒石酸	Phenolic acids	--	--	-0.927852	2.93894e-08
GH_A05G1073	--	--	Lmhn004756	Cinnamoylferuloyltartaric acid	肉桂酰阿魏酰酒石酸	Phenolic acids	--	--	-0.931269	2.01545e-08
GH_D08G0499	--	--	Lmhn004756	Cinnamoylferuloyltartaric acid	肉桂酰阿魏酰酒石酸	Phenolic acids	--	--	0.859037	4.98896e-06
GH_D04G0922	--	--	Lmhn004756	Cinnamoylferuloyltartaric acid	肉桂酰阿魏酰酒石酸	Phenolic acids	--	--	0.887925	8.75761e-07
GH_A03G2045	--	--	Lmhn004756	Cinnamoylferuloyltartaric acid	肉桂酰阿魏酰酒石酸	Phenolic acids	--	--	0.87017	2.6798e-06
GH_D08G1880	--	--	Lmhn004756	Cinnamoylferuloyltartaric acid	肉桂酰阿魏酰酒石酸	Phenolic acids	--	--	-0.843872	1.0745e-05
GH_D01G0081	--	--	Lmhn004756	Cinnamoylferuloyltartaric acid	肉桂酰阿魏酰酒石酸	Phenolic acids	--	--	-0.926811	3.28471e-08
GH_A02G2057	K08852	ko04141;ko04141;ko04141;ko04141;ko04141	Lmhn004756	Cinnamoylferuloyltartaric acid	肉桂酰阿魏酰酒石酸	Phenolic acids	--	--	-0.842616	1.14088e-05
GH_A08G1838	--	--	Lmhn004756	Cinnamoylferuloyltartaric acid	肉桂酰阿魏酰酒石酸	Phenolic acids	--	--	0.888326	8.52149e-07
GH_D06G1267	--	--	Lmhn004756	Cinnamoylferuloyltartaric acid	肉桂酰阿魏酰酒石酸	Phenolic acids	--	--	-0.871952	2.41328e-06
GH_D06G1266	--	--	Lmhn004756	Cinnamoylferuloyltartaric acid	肉桂酰阿魏酰酒石酸	Phenolic acids	--	--	-0.867264	3.16848e-06
GH_D07G2521	--	--	Lmhn004756	Cinnamoylferuloyltartaric acid	肉桂酰阿魏酰酒石酸	Phenolic acids	--	--	-0.939789	7.18368e-09
GH_D04G1249	K19951	--	Lmhn004756	Cinnamoylferuloyltartaric acid	肉桂酰阿魏酰酒石酸	Phenolic acids	--	--	0.833097	1.76806e-05
GH_A05G4247	K02866	ko03010;ko03010	Lmhn004756	Cinnamoylferuloyltartaric acid	肉桂酰阿魏酰酒石酸	Phenolic acids	--	--	0.871052	2.54484e-06
GH_A06G0349	K03327	--	Lmhn004756	Cinnamoylferuloyltartaric acid	肉桂酰阿魏酰酒石酸	Phenolic acids	--	--	-0.902394	3.0379e-07
GH_D10G0341	--	--	Lmhn004756	Cinnamoylferuloyltartaric acid	肉桂酰阿魏酰酒石酸	Phenolic acids	--	--	0.84182	1.1847e-05
GH_A07G0860	K11275	--	Lmhn004756	Cinnamoylferuloyltartaric acid	肉桂酰阿魏酰酒石酸	Phenolic acids	--	--	-0.942863	4.77027e-09
GH_D11G0805	K03115	ko03008;ko04712;ko03008;ko04712;ko03008;ko04712	Lmhn004756	Cinnamoylferuloyltartaric acid	肉桂酰阿魏酰酒石酸	Phenolic acids	--	--	0.896392	4.80225e-07
GH_A03G0275	K11820	ko00966;ko00380;ko00966;ko00380;ko00966;ko00380	Lmhn004756	Cinnamoylferuloyltartaric acid	肉桂酰阿魏酰酒石酸	Phenolic acids	--	--	-0.890498	7.33411e-07
GH_D07G2021	K10949	--	Lmhn004756	Cinnamoylferuloyltartaric acid	肉桂酰阿魏酰酒石酸	Phenolic acids	--	--	-0.871715	2.44737e-06
GH_A11G1435	--	--	Lmhn004756	Cinnamoylferuloyltartaric acid	肉桂酰阿魏酰酒石酸	Phenolic acids	--	--	0.966701	6.84663e-11
GH_D07G0352	--	--	Lmhn004756	Cinnamoylferuloyltartaric acid	肉桂酰阿魏酰酒石酸	Phenolic acids	--	--	0.911045	1.48683e-07
GH_A13G1847	K05928	ko00130;ko00130;ko00130	Lmhn004756	Cinnamoylferuloyltartaric acid	肉桂酰阿魏酰酒石酸	Phenolic acids	--	--	0.881716	1.32107e-06
GH_D12G2394	--	--	Lmhn004756	Cinnamoylferuloyltartaric acid	肉桂酰阿魏酰酒石酸	Phenolic acids	--	--	0.88399	1.13946e-06
GH_A04G0160	--	--	Lmhn004756	Cinnamoylferuloyltartaric acid	肉桂酰阿魏酰酒石酸	Phenolic acids	--	--	-0.854924	6.19476e-06
GH_D08G1076	--	--	Lmhn004756	Cinnamoylferuloyltartaric acid	肉桂酰阿魏酰酒石酸	Phenolic acids	--	--	-0.855808	5.91643e-06
GH_D06G2348	--	--	Lmhn004756	Cinnamoylferuloyltartaric acid	肉桂酰阿魏酰酒石酸	Phenolic acids	--	--	0.840727	1.24724e-05
GH_A05G3572	K14209	--	Lmhn004756	Cinnamoylferuloyltartaric acid	肉桂酰阿魏酰酒石酸	Phenolic acids	--	--	0.810198	4.57956e-05
GH_A09G2424	--	--	Lmhn004756	Cinnamoylferuloyltartaric acid	肉桂酰阿魏酰酒石酸	Phenolic acids	--	--	0.89962	3.7671e-07
GH_A04G0345	K13459	ko04626;ko04016;ko04626;ko04016;ko04626;ko04016	Lmhn004756	Cinnamoylferuloyltartaric acid	肉桂酰阿魏酰酒石酸	Phenolic acids	--	--	0.884563	1.09731e-06
GH_D02G1877	--	--	Lmhn004756	Cinnamoylferuloyltartaric acid	肉桂酰阿魏酰酒石酸	Phenolic acids	--	--	0.949237	1.88963e-09
GH_D08G0733	--	--	Lmhn004756	Cinnamoylferuloyltartaric acid	肉桂酰阿魏酰酒石酸	Phenolic acids	--	--	-0.84618	9.61145e-06
GH_D01G0166	K10581	ko04120;ko04120;ko04120	Lmhn004756	Cinnamoylferuloyltartaric acid	肉桂酰阿魏酰酒石酸	Phenolic acids	--	--	0.818993	3.22724e-05
GH_A13G0506	K17065	--	Lmhn004756	Cinnamoylferuloyltartaric acid	肉桂酰阿魏酰酒石酸	Phenolic acids	--	--	-0.923627	4.57092e-08
GH_A12G2257	K17498	--	Lmhn004756	Cinnamoylferuloyltartaric acid	肉桂酰阿魏酰酒石酸	Phenolic acids	--	--	-0.893705	5.84276e-07
GH_A13G0292	K01658	ko00400;ko00400	Lmhn004756	Cinnamoylferuloyltartaric acid	肉桂酰阿魏酰酒石酸	Phenolic acids	--	--	0.829384	2.08229e-05
GH_A08G2234	K00797	ko00270;ko00480;ko00330;ko00270;ko00480;ko00330	pme1002	L-Tyramine	L-酪胺	Alkaloids	C00483	ko00350,ko00950,ko01100,ko01110,ko01240	-0.850635	7.71062e-06
GH_A08G2235	--	--	pme1002	L-Tyramine	L-酪胺	Alkaloids	C00483	ko00350,ko00950,ko01100,ko01110,ko01240	-0.925733	3.67949e-08
GH_D02G0980	--	--	pme1002	L-Tyramine	L-酪胺	Alkaloids	C00483	ko00350,ko00950,ko01100,ko01110,ko01240	0.907209	2.05851e-07
GH_A10G2630	K19589	--	pme1002	L-Tyramine	L-酪胺	Alkaloids	C00483	ko00350,ko00950,ko01100,ko01110,ko01240	0.83014	2.01471e-05
GH_scaffold2075_objG0001	K13789	ko00900;ko00900;ko00900	pme1002	L-Tyramine	L-酪胺	Alkaloids	C00483	ko00350,ko00950,ko01100,ko01110,ko01240	0.822783	2.75949e-05
GH_D10G2538	--	--	pme1002	L-Tyramine	L-酪胺	Alkaloids	C00483	ko00350,ko00950,ko01100,ko01110,ko01240	-0.866164	3.37251e-06
GH_D11G3524	--	--	pme1002	L-Tyramine	L-酪胺	Alkaloids	C00483	ko00350,ko00950,ko01100,ko01110,ko01240	-0.90363	2.75437e-07
GH_D11G3528	--	--	pme1002	L-Tyramine	L-酪胺	Alkaloids	C00483	ko00350,ko00950,ko01100,ko01110,ko01240	-0.89922	3.884e-07
GH_D11G3529	--	--	pme1002	L-Tyramine	L-酪胺	Alkaloids	C00483	ko00350,ko00950,ko01100,ko01110,ko01240	-0.890202	7.48698e-07
GH_D08G2631	--	--	pme1002	L-Tyramine	L-酪胺	Alkaloids	C00483	ko00350,ko00950,ko01100,ko01110,ko01240	0.858083	5.24891e-06
GH_A02G1934	--	--	pme1002	L-Tyramine	L-酪胺	Alkaloids	C00483	ko00350,ko00950,ko01100,ko01110,ko01240	0.84273	1.13468e-05
GH_A11G1610	K13429	ko04626;ko04626;ko04626	pme1002	L-Tyramine	L-酪胺	Alkaloids	C00483	ko00350,ko00950,ko01100,ko01110,ko01240	-0.886303	9.77274e-07
GH_D11G3552	K13459	ko04626;ko04626;ko04626	pme1002	L-Tyramine	L-酪胺	Alkaloids	C00483	ko00350,ko00950,ko01100,ko01110,ko01240	0.904689	2.53003e-07
GH_D02G1744	K03327	--	pme1002	L-Tyramine	L-酪胺	Alkaloids	C00483	ko00350,ko00950,ko01100,ko01110,ko01240	-0.838204	1.40256e-05
GH_D11G2110	K00083	ko00940;ko00940;ko00940	pme1002	L-Tyramine	L-酪胺	Alkaloids	C00483	ko00350,ko00950,ko01100,ko01110,ko01240	-0.837535	1.44634e-05
GH_A10G2377	--	--	pme1002	L-Tyramine	L-酪胺	Alkaloids	C00483	ko00350,ko00950,ko01100,ko01110,ko01240	-0.847234	9.12912e-06
GH_A11G1929	--	--	pme1002	L-Tyramine	L-酪胺	Alkaloids	C00483	ko00350,ko00950,ko01100,ko01110,ko01240	-0.88642	9.69645e-07
GH_D03G1794	K15078	--	pme1002	L-Tyramine	L-酪胺	Alkaloids	C00483	ko00350,ko00950,ko01100,ko01110,ko01240	0.852491	7.01984e-06
GH_A08G1862	--	--	pme1002	L-Tyramine	L-酪胺	Alkaloids	C00483	ko00350,ko00950,ko01100,ko01110,ko01240	-0.883068	1.21037e-06
GH_A08G1860	--	--	pme1002	L-Tyramine	L-酪胺	Alkaloids	C00483	ko00350,ko00950,ko01100,ko01110,ko01240	-0.831682	1.88263e-05
GH_A08G1864	--	--	pme1002	L-Tyramine	L-酪胺	Alkaloids	C00483	ko00350,ko00950,ko01100,ko01110,ko01240	-0.829125	2.10589e-05
GH_D03G1806	--	--	pme1002	L-Tyramine	L-酪胺	Alkaloids	C00483	ko00350,ko00950,ko01100,ko01110,ko01240	-0.82443	2.57509e-05
GH_D03G1804	--	--	pme1002	L-Tyramine	L-酪胺	Alkaloids	C00483	ko00350,ko00950,ko01100,ko01110,ko01240	-0.874556	2.06508e-06
GH_D03G1805	--	--	pme1002	L-Tyramine	L-酪胺	Alkaloids	C00483	ko00350,ko00950,ko01100,ko01110,ko01240	-0.903937	2.68756e-07
GH_D03G1803	--	--	pme1002	L-Tyramine	L-酪胺	Alkaloids	C00483	ko00350,ko00950,ko01100,ko01110,ko01240	-0.890054	7.56418e-07
GH_D02G1857	--	--	pme1002	L-Tyramine	L-酪胺	Alkaloids	C00483	ko00350,ko00950,ko01100,ko01110,ko01240	-0.828898	2.12678e-05
GH_A05G1683	K08901	ko00195;ko00195;ko00195;ko00195	pme1002	L-Tyramine	L-酪胺	Alkaloids	C00483	ko00350,ko00950,ko01100,ko01110,ko01240	-0.881726	1.32027e-06
GH_A05G1682	--	--	pme1002	L-Tyramine	L-酪胺	Alkaloids	C00483	ko00350,ko00950,ko01100,ko01110,ko01240	-0.878975	1.57268e-06
GH_D02G2640	--	--	pme1002	L-Tyramine	L-酪胺	Alkaloids	C00483	ko00350,ko00950,ko01100,ko01110,ko01240	-0.901829	3.17561e-07
GH_D08G1478	K05389	--	pme1002	L-Tyramine	L-酪胺	Alkaloids	C00483	ko00350,ko00950,ko01100,ko01110,ko01240	0.886308	9.76938e-07
GH_D02G2641	K21249	--	pme1002	L-Tyramine	L-酪胺	Alkaloids	C00483	ko00350,ko00950,ko01100,ko01110,ko01240	-0.862505	4.13468e-06
GH_A13G2260	K03453	--	pme1002	L-Tyramine	L-酪胺	Alkaloids	C00483	ko00350,ko00950,ko01100,ko01110,ko01240	-0.908886	1.78872e-07
GH_A08G0021	--	--	pme1002	L-Tyramine	L-酪胺	Alkaloids	C00483	ko00350,ko00950,ko01100,ko01110,ko01240	-0.807697	5.04251e-05
GH_D01G1694	K03027	ko03020;ko03020;ko03020	pme1002	L-Tyramine	L-酪胺	Alkaloids	C00483	ko00350,ko00950,ko01100,ko01110,ko01240	-0.86861	2.93337e-06
GH_A12G2562	K01528	ko04144;ko04144	pme1002	L-Tyramine	L-酪胺	Alkaloids	C00483	ko00350,ko00950,ko01100,ko01110,ko01240	0.800149	6.68842e-05
GH_D02G0222	K17285	ko00920;ko00920;ko00920	pme1002	L-Tyramine	L-酪胺	Alkaloids	C00483	ko00350,ko00950,ko01100,ko01110,ko01240	0.860819	4.53281e-06
GH_A08G2583	K00001	ko00350;ko00010;ko00071;ko00350;ko00071;ko00010;ko00350;ko00010;ko00071	pme1002	L-Tyramine	L-酪胺	Alkaloids	C00483	ko00350,ko00950,ko01100,ko01110,ko01240	-0.886646	9.55036e-07
GH_A10G2300	K11206	--	pme1002	L-Tyramine	L-酪胺	Alkaloids	C00483	ko00350,ko00950,ko01100,ko01110,ko01240	-0.866683	3.27485e-06
GH_D12G2239	K09840	ko00906;ko00906	pme1002	L-Tyramine	L-酪胺	Alkaloids	C00483	ko00350,ko00950,ko01100,ko01110,ko01240	-0.876046	1.88604e-06
GH_D13G0636	K00814	ko00250;ko00220;ko00710;ko00710;ko00220;ko00250	pme1002	L-Tyramine	L-酪胺	Alkaloids	C00483	ko00350,ko00950,ko01100,ko01110,ko01240	-0.813932	3.95589e-05
GH_D13G2464	--	--	pme1002	L-Tyramine	L-酪胺	Alkaloids	C00483	ko00350,ko00950,ko01100,ko01110,ko01240	0.882045	1.29336e-06
GH_D02G0162	K00237	ko00020;ko00190;ko00020;ko00190;ko00020;ko00190	pme1002	L-Tyramine	L-酪胺	Alkaloids	C00483	ko00350,ko00950,ko01100,ko01110,ko01240	-0.80996	4.62188e-05
GH_D13G1177	K05539	--	pme1002	L-Tyramine	L-酪胺	Alkaloids	C00483	ko00350,ko00950,ko01100,ko01110,ko01240	-0.909476	1.7014e-07
GH_D06G0080	K16302	--	pme1002	L-Tyramine	L-酪胺	Alkaloids	C00483	ko00350,ko00950,ko01100,ko01110,ko01240	0.849645	8.10263e-06
GH_A12G1563	K19241	--	pme1002	L-Tyramine	L-酪胺	Alkaloids	C00483	ko00350,ko00950,ko01100,ko01110,ko01240	-0.853967	6.50876e-06
GH_A06G1884	K05857	ko00562;ko04070;ko04070;ko00562;ko00562;ko04070	pme1002	L-Tyramine	L-酪胺	Alkaloids	C00483	ko00350,ko00950,ko01100,ko01110,ko01240	-0.881944	1.30182e-06
GH_A11G3394	--	--	pme1002	L-Tyramine	L-酪胺	Alkaloids	C00483	ko00350,ko00950,ko01100,ko01110,ko01240	-0.800472	6.60961e-05
GH_D08G1115	K00264	ko00910;ko00250;ko00910;ko00250;ko00910;ko00250	pme1002	L-Tyramine	L-酪胺	Alkaloids	C00483	ko00350,ko00950,ko01100,ko01110,ko01240	-0.880735	1.4068e-06
GH_D10G0387	K02868	ko03010;ko03010;ko03010	pme1002	L-Tyramine	L-酪胺	Alkaloids	C00483	ko00350,ko00950,ko01100,ko01110,ko01240	0.817685	3.40354e-05
GH_A06G2135	K13459	ko04626;ko04016	pme1002	L-Tyramine	L-酪胺	Alkaloids	C00483	ko00350,ko00950,ko01100,ko01110,ko01240	-0.834324	1.67348e-05
GH_A10G2507	K21373	--	pme1002	L-Tyramine	L-酪胺	Alkaloids	C00483	ko00350,ko00950,ko01100,ko01110,ko01240	0.807108	5.15708e-05
GH_D05G2989	K18469	--	pme1002	L-Tyramine	L-酪胺	Alkaloids	C00483	ko00350,ko00950,ko01100,ko01110,ko01240	-0.818422	3.30329e-05
GH_D02G1128	K01230	ko00513;ko00510;ko04141;ko00513;ko00510;ko04141;ko00510;ko00513;ko04141	pme1002	L-Tyramine	L-酪胺	Alkaloids	C00483	ko00350,ko00950,ko01100,ko01110,ko01240	-0.903746	2.72904e-07
GH_D12G2287	K07541	ko00563;ko00563;ko00563	pme1002	L-Tyramine	L-酪胺	Alkaloids	C00483	ko00350,ko00950,ko01100,ko01110,ko01240	-0.861102	4.46372e-06
GH_D08G1877	--	--	pme1002	L-Tyramine	L-酪胺	Alkaloids	C00483	ko00350,ko00950,ko01100,ko01110,ko01240	-0.861295	4.41718e-06
GH_D13G2369	--	--	pme1002	L-Tyramine	L-酪胺	Alkaloids	C00483	ko00350,ko00950,ko01100,ko01110,ko01240	-0.899497	3.80289e-07
GH_D02G0215	K08237	--	pme1002	L-Tyramine	L-酪胺	Alkaloids	C00483	ko00350,ko00950,ko01100,ko01110,ko01240	0.812167	4.241e-05
GH_A01G0105	K16075	--	pme1002	L-Tyramine	L-酪胺	Alkaloids	C00483	ko00350,ko00950,ko01100,ko01110,ko01240	0.916448	9.16442e-08
GH_A05G0226	K17471	--	pme1002	L-Tyramine	L-酪胺	Alkaloids	C00483	ko00350,ko00950,ko01100,ko01110,ko01240	0.875287	1.97547e-06
GH_A11G3636	--	--	pme1002	L-Tyramine	L-酪胺	Alkaloids	C00483	ko00350,ko00950,ko01100,ko01110,ko01240	-0.857117	5.52399e-06
GH_D06G1455	--	--	pme1002	L-Tyramine	L-酪胺	Alkaloids	C00483	ko00350,ko00950,ko01100,ko01110,ko01240	-0.847971	8.80383e-06
GH_D10G1437	--	--	pme1002	L-Tyramine	L-酪胺	Alkaloids	C00483	ko00350,ko00950,ko01100,ko01110,ko01240	-0.823002	2.73434e-05
GH_A13G1407	K18801	--	pme1002	L-Tyramine	L-酪胺	Alkaloids	C00483	ko00350,ko00950,ko01100,ko01110,ko01240	0.835175	1.61056e-05
GH_A11G3442	--	--	pme1002	L-Tyramine	L-酪胺	Alkaloids	C00483	ko00350,ko00950,ko01100,ko01110,ko01240	-0.909805	1.6543e-07
GH_scaffold3056_objG0001	K15078	--	pme1002	L-Tyramine	L-酪胺	Alkaloids	C00483	ko00350,ko00950,ko01100,ko01110,ko01240	0.901895	3.15914e-07
GH_D02G0836	--	--	pme1002	L-Tyramine	L-酪胺	Alkaloids	C00483	ko00350,ko00950,ko01100,ko01110,ko01240	-0.886076	9.92259e-07
GH_D08G1730	--	--	pme1002	L-Tyramine	L-酪胺	Alkaloids	C00483	ko00350,ko00950,ko01100,ko01110,ko01240	0.806506	5.27655e-05
GH_D08G1141	--	--	pme1002	L-Tyramine	L-酪胺	Alkaloids	C00483	ko00350,ko00950,ko01100,ko01110,ko01240	0.908318	1.87656e-07
GH_A07G2012	K20661	--	pme1002	L-Tyramine	L-酪胺	Alkaloids	C00483	ko00350,ko00950,ko01100,ko01110,ko01240	0.828939	2.12299e-05
GH_D11G0462	K09578	--	pme1002	L-Tyramine	L-酪胺	Alkaloids	C00483	ko00350,ko00950,ko01100,ko01110,ko01240	-0.840867	1.23911e-05
GH_A05G3865	--	--	pme1002	L-Tyramine	L-酪胺	Alkaloids	C00483	ko00350,ko00950,ko01100,ko01110,ko01240	-0.910115	1.61107e-07
GH_D11G0463	K02938	ko03010;ko03010;ko03010	pme1002	L-Tyramine	L-酪胺	Alkaloids	C00483	ko00350,ko00950,ko01100,ko01110,ko01240	-0.884024	1.13697e-06
GH_A08G2092	K09863	--	pme1002	L-Tyramine	L-酪胺	Alkaloids	C00483	ko00350,ko00950,ko01100,ko01110,ko01240	-0.861345	4.40523e-06
GH_A11G0626	K14001	ko04141;ko04141;ko04141	pme1002	L-Tyramine	L-酪胺	Alkaloids	C00483	ko00350,ko00950,ko01100,ko01110,ko01240	0.869124	2.84761e-06
GH_A07G2091	--	--	pme1002	L-Tyramine	L-酪胺	Alkaloids	C00483	ko00350,ko00950,ko01100,ko01110,ko01240	0.859031	4.99062e-06
GH_D03G1843	--	--	pme1002	L-Tyramine	L-酪胺	Alkaloids	C00483	ko00350,ko00950,ko01100,ko01110,ko01240	0.870029	2.70181e-06
GH_D11G3530	--	--	pme1002	L-Tyramine	L-酪胺	Alkaloids	C00483	ko00350,ko00950,ko01100,ko01110,ko01240	0.871012	2.55085e-06
GH_A11G3382	--	--	pme1002	L-Tyramine	L-酪胺	Alkaloids	C00483	ko00350,ko00950,ko01100,ko01110,ko01240	0.843228	1.1081e-05
GH_A10G2648	--	--	pme1002	L-Tyramine	L-酪胺	Alkaloids	C00483	ko00350,ko00950,ko01100,ko01110,ko01240	-0.863805	3.84841e-06
GH_A13G0236	K05909	--	pme1002	L-Tyramine	L-酪胺	Alkaloids	C00483	ko00350,ko00950,ko01100,ko01110,ko01240	0.871608	2.46286e-06
GH_A13G0237	K20562	--	pme1002	L-Tyramine	L-酪胺	Alkaloids	C00483	ko00350,ko00950,ko01100,ko01110,ko01240	0.863822	3.8448e-06
GH_A04G0243	K20793	--	pme1002	L-Tyramine	L-酪胺	Alkaloids	C00483	ko00350,ko00950,ko01100,ko01110,ko01240	0.882398	1.26415e-06
GH_A04G0936	--	--	pme1002	L-Tyramine	L-酪胺	Alkaloids	C00483	ko00350,ko00950,ko01100,ko01110,ko01240	-0.890474	7.34625e-07
GH_A11G1460	K06628	--	pme1002	L-Tyramine	L-酪胺	Alkaloids	C00483	ko00350,ko00950,ko01100,ko01110,ko01240	-0.882635	1.24487e-06
GH_A11G0337	--	--	pme1002	L-Tyramine	L-酪胺	Alkaloids	C00483	ko00350,ko00950,ko01100,ko01110,ko01240	-0.832641	1.80432e-05
GH_D10G2541	K13459	ko04626;ko04626;ko04626	pme1002	L-Tyramine	L-酪胺	Alkaloids	C00483	ko00350,ko00950,ko01100,ko01110,ko01240	-0.920525	6.22328e-08
GH_D04G1832	--	--	pme1002	L-Tyramine	L-酪胺	Alkaloids	C00483	ko00350,ko00950,ko01100,ko01110,ko01240	-0.829676	2.056e-05
GH_D13G0083	--	--	pme1002	L-Tyramine	L-酪胺	Alkaloids	C00483	ko00350,ko00950,ko01100,ko01110,ko01240	-0.812382	4.20534e-05
GH_A05G2744	--	--	pme1002	L-Tyramine	L-酪胺	Alkaloids	C00483	ko00350,ko00950,ko01100,ko01110,ko01240	0.851592	7.34743e-06
GH_A07G1417	K15446	--	pme1002	L-Tyramine	L-酪胺	Alkaloids	C00483	ko00350,ko00950,ko01100,ko01110,ko01240	-0.885028	1.06403e-06
GH_A09G1925	--	--	pme1002	L-Tyramine	L-酪胺	Alkaloids	C00483	ko00350,ko00950,ko01100,ko01110,ko01240	0.831092	1.93228e-05
GH_D07G0995	--	--	pme1002	L-Tyramine	L-酪胺	Alkaloids	C00483	ko00350,ko00950,ko01100,ko01110,ko01240	0.805938	5.39123e-05
GH_A13G0575	--	--	pme1002	L-Tyramine	L-酪胺	Alkaloids	C00483	ko00350,ko00950,ko01100,ko01110,ko01240	0.879552	1.51653e-06
GH_D03G1968	--	--	pme1002	L-Tyramine	L-酪胺	Alkaloids	C00483	ko00350,ko00950,ko01100,ko01110,ko01240	-0.828515	2.16243e-05
GH_A11G3581	--	--	pme1002	L-Tyramine	L-酪胺	Alkaloids	C00483	ko00350,ko00950,ko01100,ko01110,ko01240	-0.839789	1.30314e-05
GH_A11G3580	--	--	pme1002	L-Tyramine	L-酪胺	Alkaloids	C00483	ko00350,ko00950,ko01100,ko01110,ko01240	0.915545	9.95923e-08
GH_D11G3644	--	--	pme1002	L-Tyramine	L-酪胺	Alkaloids	C00483	ko00350,ko00950,ko01100,ko01110,ko01240	0.888787	8.25627e-07
GH_scaffold25593_objG0001	K01704	ko00966;ko00290;ko00660;ko00966;ko00290;ko00660;ko00966;ko00290;ko00660	pme1002	L-Tyramine	L-酪胺	Alkaloids	C00483	ko00350,ko00950,ko01100,ko01110,ko01240	0.869383	2.80521e-06
GH_D02G0236	--	--	pme1002	L-Tyramine	L-酪胺	Alkaloids	C00483	ko00350,ko00950,ko01100,ko01110,ko01240	0.874482	2.07433e-06
GH_A02G1771	--	--	pme1002	L-Tyramine	L-酪胺	Alkaloids	C00483	ko00350,ko00950,ko01100,ko01110,ko01240	0.88296	1.21891e-06
GH_D04G0476	K21989	--	pme1002	L-Tyramine	L-酪胺	Alkaloids	C00483	ko00350,ko00950,ko01100,ko01110,ko01240	-0.850288	7.8462e-06
GH_scaffold15340_objG0001	--	--	pme1002	L-Tyramine	L-酪胺	Alkaloids	C00483	ko00350,ko00950,ko01100,ko01110,ko01240	0.882881	1.22516e-06
GH_A02G2033	K00666	--	pme1002	L-Tyramine	L-酪胺	Alkaloids	C00483	ko00350,ko00950,ko01100,ko01110,ko01240	0.859458	4.87766e-06
GH_A05G4264	--	--	pme1002	L-Tyramine	L-酪胺	Alkaloids	C00483	ko00350,ko00950,ko01100,ko01110,ko01240	-0.872812	2.29306e-06
GH_A06G0365	K06630	--	pme1002	L-Tyramine	L-酪胺	Alkaloids	C00483	ko00350,ko00950,ko01100,ko01110,ko01240	0.881336	1.35373e-06
GH_A05G2916	--	--	pme1002	L-Tyramine	L-酪胺	Alkaloids	C00483	ko00350,ko00950,ko01100,ko01110,ko01240	0.846465	9.47878e-06
GH_A10G2273	--	--	pme1002	L-Tyramine	L-酪胺	Alkaloids	C00483	ko00350,ko00950,ko01100,ko01110,ko01240	0.891447	6.86166e-07
GH_A10G2274	--	--	pme1002	L-Tyramine	L-酪胺	Alkaloids	C00483	ko00350,ko00950,ko01100,ko01110,ko01240	0.800147	6.68876e-05
GH_A03G0399	K01759	ko00620;ko00620	pme1002	L-Tyramine	L-酪胺	Alkaloids	C00483	ko00350,ko00950,ko01100,ko01110,ko01240	-0.856988	5.5617e-06
GH_D02G0141	--	--	pme1002	L-Tyramine	L-酪胺	Alkaloids	C00483	ko00350,ko00950,ko01100,ko01110,ko01240	0.816313	3.59742e-05
GH_A06G0991	K00029	ko00710;ko00620;ko00620;ko00710;ko00710;ko00620;ko00620;ko00710	pme1002	L-Tyramine	L-酪胺	Alkaloids	C00483	ko00350,ko00950,ko01100,ko01110,ko01240	0.917178	8.56351e-08
GH_D08G1497	K10773	ko03410;ko03410;ko03410	pme1002	L-Tyramine	L-酪胺	Alkaloids	C00483	ko00350,ko00950,ko01100,ko01110,ko01240	-0.848189	8.7096e-06
GH_A08G0503	K06890	--	pme1002	L-Tyramine	L-酪胺	Alkaloids	C00483	ko00350,ko00950,ko01100,ko01110,ko01240	0.808496	4.89039e-05
GH_A01G0999	K12666	ko00513;ko00510;ko04141;ko00513;ko00510;ko04141;ko00510;ko00513;ko04141	pme1002	L-Tyramine	L-酪胺	Alkaloids	C00483	ko00350,ko00950,ko01100,ko01110,ko01240	-0.822901	2.74597e-05
GH_D13G0482	--	--	pme1002	L-Tyramine	L-酪胺	Alkaloids	C00483	ko00350,ko00950,ko01100,ko01110,ko01240	0.867891	3.05706e-06
GH_A05G1025	--	--	pme1002	L-Tyramine	L-酪胺	Alkaloids	C00483	ko00350,ko00950,ko01100,ko01110,ko01240	-0.868122	3.01685e-06
GH_D01G0402	K13459	ko04626;ko04626;ko04626	pme1002	L-Tyramine	L-酪胺	Alkaloids	C00483	ko00350,ko00950,ko01100,ko01110,ko01240	-0.878242	1.64653e-06
GH_A03G0081	K19525	--	pme1002	L-Tyramine	L-酪胺	Alkaloids	C00483	ko00350,ko00950,ko01100,ko01110,ko01240	-0.821069	2.96336e-05
GH_D13G2315	--	--	pme1002	L-Tyramine	L-酪胺	Alkaloids	C00483	ko00350,ko00950,ko01100,ko01110,ko01240	-0.893204	6.05661e-07
GH_D07G1722	--	--	pme1002	L-Tyramine	L-酪胺	Alkaloids	C00483	ko00350,ko00950,ko01100,ko01110,ko01240	-0.893369	5.98521e-07
GH_A04G1771	K07052	--	pme1002	L-Tyramine	L-酪胺	Alkaloids	C00483	ko00350,ko00950,ko01100,ko01110,ko01240	0.869173	2.8395e-06
GH_A07G0382	K00430	ko00940;ko00940;ko00940	pme1002	L-Tyramine	L-酪胺	Alkaloids	C00483	ko00350,ko00950,ko01100,ko01110,ko01240	0.806201	5.33784e-05
GH_D11G3536	--	--	pme1002	L-Tyramine	L-酪胺	Alkaloids	C00483	ko00350,ko00950,ko01100,ko01110,ko01240	-0.891317	6.9251e-07
GH_D03G0833	K13448	ko04626;ko04626;ko04626	pme1002	L-Tyramine	L-酪胺	Alkaloids	C00483	ko00350,ko00950,ko01100,ko01110,ko01240	-0.829545	2.06777e-05
GH_A13G1414	K01061	--	pme1002	L-Tyramine	L-酪胺	Alkaloids	C00483	ko00350,ko00950,ko01100,ko01110,ko01240	0.921795	5.49306e-08
GH_D08G1390	--	--	pme1002	L-Tyramine	L-酪胺	Alkaloids	C00483	ko00350,ko00950,ko01100,ko01110,ko01240	0.896518	4.7576e-07
GH_A08G1993	K15292	--	pme1002	L-Tyramine	L-酪胺	Alkaloids	C00483	ko00350,ko00950,ko01100,ko01110,ko01240	-0.857583	5.38988e-06
GH_D04G1853	--	--	pme1002	L-Tyramine	L-酪胺	Alkaloids	C00483	ko00350,ko00950,ko01100,ko01110,ko01240	0.932469	1.75729e-08
GH_D08G0512	K14319	ko03013;ko03013;ko03013;ko03013;ko03013	pme1002	L-Tyramine	L-酪胺	Alkaloids	C00483	ko00350,ko00950,ko01100,ko01110,ko01240	-0.847743	8.90333e-06
GH_A13G0007	K19034	--	pme1002	L-Tyramine	L-酪胺	Alkaloids	C00483	ko00350,ko00950,ko01100,ko01110,ko01240	-0.804239	5.74761e-05
GH_A09G0560	K10956	ko04141;ko03060;ko04145;ko04141;ko03060;ko04145;ko04141;ko03060;ko04145	pme1002	L-Tyramine	L-酪胺	Alkaloids	C00483	ko00350,ko00950,ko01100,ko01110,ko01240	-0.910217	1.597e-07
GH_A13G0727	--	--	pme1002	L-Tyramine	L-酪胺	Alkaloids	C00483	ko00350,ko00950,ko01100,ko01110,ko01240	0.916046	9.51134e-08
GH_A13G0724	K01626	ko00400;ko00400;ko00400	pme1002	L-Tyramine	L-酪胺	Alkaloids	C00483	ko00350,ko00950,ko01100,ko01110,ko01240	-0.912003	1.36775e-07
GH_A05G4218	K14553	ko03008;ko03008;ko03008	pme1002	L-Tyramine	L-酪胺	Alkaloids	C00483	ko00350,ko00950,ko01100,ko01110,ko01240	0.848426	8.60815e-06
GH_D02G0101	--	--	pme1002	L-Tyramine	L-酪胺	Alkaloids	C00483	ko00350,ko00950,ko01100,ko01110,ko01240	-0.917068	8.65169e-08
GH_D02G0100	--	--	pme1002	L-Tyramine	L-酪胺	Alkaloids	C00483	ko00350,ko00950,ko01100,ko01110,ko01240	-0.806561	5.2655e-05
GH_A06G1014	--	--	pme1002	L-Tyramine	L-酪胺	Alkaloids	C00483	ko00350,ko00950,ko01100,ko01110,ko01240	-0.934799	1.33684e-08
GH_D02G2013	K04733	--	pme1002	L-Tyramine	L-酪胺	Alkaloids	C00483	ko00350,ko00950,ko01100,ko01110,ko01240	-0.832658	1.80295e-05
GH_A05G0686	--	--	pme1002	L-Tyramine	L-酪胺	Alkaloids	C00483	ko00350,ko00950,ko01100,ko01110,ko01240	0.853102	6.80421e-06
GH_scaffold418_objG0001	K15813	ko00909;ko00909;ko00909;ko00909	pme1002	L-Tyramine	L-酪胺	Alkaloids	C00483	ko00350,ko00950,ko01100,ko01110,ko01240	-0.840533	1.25865e-05
GH_D10G2544	K13459	ko04626;ko04626;ko04626	pme1002	L-Tyramine	L-酪胺	Alkaloids	C00483	ko00350,ko00950,ko01100,ko01110,ko01240	-0.913589	1.18856e-07
GH_D10G2545	K13459	ko04626;ko04626;ko04626	pme1002	L-Tyramine	L-酪胺	Alkaloids	C00483	ko00350,ko00950,ko01100,ko01110,ko01240	-0.903517	2.77922e-07
GH_D10G2543	K13459	ko04626;ko04626;ko04626	pme1002	L-Tyramine	L-酪胺	Alkaloids	C00483	ko00350,ko00950,ko01100,ko01110,ko01240	-0.907085	2.07982e-07
GH_D10G2540	K13459	ko04626;ko04626;ko04626	pme1002	L-Tyramine	L-酪胺	Alkaloids	C00483	ko00350,ko00950,ko01100,ko01110,ko01240	-0.924697	4.09738e-08
GH_D02G0118	K08592	--	pme1002	L-Tyramine	L-酪胺	Alkaloids	C00483	ko00350,ko00950,ko01100,ko01110,ko01240	-0.910071	1.61704e-07
GH_D02G0258	K08592	--	pme1002	L-Tyramine	L-酪胺	Alkaloids	C00483	ko00350,ko00950,ko01100,ko01110,ko01240	-0.833391	1.74496e-05
GH_D02G0097	--	--	pme1002	L-Tyramine	L-酪胺	Alkaloids	C00483	ko00350,ko00950,ko01100,ko01110,ko01240	-0.870114	2.68854e-06
GH_A07G0836	K00604	ko00670;ko00970;ko00670;ko00970;ko00670;ko00970	pme1002	L-Tyramine	L-酪胺	Alkaloids	C00483	ko00350,ko00950,ko01100,ko01110,ko01240	0.856519	5.7005e-06
GH_A02G0303	--	--	pme1002	L-Tyramine	L-酪胺	Alkaloids	C00483	ko00350,ko00950,ko01100,ko01110,ko01240	0.813165	4.07775e-05
GH_D13G2326	--	--	pme1002	L-Tyramine	L-酪胺	Alkaloids	C00483	ko00350,ko00950,ko01100,ko01110,ko01240	0.90245	3.02442e-07
GH_A08G1223	K14563	ko03008;ko03008;ko03008	pme1002	L-Tyramine	L-酪胺	Alkaloids	C00483	ko00350,ko00950,ko01100,ko01110,ko01240	-0.869871	2.72681e-06
GH_A06G1015	--	--	pme1002	L-Tyramine	L-酪胺	Alkaloids	C00483	ko00350,ko00950,ko01100,ko01110,ko01240	-0.901791	3.18511e-07
GH_A05G1073	--	--	pme1002	L-Tyramine	L-酪胺	Alkaloids	C00483	ko00350,ko00950,ko01100,ko01110,ko01240	-0.915826	9.70604e-08
GH_D08G0499	--	--	pme1002	L-Tyramine	L-酪胺	Alkaloids	C00483	ko00350,ko00950,ko01100,ko01110,ko01240	0.833727	1.71895e-05
GH_D04G0922	--	--	pme1002	L-Tyramine	L-酪胺	Alkaloids	C00483	ko00350,ko00950,ko01100,ko01110,ko01240	0.874219	2.10759e-06
GH_A03G2045	--	--	pme1002	L-Tyramine	L-酪胺	Alkaloids	C00483	ko00350,ko00950,ko01100,ko01110,ko01240	0.878618	1.60822e-06
GH_D08G1880	--	--	pme1002	L-Tyramine	L-酪胺	Alkaloids	C00483	ko00350,ko00950,ko01100,ko01110,ko01240	-0.820481	3.03611e-05
GH_D01G0081	--	--	pme1002	L-Tyramine	L-酪胺	Alkaloids	C00483	ko00350,ko00950,ko01100,ko01110,ko01240	-0.876295	1.85739e-06
GH_A02G2057	K08852	ko04141;ko04141;ko04141;ko04141;ko04141	pme1002	L-Tyramine	L-酪胺	Alkaloids	C00483	ko00350,ko00950,ko01100,ko01110,ko01240	-0.806457	5.28623e-05
GH_A08G1838	--	--	pme1002	L-Tyramine	L-酪胺	Alkaloids	C00483	ko00350,ko00950,ko01100,ko01110,ko01240	0.861952	4.26166e-06
GH_D06G1267	--	--	pme1002	L-Tyramine	L-酪胺	Alkaloids	C00483	ko00350,ko00950,ko01100,ko01110,ko01240	-0.842375	1.15397e-05
GH_D06G1266	--	--	pme1002	L-Tyramine	L-酪胺	Alkaloids	C00483	ko00350,ko00950,ko01100,ko01110,ko01240	-0.806233	5.33133e-05
GH_D07G2521	--	--	pme1002	L-Tyramine	L-酪胺	Alkaloids	C00483	ko00350,ko00950,ko01100,ko01110,ko01240	-0.911339	1.44931e-07
GH_D04G1249	K19951	--	pme1002	L-Tyramine	L-酪胺	Alkaloids	C00483	ko00350,ko00950,ko01100,ko01110,ko01240	0.816638	3.55064e-05
GH_A05G4247	K02866	ko03010;ko03010	pme1002	L-Tyramine	L-酪胺	Alkaloids	C00483	ko00350,ko00950,ko01100,ko01110,ko01240	0.817281	3.45975e-05
GH_A06G0349	K03327	--	pme1002	L-Tyramine	L-酪胺	Alkaloids	C00483	ko00350,ko00950,ko01100,ko01110,ko01240	-0.838612	1.37633e-05
GH_D10G0341	--	--	pme1002	L-Tyramine	L-酪胺	Alkaloids	C00483	ko00350,ko00950,ko01100,ko01110,ko01240	0.833773	1.71541e-05
GH_A07G0860	K11275	--	pme1002	L-Tyramine	L-酪胺	Alkaloids	C00483	ko00350,ko00950,ko01100,ko01110,ko01240	-0.900229	3.59522e-07
GH_D11G0805	K03115	ko03008;ko04712;ko03008;ko04712;ko03008;ko04712	pme1002	L-Tyramine	L-酪胺	Alkaloids	C00483	ko00350,ko00950,ko01100,ko01110,ko01240	0.853005	6.83803e-06
GH_D07G2021	K10949	--	pme1002	L-Tyramine	L-酪胺	Alkaloids	C00483	ko00350,ko00950,ko01100,ko01110,ko01240	-0.823287	2.7019e-05
GH_A11G1435	--	--	pme1002	L-Tyramine	L-酪胺	Alkaloids	C00483	ko00350,ko00950,ko01100,ko01110,ko01240	0.941869	5.45905e-09
GH_D07G0352	--	--	pme1002	L-Tyramine	L-酪胺	Alkaloids	C00483	ko00350,ko00950,ko01100,ko01110,ko01240	0.886002	9.97186e-07
GH_A13G1847	K05928	ko00130;ko00130;ko00130	pme1002	L-Tyramine	L-酪胺	Alkaloids	C00483	ko00350,ko00950,ko01100,ko01110,ko01240	0.869545	2.77902e-06
GH_D12G2394	--	--	pme1002	L-Tyramine	L-酪胺	Alkaloids	C00483	ko00350,ko00950,ko01100,ko01110,ko01240	0.813627	4.00402e-05
GH_D08G1076	--	--	pme1002	L-Tyramine	L-酪胺	Alkaloids	C00483	ko00350,ko00950,ko01100,ko01110,ko01240	-0.846936	9.26331e-06
GH_A05G3572	K14209	--	pme1002	L-Tyramine	L-酪胺	Alkaloids	C00483	ko00350,ko00950,ko01100,ko01110,ko01240	0.851248	7.47613e-06
GH_A09G2424	--	--	pme1002	L-Tyramine	L-酪胺	Alkaloids	C00483	ko00350,ko00950,ko01100,ko01110,ko01240	0.874476	2.07518e-06
GH_A04G0345	K13459	ko04626;ko04016;ko04626;ko04016;ko04626;ko04016	pme1002	L-Tyramine	L-酪胺	Alkaloids	C00483	ko00350,ko00950,ko01100,ko01110,ko01240	0.82413	2.60789e-05
GH_D02G1877	--	--	pme1002	L-Tyramine	L-酪胺	Alkaloids	C00483	ko00350,ko00950,ko01100,ko01110,ko01240	0.935754	1.19161e-08
GH_D08G0733	--	--	pme1002	L-Tyramine	L-酪胺	Alkaloids	C00483	ko00350,ko00950,ko01100,ko01110,ko01240	-0.836285	1.53144e-05
GH_A13G0506	K17065	--	pme1002	L-Tyramine	L-酪胺	Alkaloids	C00483	ko00350,ko00950,ko01100,ko01110,ko01240	-0.899978	3.66538e-07
GH_A12G2257	K17498	--	pme1002	L-Tyramine	L-酪胺	Alkaloids	C00483	ko00350,ko00950,ko01100,ko01110,ko01240	-0.85212	7.15351e-06
GH_A13G0292	K01658	ko00400;ko00400	pme1002	L-Tyramine	L-酪胺	Alkaloids	C00483	ko00350,ko00950,ko01100,ko01110,ko01240	0.83218	1.84159e-05
GH_A08G2444	--	--	pma0461	14,15-Dehydrocrepenynic acid	14,15-脱氢还阳参油酸	Lipids	--	--	0.807658	5.04996e-05
GH_A10G1122	--	--	pma0461	14,15-Dehydrocrepenynic acid	14,15-脱氢还阳参油酸	Lipids	--	--	0.809586	4.68925e-05
GH_D04G1332	--	--	pma0461	14,15-Dehydrocrepenynic acid	14,15-脱氢还阳参油酸	Lipids	--	--	0.815782	3.67485e-05
GH_D08G0748	--	--	pma0461	14,15-Dehydrocrepenynic acid	14,15-脱氢还阳参油酸	Lipids	--	--	0.813127	4.08387e-05
GH_D11G3091	K05953	--	pma0461	14,15-Dehydrocrepenynic acid	14,15-脱氢还阳参油酸	Lipids	--	--	0.851846	7.25349e-06
GH_A10G0858	K17469	--	pma0461	14,15-Dehydrocrepenynic acid	14,15-脱氢还阳参油酸	Lipids	--	--	0.814751	3.82926e-05
GH_D13G2016	K05953	--	pma0461	14,15-Dehydrocrepenynic acid	14,15-脱氢还阳参油酸	Lipids	--	--	0.817311	3.45552e-05
GH_A11G3064	K05953	--	pma0461	14,15-Dehydrocrepenynic acid	14,15-脱氢还阳参油酸	Lipids	--	--	0.842402	1.15249e-05
GH_A13G2079	--	--	pma0461	14,15-Dehydrocrepenynic acid	14,15-脱氢还阳参油酸	Lipids	--	--	0.81262	4.16622e-05
GH_D05G4052	K13448	ko04626;ko04626;ko04626;ko04626;ko04626	pma0461	14,15-Dehydrocrepenynic acid	14,15-脱氢还阳参油酸	Lipids	--	--	0.807715	5.03896e-05
GH_A08G1847	K14638	--	pma0461	14,15-Dehydrocrepenynic acid	14,15-脱氢还阳参油酸	Lipids	--	--	0.821631	2.89514e-05
GH_A11G0453	--	--	pma0461	14,15-Dehydrocrepenynic acid	14,15-脱氢还阳参油酸	Lipids	--	--	0.80525	5.53325e-05
GH_A08G2235	--	--	pmb0069	Benzamide	苯甲酰胺	Phenolic acids	C09815	--	-0.855212	6.10281e-06
GH_D02G0980	--	--	pmb0069	Benzamide	苯甲酰胺	Phenolic acids	C09815	--	0.966731	6.79788e-11
GH_A10G2630	K19589	--	pmb0069	Benzamide	苯甲酰胺	Phenolic acids	C09815	--	0.846615	9.40961e-06
GH_scaffold2075_objG0001	K13789	ko00900;ko00900;ko00900	pmb0069	Benzamide	苯甲酰胺	Phenolic acids	C09815	--	0.916805	8.86669e-08
GH_A03G0092	--	--	pmb0069	Benzamide	苯甲酰胺	Phenolic acids	C09815	--	0.896777	4.66699e-07
GH_D02G1778	K01673	ko00910	pmb0069	Benzamide	苯甲酰胺	Phenolic acids	C09815	--	-0.80689	5.20001e-05
GH_D10G2538	--	--	pmb0069	Benzamide	苯甲酰胺	Phenolic acids	C09815	--	-0.901785	3.1864e-07
GH_D11G3524	--	--	pmb0069	Benzamide	苯甲酰胺	Phenolic acids	C09815	--	-0.833834	1.71074e-05
GH_D11G3528	--	--	pmb0069	Benzamide	苯甲酰胺	Phenolic acids	C09815	--	-0.842718	1.13534e-05
GH_D11G3529	--	--	pmb0069	Benzamide	苯甲酰胺	Phenolic acids	C09815	--	-0.866324	3.34213e-06
GH_D08G2631	--	--	pmb0069	Benzamide	苯甲酰胺	Phenolic acids	C09815	--	0.911499	1.42929e-07
GH_A09G1308	K09285	--	pmb0069	Benzamide	苯甲酰胺	Phenolic acids	C09815	--	0.914263	1.11884e-07
GH_A02G1934	--	--	pmb0069	Benzamide	苯甲酰胺	Phenolic acids	C09815	--	0.934314	1.41629e-08
GH_A10G2120	K09285	--	pmb0069	Benzamide	苯甲酰胺	Phenolic acids	C09815	--	0.93397	1.47518e-08
GH_A11G1610	K13429	ko04626;ko04626;ko04626	pmb0069	Benzamide	苯甲酰胺	Phenolic acids	C09815	--	-0.902829	2.93527e-07
GH_D03G0124	K08900	--	pmb0069	Benzamide	苯甲酰胺	Phenolic acids	C09815	--	0.903752	2.72758e-07
GH_D11G3552	K13459	ko04626;ko04626;ko04626	pmb0069	Benzamide	苯甲酰胺	Phenolic acids	C09815	--	0.963685	1.35693e-10
GH_D02G1744	K03327	--	pmb0069	Benzamide	苯甲酰胺	Phenolic acids	C09815	--	-0.890381	7.39411e-07
GH_D11G2110	K00083	ko00940;ko00940;ko00940	pmb0069	Benzamide	苯甲酰胺	Phenolic acids	C09815	--	-0.878942	1.57593e-06
GH_A10G2377	--	--	pmb0069	Benzamide	苯甲酰胺	Phenolic acids	C09815	--	-0.834291	1.676e-05
GH_A11G1929	--	--	pmb0069	Benzamide	苯甲酰胺	Phenolic acids	C09815	--	-0.900154	3.61599e-07
GH_A11G3659	--	--	pmb0069	Benzamide	苯甲酰胺	Phenolic acids	C09815	--	-0.860763	4.54651e-06
GH_D03G1794	K15078	--	pmb0069	Benzamide	苯甲酰胺	Phenolic acids	C09815	--	0.957009	5.12526e-10
GH_D06G2191	--	--	pmb0069	Benzamide	苯甲酰胺	Phenolic acids	C09815	--	-0.903223	2.84513e-07
GH_D03G1806	--	--	pmb0069	Benzamide	苯甲酰胺	Phenolic acids	C09815	--	-0.842257	1.16045e-05
GH_D03G1804	--	--	pmb0069	Benzamide	苯甲酰胺	Phenolic acids	C09815	--	-0.920146	6.45696e-08
GH_D03G1805	--	--	pmb0069	Benzamide	苯甲酰胺	Phenolic acids	C09815	--	-0.889787	7.70574e-07
GH_D03G1803	--	--	pmb0069	Benzamide	苯甲酰胺	Phenolic acids	C09815	--	-0.975465	6.11324e-12
GH_D02G1857	--	--	pmb0069	Benzamide	苯甲酰胺	Phenolic acids	C09815	--	-0.911425	1.43858e-07
GH_A03G0982	--	--	pmb0069	Benzamide	苯甲酰胺	Phenolic acids	C09815	--	0.817945	3.36793e-05
GH_D07G0865	K00512	ko00380;ko00905;ko00591;ko00943;ko00590;ko00380;ko00943;ko00905;ko00591;ko00590;ko00591;ko00380;ko00905;ko00943;ko00590	pmb0069	Benzamide	苯甲酰胺	Phenolic acids	C09815	--	0.888049	8.68406e-07
GH_D11G3559	--	--	pmb0069	Benzamide	苯甲酰胺	Phenolic acids	C09815	--	0.921289	5.77479e-08
GH_A05G1683	K08901	ko00195;ko00195;ko00195;ko00195	pmb0069	Benzamide	苯甲酰胺	Phenolic acids	C09815	--	-0.819799	3.12247e-05
GH_A05G1682	--	--	pmb0069	Benzamide	苯甲酰胺	Phenolic acids	C09815	--	-0.808527	4.88467e-05
GH_D08G1478	K05389	--	pmb0069	Benzamide	苯甲酰胺	Phenolic acids	C09815	--	0.93429	1.42027e-08
GH_A13G2260	K03453	--	pmb0069	Benzamide	苯甲酰胺	Phenolic acids	C09815	--	-0.855051	6.15427e-06
GH_A08G0021	--	--	pmb0069	Benzamide	苯甲酰胺	Phenolic acids	C09815	--	-0.809166	4.76589e-05
GH_D01G1694	K03027	ko03020;ko03020;ko03020	pmb0069	Benzamide	苯甲酰胺	Phenolic acids	C09815	--	-0.910964	1.49737e-07
GH_A12G2562	K01528	ko04144;ko04144	pmb0069	Benzamide	苯甲酰胺	Phenolic acids	C09815	--	0.876166	1.87219e-06
GH_D02G0222	K17285	ko00920;ko00920;ko00920	pmb0069	Benzamide	苯甲酰胺	Phenolic acids	C09815	--	0.847237	9.12737e-06
GH_A08G2583	K00001	ko00350;ko00010;ko00071;ko00350;ko00071;ko00010;ko00350;ko00010;ko00071	pmb0069	Benzamide	苯甲酰胺	Phenolic acids	C09815	--	-0.948339	2.16806e-09
GH_A10G2300	K11206	--	pmb0069	Benzamide	苯甲酰胺	Phenolic acids	C09815	--	-0.940618	6.447e-09
GH_A13G1453	--	--	pmb0069	Benzamide	苯甲酰胺	Phenolic acids	C09815	--	0.859851	4.77594e-06
GH_D13G0636	K00814	ko00250;ko00220;ko00710;ko00710;ko00220;ko00250	pmb0069	Benzamide	苯甲酰胺	Phenolic acids	C09815	--	-0.86458	3.68608e-06
GH_D01G0066	--	--	pmb0069	Benzamide	苯甲酰胺	Phenolic acids	C09815	--	-0.868155	3.01105e-06
GH_D10G0335	--	--	pmb0069	Benzamide	苯甲酰胺	Phenolic acids	C09815	--	0.800889	6.50909e-05
GH_D13G2464	--	--	pmb0069	Benzamide	苯甲酰胺	Phenolic acids	C09815	--	0.942611	4.93725e-09
GH_D02G0162	K00237	ko00020;ko00190;ko00020;ko00190;ko00020;ko00190	pmb0069	Benzamide	苯甲酰胺	Phenolic acids	C09815	--	-0.902744	2.95518e-07
GH_A11G3603	K08064	--	pmb0069	Benzamide	苯甲酰胺	Phenolic acids	C09815	--	-0.874445	2.079e-06
GH_D13G1177	K05539	--	pmb0069	Benzamide	苯甲酰胺	Phenolic acids	C09815	--	-0.836587	1.51048e-05
GH_D06G0080	K16302	--	pmb0069	Benzamide	苯甲酰胺	Phenolic acids	C09815	--	0.943005	4.67874e-09
GH_A04G0141	K01681	ko00020;ko00630;ko00630;ko00020;ko00630;ko00020;ko00630;ko00020;ko00630;ko00020	pmb0069	Benzamide	苯甲酰胺	Phenolic acids	C09815	--	0.816865	3.51834e-05
GH_D10G1942	K11866	ko04144;ko04144;ko04144	pmb0069	Benzamide	苯甲酰胺	Phenolic acids	C09815	--	-0.873574	2.19091e-06
GH_A12G1563	K19241	--	pmb0069	Benzamide	苯甲酰胺	Phenolic acids	C09815	--	-0.888315	8.52775e-07
GH_A06G1884	K05857	ko00562;ko04070;ko04070;ko00562;ko00562;ko04070	pmb0069	Benzamide	苯甲酰胺	Phenolic acids	C09815	--	-0.962044	1.92265e-10
GH_A11G3394	--	--	pmb0069	Benzamide	苯甲酰胺	Phenolic acids	C09815	--	-0.960545	2.60884e-10
GH_A11G3399	--	--	pmb0069	Benzamide	苯甲酰胺	Phenolic acids	C09815	--	-0.851186	7.4998e-06
GH_D08G1115	K00264	ko00910;ko00250;ko00910;ko00250;ko00910;ko00250	pmb0069	Benzamide	苯甲酰胺	Phenolic acids	C09815	--	-0.870493	2.62963e-06
GH_A05G4255	--	--	pmb0069	Benzamide	苯甲酰胺	Phenolic acids	C09815	--	-0.877965	1.67517e-06
GH_A05G4250	K01069	ko00620;ko00620	pmb0069	Benzamide	苯甲酰胺	Phenolic acids	C09815	--	0.917953	7.96304e-08
GH_D10G0387	K02868	ko03010;ko03010;ko03010	pmb0069	Benzamide	苯甲酰胺	Phenolic acids	C09815	--	0.919542	6.84459e-08
GH_A06G2130	K13459	ko04626;ko04016	pmb0069	Benzamide	苯甲酰胺	Phenolic acids	C09815	--	-0.881552	1.33511e-06
GH_D05G2989	K18469	--	pmb0069	Benzamide	苯甲酰胺	Phenolic acids	C09815	--	-0.812195	4.23634e-05
GH_D02G1128	K01230	ko00513;ko00510;ko04141;ko00513;ko00510;ko04141;ko00510;ko00513;ko04141	pmb0069	Benzamide	苯甲酰胺	Phenolic acids	C09815	--	-0.97198	1.74969e-11
GH_D02G0316	K00799	ko00480;ko00480;ko00480;ko00480	pmb0069	Benzamide	苯甲酰胺	Phenolic acids	C09815	--	-0.933064	1.64029e-08
GH_D01G0351	--	--	pmb0069	Benzamide	苯甲酰胺	Phenolic acids	C09815	--	0.837448	1.45216e-05
GH_D08G2734	K14484	ko04075;ko04075	pmb0069	Benzamide	苯甲酰胺	Phenolic acids	C09815	--	-0.846689	9.37564e-06
GH_D12G2287	K07541	ko00563;ko00563;ko00563	pmb0069	Benzamide	苯甲酰胺	Phenolic acids	C09815	--	-0.944121	4.00815e-09
GH_D13G2369	--	--	pmb0069	Benzamide	苯甲酰胺	Phenolic acids	C09815	--	-0.883777	1.15553e-06
GH_D02G0215	K08237	--	pmb0069	Benzamide	苯甲酰胺	Phenolic acids	C09815	--	0.839981	1.29154e-05
GH_D11G3633	K19613	--	pmb0069	Benzamide	苯甲酰胺	Phenolic acids	C09815	--	0.911377	1.4446e-07
GH_A01G0105	K16075	--	pmb0069	Benzamide	苯甲酰胺	Phenolic acids	C09815	--	0.959351	3.29856e-10
GH_A05G0226	K17471	--	pmb0069	Benzamide	苯甲酰胺	Phenolic acids	C09815	--	0.957596	4.60024e-10
GH_A11G3636	--	--	pmb0069	Benzamide	苯甲酰胺	Phenolic acids	C09815	--	-0.97735	3.24411e-12
GH_A03G2277	K18754	--	pmb0069	Benzamide	苯甲酰胺	Phenolic acids	C09815	--	0.813244	4.06515e-05
GH_D12G1800	--	--	pmb0069	Benzamide	苯甲酰胺	Phenolic acids	C09815	--	-0.862197	4.20502e-06
GH_D06G1455	--	--	pmb0069	Benzamide	苯甲酰胺	Phenolic acids	C09815	--	-0.846926	9.26752e-06
GH_A01G1689	--	--	pmb0069	Benzamide	苯甲酰胺	Phenolic acids	C09815	--	0.835093	1.61652e-05
GH_A13G1407	K18801	--	pmb0069	Benzamide	苯甲酰胺	Phenolic acids	C09815	--	0.929861	2.3596e-08
GH_A11G3442	--	--	pmb0069	Benzamide	苯甲酰胺	Phenolic acids	C09815	--	-0.929724	2.39587e-08
GH_scaffold3056_objG0001	K15078	--	pmb0069	Benzamide	苯甲酰胺	Phenolic acids	C09815	--	0.971334	2.09576e-11
GH_D02G0836	--	--	pmb0069	Benzamide	苯甲酰胺	Phenolic acids	C09815	--	-0.877539	1.72018e-06
GH_D08G1730	--	--	pmb0069	Benzamide	苯甲酰胺	Phenolic acids	C09815	--	0.891533	6.82042e-07
GH_D04G0295	K04733	--	pmb0069	Benzamide	苯甲酰胺	Phenolic acids	C09815	--	0.811171	4.40941e-05
GH_D06G2192	--	--	pmb0069	Benzamide	苯甲酰胺	Phenolic acids	C09815	--	-0.904645	2.53892e-07
GH_D08G1141	--	--	pmb0069	Benzamide	苯甲酰胺	Phenolic acids	C09815	--	0.919367	6.9604e-08
GH_A04G1496	--	--	pmb0069	Benzamide	苯甲酰胺	Phenolic acids	C09815	--	-0.839582	1.31577e-05
GH_A05G4208	K14638	--	pmb0069	Benzamide	苯甲酰胺	Phenolic acids	C09815	--	-0.827418	2.26726e-05
GH_A05G4205	K00889	ko00562;ko04070;ko04144;ko04070;ko00562;ko04144;ko00562;ko04070;ko04144	pmb0069	Benzamide	苯甲酰胺	Phenolic acids	C09815	--	0.91828	7.7207e-08
GH_D11G0462	K09578	--	pmb0069	Benzamide	苯甲酰胺	Phenolic acids	C09815	--	-0.895834	5.00408e-07
GH_A05G3865	--	--	pmb0069	Benzamide	苯甲酰胺	Phenolic acids	C09815	--	-0.919653	6.77183e-08
GH_D11G3548	K13459	ko04626;ko04626;ko04626;ko04626;ko04626	pmb0069	Benzamide	苯甲酰胺	Phenolic acids	C09815	--	-0.901102	3.36064e-07
GH_A12G0567	K12135	ko04712;ko04712	pmb0069	Benzamide	苯甲酰胺	Phenolic acids	C09815	--	0.829694	2.05432e-05
GH_D11G0463	K02938	ko03010;ko03010;ko03010	pmb0069	Benzamide	苯甲酰胺	Phenolic acids	C09815	--	-0.897795	4.32559e-07
GH_D12G2251	--	--	pmb0069	Benzamide	苯甲酰胺	Phenolic acids	C09815	--	-0.824149	2.60582e-05
GH_A08G2092	K09863	--	pmb0069	Benzamide	苯甲酰胺	Phenolic acids	C09815	--	-0.878595	1.61053e-06
GH_A07G1011	--	--	pmb0069	Benzamide	苯甲酰胺	Phenolic acids	C09815	--	-0.946682	2.77637e-09
GH_A11G0626	K14001	ko04141;ko04141;ko04141	pmb0069	Benzamide	苯甲酰胺	Phenolic acids	C09815	--	0.942784	4.82225e-09
GH_A07G2091	--	--	pmb0069	Benzamide	苯甲酰胺	Phenolic acids	C09815	--	0.916816	8.85697e-08
GH_D03G1843	--	--	pmb0069	Benzamide	苯甲酰胺	Phenolic acids	C09815	--	0.908283	1.882e-07
GH_D11G1475	K00888	ko04070;ko00562	pmb0069	Benzamide	苯甲酰胺	Phenolic acids	C09815	--	0.817473	3.43298e-05
GH_D01G0007	--	--	pmb0069	Benzamide	苯甲酰胺	Phenolic acids	C09815	--	0.867266	3.16814e-06
GH_D11G3530	--	--	pmb0069	Benzamide	苯甲酰胺	Phenolic acids	C09815	--	0.944688	3.70104e-09
GH_A13G0431	K00899	ko00270;ko00270;ko00270	pmb0069	Benzamide	苯甲酰胺	Phenolic acids	C09815	--	-0.94159	5.66723e-09
GH_A11G3382	--	--	pmb0069	Benzamide	苯甲酰胺	Phenolic acids	C09815	--	0.91892	7.26521e-08
GH_A10G1926	--	--	pmb0069	Benzamide	苯甲酰胺	Phenolic acids	C09815	--	0.907039	2.0878e-07
GH_A03G2076	--	--	pmb0069	Benzamide	苯甲酰胺	Phenolic acids	C09815	--	0.859712	4.81183e-06
GH_A13G0236	K05909	--	pmb0069	Benzamide	苯甲酰胺	Phenolic acids	C09815	--	0.903913	2.69286e-07
GH_A13G0237	K20562	--	pmb0069	Benzamide	苯甲酰胺	Phenolic acids	C09815	--	0.880465	1.43118e-06
GH_D03G1818	K14571	ko03008;ko03008;ko03008	pmb0069	Benzamide	苯甲酰胺	Phenolic acids	C09815	--	-0.886625	9.56389e-07
GH_A04G0243	K20793	--	pmb0069	Benzamide	苯甲酰胺	Phenolic acids	C09815	--	0.921997	5.384e-08
GH_A04G0936	--	--	pmb0069	Benzamide	苯甲酰胺	Phenolic acids	C09815	--	-0.938047	8.97494e-09
GH_A11G1460	K06628	--	pmb0069	Benzamide	苯甲酰胺	Phenolic acids	C09815	--	-0.820653	3.01465e-05
GH_A11G0337	--	--	pmb0069	Benzamide	苯甲酰胺	Phenolic acids	C09815	--	-0.929343	2.49862e-08
GH_D10G2541	K13459	ko04626;ko04626;ko04626	pmb0069	Benzamide	苯甲酰胺	Phenolic acids	C09815	--	-0.891979	6.60904e-07
GH_A09G2464	--	--	pmb0069	Benzamide	苯甲酰胺	Phenolic acids	C09815	--	0.83689	1.48974e-05
GH_D04G1832	--	--	pmb0069	Benzamide	苯甲酰胺	Phenolic acids	C09815	--	-0.934685	1.35522e-08
GH_D13G0083	--	--	pmb0069	Benzamide	苯甲酰胺	Phenolic acids	C09815	--	-0.909118	1.75393e-07
GH_A05G2744	--	--	pmb0069	Benzamide	苯甲酰胺	Phenolic acids	C09815	--	0.865963	3.41091e-06
GH_A07G1417	K15446	--	pmb0069	Benzamide	苯甲酰胺	Phenolic acids	C09815	--	-0.914813	1.0646e-07
GH_A09G1925	--	--	pmb0069	Benzamide	苯甲酰胺	Phenolic acids	C09815	--	0.893475	5.94003e-07
GH_D07G0995	--	--	pmb0069	Benzamide	苯甲酰胺	Phenolic acids	C09815	--	0.906885	2.11462e-07
GH_A13G0575	--	--	pmb0069	Benzamide	苯甲酰胺	Phenolic acids	C09815	--	0.875405	1.96138e-06
GH_D03G1968	--	--	pmb0069	Benzamide	苯甲酰胺	Phenolic acids	C09815	--	-0.979627	1.40014e-12
GH_A11G3581	--	--	pmb0069	Benzamide	苯甲酰胺	Phenolic acids	C09815	--	-0.893998	5.72022e-07
GH_A11G3580	--	--	pmb0069	Benzamide	苯甲酰胺	Phenolic acids	C09815	--	0.967615	5.49603e-11
GH_D11G3644	--	--	pmb0069	Benzamide	苯甲酰胺	Phenolic acids	C09815	--	0.876714	1.81015e-06
GH_scaffold25593_objG0001	K01704	ko00966;ko00290;ko00660;ko00966;ko00290;ko00660;ko00966;ko00290;ko00660	pmb0069	Benzamide	苯甲酰胺	Phenolic acids	C09815	--	0.927554	3.03444e-08
GH_D02G0236	--	--	pmb0069	Benzamide	苯甲酰胺	Phenolic acids	C09815	--	0.897826	4.31547e-07
GH_A02G1771	--	--	pmb0069	Benzamide	苯甲酰胺	Phenolic acids	C09815	--	0.909857	1.647e-07
GH_D04G0476	K21989	--	pmb0069	Benzamide	苯甲酰胺	Phenolic acids	C09815	--	-0.80069	6.55701e-05
GH_D08G0489	K08238	--	pmb0069	Benzamide	苯甲酰胺	Phenolic acids	C09815	--	-0.871357	2.49956e-06
GH_scaffold15340_objG0001	--	--	pmb0069	Benzamide	苯甲酰胺	Phenolic acids	C09815	--	0.920343	6.33432e-08
GH_A11G3617	--	--	pmb0069	Benzamide	苯甲酰胺	Phenolic acids	C09815	--	0.800946	6.49556e-05
GH_A02G2033	K00666	--	pmb0069	Benzamide	苯甲酰胺	Phenolic acids	C09815	--	0.821797	2.87526e-05
GH_D02G0926	--	--	pmb0069	Benzamide	苯甲酰胺	Phenolic acids	C09815	--	-0.827447	2.26443e-05
GH_D03G0166	--	--	pmb0069	Benzamide	苯甲酰胺	Phenolic acids	C09815	--	-0.809983	4.61781e-05
GH_A10G2272	--	--	pmb0069	Benzamide	苯甲酰胺	Phenolic acids	C09815	--	0.84203	1.17298e-05
GH_D11G2064	K04733	--	pmb0069	Benzamide	苯甲酰胺	Phenolic acids	C09815	--	-0.911864	1.38451e-07
GH_A08G2077	K22133	ko00630;ko00630;ko00630	pmb0069	Benzamide	苯甲酰胺	Phenolic acids	C09815	--	0.820279	3.06145e-05
GH_A05G4264	--	--	pmb0069	Benzamide	苯甲酰胺	Phenolic acids	C09815	--	-0.837099	1.47555e-05
GH_D10G0391	K14611	--	pmb0069	Benzamide	苯甲酰胺	Phenolic acids	C09815	--	0.936159	1.13428e-08
GH_A06G0365	K06630	--	pmb0069	Benzamide	苯甲酰胺	Phenolic acids	C09815	--	0.960893	2.43266e-10
GH_A05G2916	--	--	pmb0069	Benzamide	苯甲酰胺	Phenolic acids	C09815	--	0.89918	3.89586e-07
GH_A10G2273	--	--	pmb0069	Benzamide	苯甲酰胺	Phenolic acids	C09815	--	0.959127	3.4448e-10
GH_A10G2274	--	--	pmb0069	Benzamide	苯甲酰胺	Phenolic acids	C09815	--	0.909084	1.75911e-07
GH_A03G0399	K01759	ko00620;ko00620	pmb0069	Benzamide	苯甲酰胺	Phenolic acids	C09815	--	-0.906573	2.16981e-07
GH_D07G0461	--	--	pmb0069	Benzamide	苯甲酰胺	Phenolic acids	C09815	--	-0.888234	8.5753e-07
GH_D02G0141	--	--	pmb0069	Benzamide	苯甲酰胺	Phenolic acids	C09815	--	0.810474	4.53078e-05
GH_A06G0991	K00029	ko00710;ko00620;ko00620;ko00710;ko00710;ko00620;ko00620;ko00710	pmb0069	Benzamide	苯甲酰胺	Phenolic acids	C09815	--	0.852397	7.05338e-06
GH_D03G0294	K18810	--	pmb0069	Benzamide	苯甲酰胺	Phenolic acids	C09815	--	0.865007	3.5991e-06
GH_D08G1497	K10773	ko03410;ko03410;ko03410	pmb0069	Benzamide	苯甲酰胺	Phenolic acids	C09815	--	-0.968636	4.26674e-11
GH_A08G0503	K06890	--	pmb0069	Benzamide	苯甲酰胺	Phenolic acids	C09815	--	0.854653	6.28245e-06
GH_A01G0999	K12666	ko00513;ko00510;ko04141;ko00513;ko00510;ko04141;ko00510;ko00513;ko04141	pmb0069	Benzamide	苯甲酰胺	Phenolic acids	C09815	--	-0.923739	4.51952e-08
GH_D13G0482	--	--	pmb0069	Benzamide	苯甲酰胺	Phenolic acids	C09815	--	0.903893	2.69702e-07
GH_A05G1025	--	--	pmb0069	Benzamide	苯甲酰胺	Phenolic acids	C09815	--	-0.978338	2.27765e-12
GH_D01G0404	K13459	ko04626;ko04626;ko04626	pmb0069	Benzamide	苯甲酰胺	Phenolic acids	C09815	--	-0.919749	6.70933e-08
GH_D01G0402	K13459	ko04626;ko04626;ko04626	pmb0069	Benzamide	苯甲酰胺	Phenolic acids	C09815	--	-0.971744	1.86966e-11
GH_A03G0081	K19525	--	pmb0069	Benzamide	苯甲酰胺	Phenolic acids	C09815	--	-0.892961	6.16269e-07
GH_D13G2315	--	--	pmb0069	Benzamide	苯甲酰胺	Phenolic acids	C09815	--	-0.942493	5.01746e-09
GH_D07G1722	--	--	pmb0069	Benzamide	苯甲酰胺	Phenolic acids	C09815	--	-0.928284	2.8048e-08
GH_A04G1771	K07052	--	pmb0069	Benzamide	苯甲酰胺	Phenolic acids	C09815	--	0.953452	9.57334e-10
GH_A07G0382	K00430	ko00940;ko00940;ko00940	pmb0069	Benzamide	苯甲酰胺	Phenolic acids	C09815	--	0.846291	9.55954e-06
GH_D11G3536	--	--	pmb0069	Benzamide	苯甲酰胺	Phenolic acids	C09815	--	-0.901077	3.36727e-07
GH_D03G0833	K13448	ko04626;ko04626;ko04626	pmb0069	Benzamide	苯甲酰胺	Phenolic acids	C09815	--	-0.968162	4.80355e-11
GH_D05G2671	K00826	ko00966;ko00290;ko00280;ko00770;ko00270;ko00966;ko00270;ko00290;ko00280;ko00770;ko00966;ko00290;ko00280;ko00770;ko00270	pmb0069	Benzamide	苯甲酰胺	Phenolic acids	C09815	--	0.830833	1.95442e-05
GH_A13G1414	K01061	--	pmb0069	Benzamide	苯甲酰胺	Phenolic acids	C09815	--	0.975	7.09486e-12
GH_A13G1413	K08734	ko03430;ko03430;ko03430	pmb0069	Benzamide	苯甲酰胺	Phenolic acids	C09815	--	0.941757	5.54129e-09
GH_D08G1390	--	--	pmb0069	Benzamide	苯甲酰胺	Phenolic acids	C09815	--	0.933344	1.58751e-08
GH_D11G3624	K08064	--	pmb0069	Benzamide	苯甲酰胺	Phenolic acids	C09815	--	-0.827912	2.21948e-05
GH_A08G1993	K15292	--	pmb0069	Benzamide	苯甲酰胺	Phenolic acids	C09815	--	-0.945732	3.18791e-09
GH_D04G1853	--	--	pmb0069	Benzamide	苯甲酰胺	Phenolic acids	C09815	--	0.906156	2.24531e-07
GH_A09G0560	K10956	ko04141;ko03060;ko04145;ko04141;ko03060;ko04145;ko04141;ko03060;ko04145	pmb0069	Benzamide	苯甲酰胺	Phenolic acids	C09815	--	-0.949377	1.84927e-09
GH_A13G0727	--	--	pmb0069	Benzamide	苯甲酰胺	Phenolic acids	C09815	--	0.953246	9.91015e-10
GH_A13G0724	K01626	ko00400;ko00400;ko00400	pmb0069	Benzamide	苯甲酰胺	Phenolic acids	C09815	--	-0.959631	3.12393e-10
GH_A05G0444	--	--	pmb0069	Benzamide	苯甲酰胺	Phenolic acids	C09815	--	0.907684	1.97885e-07
GH_A05G4218	K14553	ko03008;ko03008;ko03008	pmb0069	Benzamide	苯甲酰胺	Phenolic acids	C09815	--	0.947281	2.54132e-09
GH_D02G0101	--	--	pmb0069	Benzamide	苯甲酰胺	Phenolic acids	C09815	--	-0.934788	1.3386e-08
GH_D02G0100	--	--	pmb0069	Benzamide	苯甲酰胺	Phenolic acids	C09815	--	-0.9497	1.75878e-09
GH_A06G1014	--	--	pmb0069	Benzamide	苯甲酰胺	Phenolic acids	C09815	--	-0.894225	5.62709e-07
GH_A05G0686	--	--	pmb0069	Benzamide	苯甲酰胺	Phenolic acids	C09815	--	0.900503	3.5201e-07
GH_D07G1004	--	--	pmb0069	Benzamide	苯甲酰胺	Phenolic acids	C09815	--	-0.878903	1.57973e-06
GH_D10G2544	K13459	ko04626;ko04626;ko04626	pmb0069	Benzamide	苯甲酰胺	Phenolic acids	C09815	--	-0.910503	1.55814e-07
GH_D10G2545	K13459	ko04626;ko04626;ko04626	pmb0069	Benzamide	苯甲酰胺	Phenolic acids	C09815	--	-0.93208	1.83768e-08
GH_D10G2543	K13459	ko04626;ko04626;ko04626	pmb0069	Benzamide	苯甲酰胺	Phenolic acids	C09815	--	-0.930278	2.25288e-08
GH_D10G2540	K13459	ko04626;ko04626;ko04626	pmb0069	Benzamide	苯甲酰胺	Phenolic acids	C09815	--	-0.940615	6.44917e-09
GH_D02G0118	K08592	--	pmb0069	Benzamide	苯甲酰胺	Phenolic acids	C09815	--	-0.952664	1.09222e-09
GH_D08G2327	--	--	pmb0069	Benzamide	苯甲酰胺	Phenolic acids	C09815	--	0.879189	1.55159e-06
GH_D02G0258	K08592	--	pmb0069	Benzamide	苯甲酰胺	Phenolic acids	C09815	--	-0.940989	6.1391e-09
GH_D02G0097	--	--	pmb0069	Benzamide	苯甲酰胺	Phenolic acids	C09815	--	-0.896691	4.69709e-07
GH_A07G0836	K00604	ko00670;ko00970;ko00670;ko00970;ko00670;ko00970	pmb0069	Benzamide	苯甲酰胺	Phenolic acids	C09815	--	0.946025	3.05591e-09
GH_A07G0833	K00943	ko00240;ko00240	pmb0069	Benzamide	苯甲酰胺	Phenolic acids	C09815	--	0.877281	1.74787e-06
GH_A02G0303	--	--	pmb0069	Benzamide	苯甲酰胺	Phenolic acids	C09815	--	0.862802	4.06765e-06
GH_D13G2326	--	--	pmb0069	Benzamide	苯甲酰胺	Phenolic acids	C09815	--	0.927499	3.05257e-08
GH_D06G0078	--	--	pmb0069	Benzamide	苯甲酰胺	Phenolic acids	C09815	--	0.922851	4.94401e-08
GH_D03G0713	K17492	--	pmb0069	Benzamide	苯甲酰胺	Phenolic acids	C09815	--	0.900163	3.61356e-07
GH_A08G1223	K14563	ko03008;ko03008;ko03008	pmb0069	Benzamide	苯甲酰胺	Phenolic acids	C09815	--	-0.918272	7.72658e-08
GH_A06G1015	--	--	pmb0069	Benzamide	苯甲酰胺	Phenolic acids	C09815	--	-0.937711	9.36162e-09
GH_A05G1073	--	--	pmb0069	Benzamide	苯甲酰胺	Phenolic acids	C09815	--	-0.899406	3.82925e-07
GH_D08G0499	--	--	pmb0069	Benzamide	苯甲酰胺	Phenolic acids	C09815	--	0.811993	4.27007e-05
GH_A11G3400	--	--	pmb0069	Benzamide	苯甲酰胺	Phenolic acids	C09815	--	-0.865247	3.55112e-06
GH_D04G0922	--	--	pmb0069	Benzamide	苯甲酰胺	Phenolic acids	C09815	--	0.855891	5.89089e-06
GH_A10G2658	--	--	pmb0069	Benzamide	苯甲酰胺	Phenolic acids	C09815	--	-0.837165	1.47111e-05
GH_A03G2045	--	--	pmb0069	Benzamide	苯甲酰胺	Phenolic acids	C09815	--	0.937521	9.58682e-09
GH_D01G0081	--	--	pmb0069	Benzamide	苯甲酰胺	Phenolic acids	C09815	--	-0.97552	6.00563e-12
GH_A02G2057	K08852	ko04141;ko04141;ko04141;ko04141;ko04141	pmb0069	Benzamide	苯甲酰胺	Phenolic acids	C09815	--	-0.812843	4.12983e-05
GH_D07G2022	--	--	pmb0069	Benzamide	苯甲酰胺	Phenolic acids	C09815	--	-0.889529	7.84487e-07
GH_D06G1267	--	--	pmb0069	Benzamide	苯甲酰胺	Phenolic acids	C09815	--	-0.833875	1.7076e-05
GH_D07G2521	--	--	pmb0069	Benzamide	苯甲酰胺	Phenolic acids	C09815	--	-0.909431	1.70799e-07
GH_D04G1249	K19951	--	pmb0069	Benzamide	苯甲酰胺	Phenolic acids	C09815	--	0.859323	4.91313e-06
GH_A05G4247	K02866	ko03010;ko03010	pmb0069	Benzamide	苯甲酰胺	Phenolic acids	C09815	--	0.90972	1.66644e-07
GH_A06G0349	K03327	--	pmb0069	Benzamide	苯甲酰胺	Phenolic acids	C09815	--	-0.815556	3.70828e-05
GH_A09G1932	K01056	--	pmb0069	Benzamide	苯甲酰胺	Phenolic acids	C09815	--	0.930742	2.13873e-08
GH_A04G1687	--	--	pmb0069	Benzamide	苯甲酰胺	Phenolic acids	C09815	--	-0.883922	1.1446e-06
GH_D10G0341	--	--	pmb0069	Benzamide	苯甲酰胺	Phenolic acids	C09815	--	0.821718	2.88471e-05
GH_A07G0860	K11275	--	pmb0069	Benzamide	苯甲酰胺	Phenolic acids	C09815	--	-0.88629	9.78151e-07
GH_D11G0805	K03115	ko03008;ko04712;ko03008;ko04712;ko03008;ko04712	pmb0069	Benzamide	苯甲酰胺	Phenolic acids	C09815	--	0.881131	1.37167e-06
GH_A03G0275	K11820	ko00966;ko00380;ko00966;ko00380;ko00966;ko00380	pmb0069	Benzamide	苯甲酰胺	Phenolic acids	C09815	--	-0.861888	4.27654e-06
GH_D10G0994	K18886	--	pmb0069	Benzamide	苯甲酰胺	Phenolic acids	C09815	--	-0.845747	9.81598e-06
GH_D07G2021	K10949	--	pmb0069	Benzamide	苯甲酰胺	Phenolic acids	C09815	--	-0.88139	1.34908e-06
GH_D08G2648	K14488	ko04075;ko04075;ko04075	pmb0069	Benzamide	苯甲酰胺	Phenolic acids	C09815	--	0.846571	9.42998e-06
GH_D07G2222	K00847	ko00500;ko00520;ko00051;ko00500;ko00051;ko00520;ko00051;ko00500;ko00520;ko00500;ko00051;ko00520;ko00500;ko00051;ko00520	pmb0069	Benzamide	苯甲酰胺	Phenolic acids	C09815	--	0.827144	2.29405e-05
GH_A11G1435	--	--	pmb0069	Benzamide	苯甲酰胺	Phenolic acids	C09815	--	0.943377	4.44493e-09
GH_D07G0352	--	--	pmb0069	Benzamide	苯甲酰胺	Phenolic acids	C09815	--	0.963542	1.3997e-10
GH_D11G3698	--	--	pmb0069	Benzamide	苯甲酰胺	Phenolic acids	C09815	--	0.814272	3.90292e-05
GH_A13G1847	K05928	ko00130;ko00130;ko00130	pmb0069	Benzamide	苯甲酰胺	Phenolic acids	C09815	--	0.954117	8.55025e-10
GH_D12G2395	K01369	--	pmb0069	Benzamide	苯甲酰胺	Phenolic acids	C09815	--	-0.813423	4.03647e-05
GH_D12G2394	--	--	pmb0069	Benzamide	苯甲酰胺	Phenolic acids	C09815	--	0.909093	1.75766e-07
GH_A04G0160	--	--	pmb0069	Benzamide	苯甲酰胺	Phenolic acids	C09815	--	-0.82579	2.43076e-05
GH_D08G1076	--	--	pmb0069	Benzamide	苯甲酰胺	Phenolic acids	C09815	--	-0.884052	1.13489e-06
GH_A09G0086	K07385	ko00900;ko00900	pmb0069	Benzamide	苯甲酰胺	Phenolic acids	C09815	--	-0.808412	4.90613e-05
GH_D06G2348	--	--	pmb0069	Benzamide	苯甲酰胺	Phenolic acids	C09815	--	0.834165	1.68551e-05
GH_A12G0631	K08241	ko00592;ko00592;ko00592;ko00592;ko00592	pmb0069	Benzamide	苯甲酰胺	Phenolic acids	C09815	--	-0.801762	6.30284e-05
GH_D12G2637	--	--	pmb0069	Benzamide	苯甲酰胺	Phenolic acids	C09815	--	-0.843425	1.09775e-05
GH_A01G1774	--	--	pmb0069	Benzamide	苯甲酰胺	Phenolic acids	C09815	--	-0.867387	3.14627e-06
GH_A13G1438	--	--	pmb0069	Benzamide	苯甲酰胺	Phenolic acids	C09815	--	-0.888738	8.28417e-07
GH_A05G3572	K14209	--	pmb0069	Benzamide	苯甲酰胺	Phenolic acids	C09815	--	0.88865	8.33464e-07
GH_A09G2424	--	--	pmb0069	Benzamide	苯甲酰胺	Phenolic acids	C09815	--	0.927607	3.01735e-08
GH_A04G0345	K13459	ko04626;ko04016;ko04626;ko04016;ko04626;ko04016	pmb0069	Benzamide	苯甲酰胺	Phenolic acids	C09815	--	0.858234	5.20696e-06
GH_D04G0324	K02701	ko00195;ko00195;ko00195	pmb0069	Benzamide	苯甲酰胺	Phenolic acids	C09815	--	0.822155	2.83281e-05
GH_D02G1877	--	--	pmb0069	Benzamide	苯甲酰胺	Phenolic acids	C09815	--	0.895545	5.11115e-07
GH_D01G0166	K10581	ko04120;ko04120;ko04120	pmb0069	Benzamide	苯甲酰胺	Phenolic acids	C09815	--	0.874082	2.12505e-06
GH_A13G0506	K17065	--	pmb0069	Benzamide	苯甲酰胺	Phenolic acids	C09815	--	-0.949036	1.94915e-09
GH_A12G2257	K17498	--	pmb0069	Benzamide	苯甲酰胺	Phenolic acids	C09815	--	-0.969214	3.68351e-11
GH_A13G0292	K01658	ko00400;ko00400	pmb0069	Benzamide	苯甲酰胺	Phenolic acids	C09815	--	0.907618	1.98976e-07
GH_A05G0660	--	--	pmb0069	Benzamide	苯甲酰胺	Phenolic acids	C09815	--	0.854785	6.2396e-06
GH_D05G2197	--	--	Lmbn007891	Hydroxy ricinoleic acid	羟基蓖麻油酸	Lipids	--	--	0.801413	6.38465e-05
GH_D11G3091	K05953	--	Lmbn007891	Hydroxy ricinoleic acid	羟基蓖麻油酸	Lipids	--	--	0.825762	2.43372e-05
GH_D12G1860	K15040	--	pme2380	α-Ketoglutaric acid	α-酮戊二酸	Organic acids	C00026	ko00020,ko00040,ko00053,ko00220,ko00250,ko00300,ko00310,ko00340,ko00430,ko00630,ko00650,ko00660,ko01100,ko01110,ko01200,ko01210,ko01230,ko01240	0.858768	5.06106e-06
GH_A07G0749	K09264	--	pme2380	α-Ketoglutaric acid	α-酮戊二酸	Organic acids	C00026	ko00020,ko00040,ko00053,ko00220,ko00250,ko00300,ko00310,ko00340,ko00430,ko00630,ko00650,ko00660,ko01100,ko01110,ko01200,ko01210,ko01230,ko01240	-0.801033	6.47461e-05
GH_A13G1902	--	--	pme2380	α-Ketoglutaric acid	α-酮戊二酸	Organic acids	C00026	ko00020,ko00040,ko00053,ko00220,ko00250,ko00300,ko00310,ko00340,ko00430,ko00630,ko00650,ko00660,ko01100,ko01110,ko01200,ko01210,ko01230,ko01240	0.805937	5.3915e-05
GH_D05G2197	--	--	pme2380	α-Ketoglutaric acid	α-酮戊二酸	Organic acids	C00026	ko00020,ko00040,ko00053,ko00220,ko00250,ko00300,ko00310,ko00340,ko00430,ko00630,ko00650,ko00660,ko01100,ko01110,ko01200,ko01210,ko01230,ko01240	0.858534	5.1247e-06
GH_D04G1898	K12412	--	pme2380	α-Ketoglutaric acid	α-酮戊二酸	Organic acids	C00026	ko00020,ko00040,ko00053,ko00220,ko00250,ko00300,ko00310,ko00340,ko00430,ko00630,ko00650,ko00660,ko01100,ko01110,ko01200,ko01210,ko01230,ko01240	-0.897707	4.35422e-07
GH_D11G3180	--	--	pme2380	α-Ketoglutaric acid	α-酮戊二酸	Organic acids	C00026	ko00020,ko00040,ko00053,ko00220,ko00250,ko00300,ko00310,ko00340,ko00430,ko00630,ko00650,ko00660,ko01100,ko01110,ko01200,ko01210,ko01230,ko01240	-0.805845	5.41025e-05
GH_A06G2148	--	--	pme2380	α-Ketoglutaric acid	α-酮戊二酸	Organic acids	C00026	ko00020,ko00040,ko00053,ko00220,ko00250,ko00300,ko00310,ko00340,ko00430,ko00630,ko00650,ko00660,ko01100,ko01110,ko01200,ko01210,ko01230,ko01240	-0.876848	1.79524e-06
GH_A13G0007	K19034	--	pme2380	α-Ketoglutaric acid	α-酮戊二酸	Organic acids	C00026	ko00020,ko00040,ko00053,ko00220,ko00250,ko00300,ko00310,ko00340,ko00430,ko00630,ko00650,ko00660,ko01100,ko01110,ko01200,ko01210,ko01230,ko01240	-0.81834	3.31423e-05
GH_A08G2444	--	--	Lhlp120627	Carvylacetate	乙酸香芹酯	Terpenoids	--	--	0.872144	2.38607e-06
GH_D01G0113	--	--	Lhlp120627	Carvylacetate	乙酸香芹酯	Terpenoids	--	--	0.819256	3.19269e-05
GH_D03G1481	K09422	--	Lhlp120627	Carvylacetate	乙酸香芹酯	Terpenoids	--	--	0.863813	3.84672e-06
GH_A11G0947	K00521	--	Lhlp120627	Carvylacetate	乙酸香芹酯	Terpenoids	--	--	0.861071	4.47126e-06
GH_D10G1637	K17471	--	Lhlp120627	Carvylacetate	乙酸香芹酯	Terpenoids	--	--	0.829175	2.10131e-05
GH_A10G1122	--	--	Lhlp120627	Carvylacetate	乙酸香芹酯	Terpenoids	--	--	0.895919	4.97269e-07
GH_D04G1332	--	--	Lhlp120627	Carvylacetate	乙酸香芹酯	Terpenoids	--	--	0.899943	3.67528e-07
GH_D05G2197	--	--	Lhlp120627	Carvylacetate	乙酸香芹酯	Terpenoids	--	--	0.837517	1.44755e-05
GH_A04G0230	--	--	Lhlp120627	Carvylacetate	乙酸香芹酯	Terpenoids	--	--	0.813752	3.98421e-05
GH_A03G1379	--	--	Lhlp120627	Carvylacetate	乙酸香芹酯	Terpenoids	--	--	0.802349	6.16735e-05
GH_D08G0748	--	--	Lhlp120627	Carvylacetate	乙酸香芹酯	Terpenoids	--	--	0.891218	6.97347e-07
GH_D11G3091	K05953	--	Lhlp120627	Carvylacetate	乙酸香芹酯	Terpenoids	--	--	0.918225	7.76083e-08
GH_D05G2275	--	--	Lhlp120627	Carvylacetate	乙酸香芹酯	Terpenoids	--	--	0.863933	3.82118e-06
GH_A10G0858	K17469	--	Lhlp120627	Carvylacetate	乙酸香芹酯	Terpenoids	--	--	0.892451	6.39108e-07
GH_D13G2016	K05953	--	Lhlp120627	Carvylacetate	乙酸香芹酯	Terpenoids	--	--	0.908836	1.79634e-07
GH_A06G2148	--	--	Lhlp120627	Carvylacetate	乙酸香芹酯	Terpenoids	--	--	-0.801515	6.36055e-05
GH_A03G0631	--	--	Lhlp120627	Carvylacetate	乙酸香芹酯	Terpenoids	--	--	0.8546	6.29961e-06
GH_A11G3064	K05953	--	Lhlp120627	Carvylacetate	乙酸香芹酯	Terpenoids	--	--	0.918521	7.54661e-08
[truncated: 1,462 more rows]

## Sheet: 5-leaf
Supplemental Table S5 Pearson correlation coefficient of correlation analysis
[truncated: 3,877 more rows]
