# Supplementary material for: Exploring Metabolic Pathways and Gene Mining During Cotton Flower Bud Differentiation Stages Based on Transcriptomics and Metabolomics
Source: Int J Mol Sci. 2025 Mar 4;26(5):2277. doi: 10.3390/ijms26052277 (PMC11901054; doi:10.3390/ijms26052277)
Supplement: Supplementary file 1 [file ijms-26-02277-s001.zip › Table S6.xlsx]

## Sheet: Sheet1
Supplementary Table S6. Primers used in this study.
Primer Name	primer(5'-3')
qpcr-GhPILS1-F	AGGCACTGGAAATGAGACCCCT
qpcr-GhPILS1-R	TTTTGGCATCGGAAGGGGTAGG
qpcr-GhWSD1-F	CGAAAACGGGTTCGAGCATTGG
qpcr-GhWSD1-R	ACCTTGGGTTTCGTGTTCTCCG
qpcr-GhUGT84A13-F	ACAGCACGATCCGTTGTGACAT
qpcr-GhUGT84A13-R	CTTGCCATTGTCACCCGCTTTC
qpcr-GhydiL-F	GGCACCAGTTCTTGAGGAGACC
qpcr-GhydiL-R	CTCCGGGAGTGAGATGTGCAAG
qpcr-GhIAA16-F	TGGATGTTAGTTGGAGATGTTCCT
qpcr-GhIAA16-R	AGCCCTTTGATGCTAAGGTGA
qpcr-GhTDC-F	ACTGTTAGCACTGCCGGTTT
qpcr-GhTDC-R	CCGGGGAAGCAATCCAGTT
2300-HA-GhIAA16-F	aactcttaaggatccgaattATGGTATTGAAAGAAGAACCGAAGTC
2300-HA-GhIAA16-R	ataagggtagctaccggtaccACATTTTGGAGAAGAGGAAGAAGAAC
2300-HA-GhTDC-F	aactcttaaggatccgaattATGGGTAAAATTGAATCCAACTTGG
2300-HA-GhTDC-R	ataagggtagctaccggtaccAACAGTCTTCAGCAATGCATCAGC
GhHIS3-F	GACACCAACCTTTGCGCGAT
GhHIS3-R	AGCGACTGATCCACACTTCTG
