# Supplementary material for: Exploring Metabolic Pathways and Gene Mining During Cotton Flower Bud Differentiation Stages Based on Transcriptomics and Metabolomics
Source: Int J Mol Sci. 2025 Mar 4;26(5):2277. doi: 10.3390/ijms26052277 (PMC11901054; doi:10.3390/ijms26052277)
Supplement: Supplementary file 1 [file ijms-26-02277-s001.zip › Table S7.xlsx]

## Sheet: Sheet1
Supplementary Table S7. Corresponding table of samples and group names in each group.
Sample	Group	Meta_sample	Meta_group	Trans_sample	Trans_group
GX-1-1	GX-1	GX-1-1	GX-1	G1_1	G1
GX-3-1	GX-3	GX-3-1	GX-3	G3_1	G3
GX-5-1	GX-5	GX-5-1	GX-5	G5_1	G5
Z5-1-1	Z5-1	Z5-1-1	Z5-1	C1_1	Z1
Z5-3-1	Z5-3	Z5-3-1	Z5-3	C3_1	Z3
Z5-5-1	Z5-5	Z5-5-1	Z5-5	C5_1	Z5
